# Supplementary material for: Comprehensive catalog of dendritically localized mRNA isoforms from sub-cellular sequencing of single mouse neurons
Source: BMC Biol. 2019 Jan 24;17:5. doi: 10.1186/s12915-019-0630-z (PMC6344992; doi:10.1186/s12915-019-0630-z)
Supplement: Supplementary file 1 — GO annotations. Full list of enriched GO terms for differentially expressed (deDend and deSoma) and consistent dendrite (consDend) lists for biological processes (BP), molecular functions (MF), and cellular components (CC). Related to Fig. 2b and c. (XLSX 1129 kb) [file 12915_2019_630_MOESM1_ESM.xlsx]

## Sheet: deDend-BP
GO Term	Description	P-value	FDR q-value	Enrichment	N	B	n	b	Genes
GO:0006412	translation	1.92e-13	2.3e-09	4.85	9624	262	235	31	[Rplp0 - ribosomal protein, large, p0, Rps24 - ribosomal protein s24, Rpl35 - ribosomal protein l35, Rps29 - ribosomal protein s29, Rps21 - ribosomal protein s21, Rps5 - ribosomal protein s5, Rps23 - ribosomal protein s23, Rpsa - ribosomal protein sa, Rpl37 - ribosomal protein l37, Rps11 - ribosomal protein s11, Rpl23a - ribosomal protein l23a, Rpl31 - ribosomal protein l31, Rps28 - ribosomal pro…
GO:0043043	peptide biosynthetic process	5.32e-13	3.19e-09	4.67	9624	272	235	31	[Rplp0 - ribosomal protein, large, p0, Rps24 - ribosomal protein s24, Rpl35 - ribosomal protein l35, Rps29 - ribosomal protein s29, Rps21 - ribosomal protein s21, Rps5 - ribosomal protein s5, Rps23 - ribosomal protein s23, Rpsa - ribosomal protein sa, Rpl37 - ribosomal protein l37, Rps11 - ribosomal protein s11, Rpl23a - ribosomal protein l23a, Rpl31 - ribosomal protein l31, Rps28 - ribosomal pro…
GO:0043604	amide biosynthetic process	1.78e-12	7.1e-09	4.33	9624	303	235	32	[Rplp0 - ribosomal protein, large, p0, Rps24 - ribosomal protein s24, Rpl35 - ribosomal protein l35, Rps29 - ribosomal protein s29, Rps21 - ribosomal protein s21, Rps5 - ribosomal protein s5, Rps23 - ribosomal protein s23, Rpsa - ribosomal protein sa, Otc - ornithine transcarbamylase, Rpl37 - ribosomal protein l37, Rps11 - ribosomal protein s11, Rpl23a - ribosomal protein l23a, Rpl31 - ribosomal …
GO:0006518	peptide metabolic process	3.11e-11	9.29e-08	3.89	9624	337	235	32	[Rplp0 - ribosomal protein, large, p0, Rps24 - ribosomal protein s24, Rpl35 - ribosomal protein l35, Rps29 - ribosomal protein s29, Rps21 - ribosomal protein s21, Rps5 - ribosomal protein s5, Rps23 - ribosomal protein s23, Rpsa - ribosomal protein sa, Rpl37 - ribosomal protein l37, Rps11 - ribosomal protein s11, Rpl23a - ribosomal protein l23a, Gstm1 - glutathione s-transferase, mu 1, Rpl31 - rib…
GO:0043603	cellular amide metabolic process	3.43e-10	8.22e-07	3.46	9624	391	235	33	[Rplp0 - ribosomal protein, large, p0, Rps24 - ribosomal protein s24, Rpl35 - ribosomal protein l35, Rps29 - ribosomal protein s29, Rps21 - ribosomal protein s21, Rps5 - ribosomal protein s5, Rps23 - ribosomal protein s23, Otc - ornithine transcarbamylase, Rpsa - ribosomal protein sa, Rpl37 - ribosomal protein l37, Rps11 - ribosomal protein s11, Rpl23a - ribosomal protein l23a, Gstm1 - glutathion…
GO:1901566	organonitrogen compound biosynthetic process	5.31e-10	1.06e-06	2.99	9624	534	235	39	[Rplp0 - ribosomal protein, large, p0, Rps24 - ribosomal protein s24, Rps29 - ribosomal protein s29, Rpl35 - ribosomal protein l35, Rps5 - ribosomal protein s5, Rps21 - ribosomal protein s21, Atp5j2 - atp synthase, h+ transporting, mitochondrial f0 complex, subunit f2, Rps23 - ribosomal protein s23, Otc - ornithine transcarbamylase, Rpsa - ribosomal protein sa, Rpl37 - ribosomal protein l37, Rps1…
GO:0022904	respiratory electron transport chain	8.33e-10	1.42e-06	10.46	9624	47	235	12	[Bdnf - brain derived neurotrophic factor, Ndufb8 - nadh dehydrogenase (ubiquinone) 1 beta subcomplex 8, Cox7c - cytochrome c oxidase subunit viic, Cox8a - cytochrome c oxidase subunit viiia, Uqcrq - ubiquinol-cytochrome c reductase, complex iii subunit vii, Ndufb9 - nadh dehydrogenase (ubiquinone) 1 beta subcomplex, 9, Uqcr10 - ubiquinol-cytochrome c reductase, complex iii subunit x, Cox5b - cyt…
GO:0022900	electron transport chain	1.81e-09	2.71e-06	9.83	9624	50	235	12	[Bdnf - brain derived neurotrophic factor, Ndufb8 - nadh dehydrogenase (ubiquinone) 1 beta subcomplex 8, Cox7c - cytochrome c oxidase subunit viic, Cox8a - cytochrome c oxidase subunit viiia, Uqcrq - ubiquinol-cytochrome c reductase, complex iii subunit vii, Uqcr10 - ubiquinol-cytochrome c reductase, complex iii subunit x, Ndufb9 - nadh dehydrogenase (ubiquinone) 1 beta subcomplex, 9, Cox5b - cyt…
GO:0006123	mitochondrial electron transport, cytochrome c to oxygen	4.39e-07	0.000584	25.6	9624	8	235	5	[Cox7c - cytochrome c oxidase subunit viic, Cox8a - cytochrome c oxidase subunit viiia, Cox5b - cytochrome c oxidase subunit vb, Cox6a1 - cytochrome c oxidase subunit via polypeptide 1, Cox4i1 - cytochrome c oxidase subunit iv isoform 1]
GO:1901564	organonitrogen compound metabolic process	4.83e-07	0.000578	2.16	9624	852	235	45	[Rplp0 - ribosomal protein, large, p0, Rps24 - ribosomal protein s24, Rpl35 - ribosomal protein l35, Rps29 - ribosomal protein s29, Rps21 - ribosomal protein s21, Rps5 - ribosomal protein s5, Atp5j2 - atp synthase, h+ transporting, mitochondrial f0 complex, subunit f2, Ndnf - neuron-derived neurotrophic factor, Rps23 - ribosomal protein s23, Otc - ornithine transcarbamylase, Rpsa - ribosomal prot…
GO:0000028	ribosomal small subunit assembly	8.28e-07	0.000901	16.38	9624	15	235	6	[Rps5 - ribosomal protein s5, Rps28 - ribosomal protein s28, Rps25 - ribosomal protein s25, Rps19 - ribosomal protein s19, Rps17 - ribosomal protein s17, Rpsa - ribosomal protein sa]
GO:0002181	cytoplasmic translation	5.79e-06	0.00577	12.29	9624	20	235	6	[Rplp1 - ribosomal protein, large, p1, Rplp0 - ribosomal protein, large, p0, Rpl29 - ribosomal protein l29, Rpl31 - ribosomal protein l31, Rpl26 - ribosomal protein l26, Rplp2 - ribosomal protein, large p2]
GO:0045087	innate immune response	3.34e-05	0.0308	4.46	9624	101	235	11	[Sp110 - sp110 nuclear body protein, Cd84 - cd84 antigen, Trim56 - tripartite motif-containing 56, Malt1 - mucosa associated lymphoid tissue lymphoma translocation gene 1, Casp4 - caspase 4, apoptosis-related cysteine peptidase, Tirap - toll-interleukin 1 receptor (tir) domain-containing adaptor protein, Slamf7 - slam family member 7, Rpl39 - ribosomal protein l39, Ddx58 - dead (asp-glu-ala-asp) …
GO:0002376	immune system process	4.47e-05	0.0382	2.39	9624	428	235	25	[Sp110 - sp110 nuclear body protein, Apbb1ip - amyloid beta (a4) precursor protein-binding, family b, member 1 interacting protein, Rps24 - ribosomal protein s24, Vav3 - vav 3 oncogene, Itga4 - integrin alpha 4, Trim56 - tripartite motif-containing 56, Itga1 - integrin alpha 1, Ddx58 - dead (asp-glu-ala-asp) box polypeptide 58, Exo1 - exonuclease 1, Gpr35 - g protein-coupled receptor 35, Cd84 - c…
GO:0051707	response to other organism	5.73e-05	0.0457	4.21	9624	107	235	11	[Sp110 - sp110 nuclear body protein, Gbp7 - guanylate binding protein 7, Romo1 - reactive oxygen species modulator 1, Trim56 - tripartite motif-containing 56, Malt1 - mucosa associated lymphoid tissue lymphoma translocation gene 1, Tirap - toll-interleukin 1 receptor (tir) domain-containing adaptor protein, Rpl39 - ribosomal protein l39, Ddx58 - dead (asp-glu-ala-asp) box polypeptide 58, Xpr1 - x…
GO:0006120	mitochondrial electron transport, NADH to ubiquinone	6.48e-05	0.0485	16.38	9624	10	235	4	[Bdnf - brain derived neurotrophic factor, Ndufb8 - nadh dehydrogenase (ubiquinone) 1 beta subcomplex 8, Ndufb9 - nadh dehydrogenase (ubiquinone) 1 beta subcomplex, 9, Ndufa7 - nadh dehydrogenase (ubiquinone) 1 alpha subcomplex, 7 (b14.5a)]
GO:0006955	immune response	6.91e-05	0.0487	3.37	9624	170	235	14	[Sp110 - sp110 nuclear body protein, Ccr5 - chemokine (c-c motif) receptor 5, Trim56 - tripartite motif-containing 56, Malt1 - mucosa associated lymphoid tissue lymphoma translocation gene 1, Casp4 - caspase 4, apoptosis-related cysteine peptidase, Ddx58 - dead (asp-glu-ala-asp) box polypeptide 58, Exo1 - exonuclease 1, Cd84 - cd84 antigen, Slamf7 - slam family member 7, Tirap - toll-interleukin …
GO:0043207	response to external biotic stimulus	8.36e-05	0.0556	3.31	9624	173	235	14	[Gbp7 - guanylate binding protein 7, Sp110 - sp110 nuclear body protein, Pde2a - phosphodiesterase 2a, cgmp-stimulated, Trim56 - tripartite motif-containing 56, Malt1 - mucosa associated lymphoid tissue lymphoma translocation gene 1, Ddx58 - dead (asp-glu-ala-asp) box polypeptide 58, Rpl13a - ribosomal protein l13a, Xpr1 - xenotropic and polytropic retrovirus receptor 1, Romo1 - reactive oxygen s…
GO:0006952	defense response	8.77e-05	0.0552	2.88	9624	242	235	17	[Gbp7 - guanylate binding protein 7, Sp110 - sp110 nuclear body protein, Ccr5 - chemokine (c-c motif) receptor 5, Trim56 - tripartite motif-containing 56, Malt1 - mucosa associated lymphoid tissue lymphoma translocation gene 1, Casp4 - caspase 4, apoptosis-related cysteine peptidase, Ddx58 - dead (asp-glu-ala-asp) box polypeptide 58, Cyp26b1 - cytochrome p450, family 26, subfamily b, polypeptide …
GO:0044271	cellular nitrogen compound biosynthetic process	0.0001	0.06	1.57	9624	1643	235	63	[Sp110 - sp110 nuclear body protein, Rplp0 - ribosomal protein, large, p0, Ern1 - endoplasmic reticulum (er) to nucleus signalling 1, Zscan20 - zinc finger and scan domains 20, Otc - ornithine transcarbamylase, Hic2 - hypermethylated in cancer 2, Rpl37 - ribosomal protein l37, Khdrbs1 - kh domain containing, rna binding, signal transduction associated 1, Rpl23a - ribosomal protein l23a, Jund - ju…
GO:0032760	positive regulation of tumor necrosis factor production	0.000123	0.0701	9.75	9624	21	235	5	[Ccr5 - chemokine (c-c motif) receptor 5, Zbtb20 - zinc finger and btb domain containing 20, Cd84 - cd84 antigen, Tirap - toll-interleukin 1 receptor (tir) domain-containing adaptor protein, Mavs - mitochondrial antiviral signaling protein]
GO:1903557	positive regulation of tumor necrosis factor superfamily cytokine production	0.000123	0.0669	9.75	9624	21	235	5	[Ccr5 - chemokine (c-c motif) receptor 5, Zbtb20 - zinc finger and btb domain containing 20, Cd84 - cd84 antigen, Tirap - toll-interleukin 1 receptor (tir) domain-containing adaptor protein, Mavs - mitochondrial antiviral signaling protein]
GO:0050900	leukocyte migration	0.000129	0.0674	6.1	9624	47	235	7	[Vav3 - vav 3 oncogene, Gpr35 - g protein-coupled receptor 35, Itga4 - integrin alpha 4, Rpl13a - ribosomal protein l13a, Itga1 - integrin alpha 1, Rps19 - ribosomal protein s19, Dock8 - dedicator of cytokinesis 8]
GO:0030104	water homeostasis	0.000147	0.0733	13.65	9624	12	235	4	[Tfap2b - transcription factor ap-2 beta, Trp63 - transformation related protein 63, Aqp4 - aquaporin 4, Cyp26b1 - cytochrome p450, family 26, subfamily b, polypeptide 1]
GO:0060749	mammary gland alveolus development	0.000147	0.0704	13.65	9624	12	235	4	[Esr1 - estrogen receptor 1 (alpha), Prlr - prolactin receptor, Egf - epidermal growth factor, Ccnd1 - cyclin d1]
GO:0015992	proton transport	0.000148	0.0683	5.97	9624	48	235	7	[Cox7b - cytochrome c oxidase subunit viib, Atp5k - atp synthase, h+ transporting, mitochondrial f1f0 complex, subunit e, Cox8a - cytochrome c oxidase subunit viiia, Atp5e - atp synthase, h+ transporting, mitochondrial f1 complex, epsilon subunit, Atp5j2 - atp synthase, h+ transporting, mitochondrial f0 complex, subunit f2, Cox5b - cytochrome c oxidase subunit vb, Atp5l - atp synthase, h+ transpo…
GO:0006818	hydrogen transport	0.00017	0.0752	5.85	9624	49	235	7	[Cox7b - cytochrome c oxidase subunit viib, Atp5k - atp synthase, h+ transporting, mitochondrial f1f0 complex, subunit e, Cox8a - cytochrome c oxidase subunit viiia, Atp5e - atp synthase, h+ transporting, mitochondrial f1 complex, epsilon subunit, Atp5j2 - atp synthase, h+ transporting, mitochondrial f0 complex, subunit f2, Cox5b - cytochrome c oxidase subunit vb, Atp5l - atp synthase, h+ transpo…
GO:0006091	generation of precursor metabolites and energy	0.000204	0.0873	3.41	9624	144	235	12	[Bdnf - brain derived neurotrophic factor, Ndufb8 - nadh dehydrogenase (ubiquinone) 1 beta subcomplex 8, Cox7c - cytochrome c oxidase subunit viic, Cox8a - cytochrome c oxidase subunit viiia, Uqcrq - ubiquinol-cytochrome c reductase, complex iii subunit vii, Uqcr10 - ubiquinol-cytochrome c reductase, complex iii subunit x, Ndufb9 - nadh dehydrogenase (ubiquinone) 1 beta subcomplex, 9, Cox5b - cyt…
GO:0032675	regulation of interleukin-6 production	0.00021	0.0865	6.83	9624	36	235	6	[Ccr5 - chemokine (c-c motif) receptor 5, Zbtb20 - zinc finger and btb domain containing 20, Cd84 - cd84 antigen, Tirap - toll-interleukin 1 receptor (tir) domain-containing adaptor protein, Aqp4 - aquaporin 4, Ddx58 - dead (asp-glu-ala-asp) box polypeptide 58]
GO:0009607	response to biotic stimulus	0.000226	0.0901	3.02	9624	190	235	14	[Gbp7 - guanylate binding protein 7, Sp110 - sp110 nuclear body protein, Pde2a - phosphodiesterase 2a, cgmp-stimulated, Trim56 - tripartite motif-containing 56, Malt1 - mucosa associated lymphoid tissue lymphoma translocation gene 1, Ddx58 - dead (asp-glu-ala-asp) box polypeptide 58, Rpl13a - ribosomal protein l13a, Xpr1 - xenotropic and polytropic retrovirus receptor 1, Romo1 - reactive oxygen s…
GO:0006811	ion transport	0.000266	0.103	2.18	9624	451	235	24	[Ccr5 - chemokine (c-c motif) receptor 5, Slc23a1 - solute carrier family 23 (nucleobase transporters), member 1, Cox8a - cytochrome c oxidase subunit viiia, Atp5e - atp synthase, h+ transporting, mitochondrial f1 complex, epsilon subunit, Atp5j2 - atp synthase, h+ transporting, mitochondrial f0 complex, subunit f2, Cox5b - cytochrome c oxidase subunit vb, Xpr1 - xenotropic and polytropic retrovi…
GO:1902600	hydrogen ion transmembrane transport	0.000285	0.107	6.47	9624	38	235	6	[Atp5k - atp synthase, h+ transporting, mitochondrial f1f0 complex, subunit e, Cox7b - cytochrome c oxidase subunit viib, Cox8a - cytochrome c oxidase subunit viiia, Atp5e - atp synthase, h+ transporting, mitochondrial f1 complex, epsilon subunit, Cox5b - cytochrome c oxidase subunit vb, Atp5l - atp synthase, h+ transporting, mitochondrial f0 complex, subunit g]
GO:0009617	response to bacterium	0.000381	0.138	6.14	9624	40	235	6	[Gbp7 - guanylate binding protein 7, Sp110 - sp110 nuclear body protein, Romo1 - reactive oxygen species modulator 1, Tirap - toll-interleukin 1 receptor (tir) domain-containing adaptor protein, Rpl39 - ribosomal protein l39, Mavs - mitochondrial antiviral signaling protein]
GO:0042274	ribosomal small subunit biogenesis	0.000383	0.135	10.92	9624	15	235	4	[Rps24 - ribosomal protein s24, Rps28 - ribosomal protein s28, Rps19 - ribosomal protein s19, Rps17 - ribosomal protein s17]
GO:0042742	defense response to bacterium	0.000433	0.148	7.58	9624	27	235	5	[Gbp7 - guanylate binding protein 7, Romo1 - reactive oxygen species modulator 1, Tirap - toll-interleukin 1 receptor (tir) domain-containing adaptor protein, Rpl39 - ribosomal protein l39, Mavs - mitochondrial antiviral signaling protein]
GO:0007423	sensory organ development	0.000493	0.164	4.94	9624	58	235	7	[Tfap2b - transcription factor ap-2 beta, Bdnf - brain derived neurotrophic factor, Adamts18 - a disintegrin-like and metallopeptidase (reprolysin type) with thrombospondin type 1 motif, 18, Meis2 - meis homeobox 2, Foxp2 - forkhead box p2, Gli3 - gli-kruppel family member gli3, Chrdl1 - chordin-like 1]
GO:0002221	pattern recognition receptor signaling pathway	0.0005	0.162	10.24	9624	16	235	4	[Tirap - toll-interleukin 1 receptor (tir) domain-containing adaptor protein, Colec12 - collectin sub-family member 12, Ddx58 - dead (asp-glu-ala-asp) box polypeptide 58, Mavs - mitochondrial antiviral signaling protein]
GO:0002758	innate immune response-activating signal transduction	0.0005	0.158	10.24	9624	16	235	4	[Tirap - toll-interleukin 1 receptor (tir) domain-containing adaptor protein, Colec12 - collectin sub-family member 12, Ddx58 - dead (asp-glu-ala-asp) box polypeptide 58, Mavs - mitochondrial antiviral signaling protein]
GO:0042221	response to chemical	0.000591	0.181	1.69	9624	968	235	40	[Gbp7 - guanylate binding protein 7, Ern1 - endoplasmic reticulum (er) to nucleus signalling 1, Rplp0 - ribosomal protein, large, p0, Vav3 - vav 3 oncogene, Sparc - secreted acidic cysteine rich glycoprotein, Slc23a1 - solute carrier family 23 (nucleobase transporters), member 1, Rorb - rar-related orphan receptor beta, Nnat - neuronatin, Trim56 - tripartite motif-containing 56, Ndnf - neuron-der…
GO:0000461	endonucleolytic cleavage to generate mature 3'-end of SSU-rRNA from (SSU-rRNA, 5.8S rRNA, LSU-rRNA)	0.000594	0.178	40.95	9624	2	235	2	[Rps21 - ribosomal protein s21, Rpsa - ribosomal protein sa]
GO:0006880	intracellular sequestering of iron ion	0.000594	0.173	40.95	9624	2	235	2	[Fth1 - ferritin heavy chain 1, Ftl1 - ferritin light chain 1]
GO:0097272	ammonia homeostasis	0.000594	0.169	40.95	9624	2	235	2	[Tfap2b - transcription factor ap-2 beta, Otc - ornithine transcarbamylase]
GO:0097577	sequestering of iron ion	0.000594	0.165	40.95	9624	2	235	2	[Ftl1 - ferritin light chain 1, Fth1 - ferritin heavy chain 1]
GO:0006754	ATP biosynthetic process	0.000612	0.166	7.06	9624	29	235	5	[Atp5k - atp synthase, h+ transporting, mitochondrial f1f0 complex, subunit e, Atp5e - atp synthase, h+ transporting, mitochondrial f1 complex, epsilon subunit, Atp5j2 - atp synthase, h+ transporting, mitochondrial f0 complex, subunit f2, Cox5b - cytochrome c oxidase subunit vb, Atp5l - atp synthase, h+ transporting, mitochondrial f0 complex, subunit g]
GO:0097529	myeloid leukocyte migration	0.000612	0.163	7.06	9624	29	235	5	[Vav3 - vav 3 oncogene, Gpr35 - g protein-coupled receptor 35, Rpl13a - ribosomal protein l13a, Itga1 - integrin alpha 1, Rps19 - ribosomal protein s19]
GO:0002218	activation of innate immune response	0.000642	0.167	9.64	9624	17	235	4	[Tirap - toll-interleukin 1 receptor (tir) domain-containing adaptor protein, Colec12 - collectin sub-family member 12, Ddx58 - dead (asp-glu-ala-asp) box polypeptide 58, Mavs - mitochondrial antiviral signaling protein]
GO:0034645	cellular macromolecule biosynthetic process	0.000651	0.166	1.52	9624	1510	235	56	[Sp110 - sp110 nuclear body protein, Rplp0 - ribosomal protein, large, p0, Ern1 - endoplasmic reticulum (er) to nucleus signalling 1, Zscan20 - zinc finger and scan domains 20, Rmi2 - rmi2, recq mediated genome instability 2, homolog (s. cerevisiae), Rpl37 - ribosomal protein l37, Hic2 - hypermethylated in cancer 2, Rpl23a - ribosomal protein l23a, Khdrbs1 - kh domain containing, rna binding, sig…
GO:0031349	positive regulation of defense response	0.000742	0.185	4.62	9624	62	235	7	[Pde2a - phosphodiesterase 2a, cgmp-stimulated, Ccr5 - chemokine (c-c motif) receptor 5, Tirap - toll-interleukin 1 receptor (tir) domain-containing adaptor protein, Colec12 - collectin sub-family member 12, Ddx58 - dead (asp-glu-ala-asp) box polypeptide 58, Rps19 - ribosomal protein s19, Mavs - mitochondrial antiviral signaling protein]
GO:0032755	positive regulation of interleukin-6 production	0.00081	0.198	9.1	9624	18	235	4	[Ccr5 - chemokine (c-c motif) receptor 5, Zbtb20 - zinc finger and btb domain containing 20, Tirap - toll-interleukin 1 receptor (tir) domain-containing adaptor protein, Ddx58 - dead (asp-glu-ala-asp) box polypeptide 58]
GO:0030595	leukocyte chemotaxis	0.000841	0.201	6.61	9624	31	235	5	[Vav3 - vav 3 oncogene, Gpr35 - g protein-coupled receptor 35, Rpl13a - ribosomal protein l13a, Itga1 - integrin alpha 1, Rps19 - ribosomal protein s19]
GO:0009059	macromolecule biosynthetic process	0.00099	0.232	1.49	9624	1536	235	56	[Sp110 - sp110 nuclear body protein, Rplp0 - ribosomal protein, large, p0, Ern1 - endoplasmic reticulum (er) to nucleus signalling 1, Zscan20 - zinc finger and scan domains 20, Rmi2 - rmi2, recq mediated genome instability 2, homolog (s. cerevisiae), Rpl37 - ribosomal protein l37, Hic2 - hypermethylated in cancer 2, Rpl23a - ribosomal protein l23a, Khdrbs1 - kh domain containing, rna binding, sig…

## Sheet: deDend-MF
GO Term	Description	P-value	FDR q-value	Enrichment	N	B	n	b	Genes
GO:0003735	structural constituent of ribosome	7.53e-25	2.62e-21	9.88	9624	141	235	34	[Rplp0 - ribosomal protein, large, p0, Rps24 - ribosomal protein s24, Rps29 - ribosomal protein s29, Rpl35 - ribosomal protein l35, Rps5 - ribosomal protein s5, Rps21 - ribosomal protein s21, Rps23 - ribosomal protein s23, Rps26 - ribosomal protein s26, Rpsa - ribosomal protein sa, Rpl37 - ribosomal protein l37, Rps11 - ribosomal protein s11, Rpl23a - ribosomal protein l23a, Rpl31 - ribosomal pro…
GO:0005198	structural molecule activity	3.7e-16	6.44e-13	4.94	9624	307	235	37	[Rplp0 - ribosomal protein, large, p0, Rps24 - ribosomal protein s24, Rpl35 - ribosomal protein l35, Rps29 - ribosomal protein s29, Rps21 - ribosomal protein s21, Rps5 - ribosomal protein s5, Rps23 - ribosomal protein s23, Rps26 - ribosomal protein s26, Mapk8ip1 - mitogen-activated protein kinase 8 interacting protein 1, Rpsa - ribosomal protein sa, Rpl37 - ribosomal protein l37, Rps11 - ribosoma…
GO:0015078	hydrogen ion transmembrane transporter activity	2.44e-14	2.83e-11	11.8	9624	59	235	17	[Cox7c - cytochrome c oxidase subunit viic, Cox8a - cytochrome c oxidase subunit viiia, Cox7a2 - cytochrome c oxidase subunit viia 2, Atp5e - atp synthase, h+ transporting, mitochondrial f1 complex, epsilon subunit, Cox6c - cytochrome c oxidase subunit vic, Cox5b - cytochrome c oxidase subunit vb, Uqcr10 - ubiquinol-cytochrome c reductase, complex iii subunit x, Uqcrh - ubiquinol-cytochrome c red…
GO:0004129	cytochrome-c oxidase activity	1.04e-12	9.06e-10	24.09	9624	17	235	10	[Cox7b - cytochrome c oxidase subunit viib, Cox7c - cytochrome c oxidase subunit viic, Cox8a - cytochrome c oxidase subunit viiia, Cox7a2 - cytochrome c oxidase subunit viia 2, Cox6c - cytochrome c oxidase subunit vic, Cox5b - cytochrome c oxidase subunit vb, Cox6b1 - cytochrome c oxidase, subunit vib polypeptide 1, Cox6a1 - cytochrome c oxidase subunit via polypeptide 1, Cox4i1 - cytochrome c ox…
GO:0016676	oxidoreductase activity, acting on a heme group of donors, oxygen as acceptor	1.04e-12	7.25e-10	24.09	9624	17	235	10	[Cox7b - cytochrome c oxidase subunit viib, Cox7c - cytochrome c oxidase subunit viic, Cox8a - cytochrome c oxidase subunit viiia, Cox7a2 - cytochrome c oxidase subunit viia 2, Cox6c - cytochrome c oxidase subunit vic, Cox5b - cytochrome c oxidase subunit vb, Cox6b1 - cytochrome c oxidase, subunit vib polypeptide 1, Cox6a1 - cytochrome c oxidase subunit via polypeptide 1, Cox4i1 - cytochrome c ox…
GO:0015002	heme-copper terminal oxidase activity	1.04e-12	6.04e-10	24.09	9624	17	235	10	[Cox7b - cytochrome c oxidase subunit viib, Cox7c - cytochrome c oxidase subunit viic, Cox8a - cytochrome c oxidase subunit viiia, Cox7a2 - cytochrome c oxidase subunit viia 2, Cox6c - cytochrome c oxidase subunit vic, Cox5b - cytochrome c oxidase subunit vb, Cox6b1 - cytochrome c oxidase, subunit vib polypeptide 1, Cox6a1 - cytochrome c oxidase subunit via polypeptide 1, Cox4i1 - cytochrome c ox…
GO:0016675	oxidoreductase activity, acting on a heme group of donors	2.3e-12	1.14e-09	22.75	9624	18	235	10	[Cox7b - cytochrome c oxidase subunit viib, Cox7c - cytochrome c oxidase subunit viic, Cox8a - cytochrome c oxidase subunit viiia, Cox7a2 - cytochrome c oxidase subunit viia 2, Cox6c - cytochrome c oxidase subunit vic, Cox5b - cytochrome c oxidase subunit vb, Cox6b1 - cytochrome c oxidase, subunit vib polypeptide 1, Cox6a1 - cytochrome c oxidase subunit via polypeptide 1, Cox4i1 - cytochrome c ox…
GO:0015077	monovalent inorganic cation transmembrane transporter activity	3.91e-11	1.7e-08	5.63	9624	160	235	22	[Slc23a1 - solute carrier family 23 (nucleobase transporters), member 1, Cox7c - cytochrome c oxidase subunit viic, Cox8a - cytochrome c oxidase subunit viiia, Cox7a2 - cytochrome c oxidase subunit viia 2, Atp5e - atp synthase, h+ transporting, mitochondrial f1 complex, epsilon subunit, Cox6c - cytochrome c oxidase subunit vic, Uqcr10 - ubiquinol-cytochrome c reductase, complex iii subunit x, Cox…
GO:0009055	electron carrier activity	1.26e-10	4.85e-08	10.65	9624	50	235	13	[Cox7c - cytochrome c oxidase subunit viic, Cox8a - cytochrome c oxidase subunit viiia, Cox7a2 - cytochrome c oxidase subunit viia 2, Cox6c - cytochrome c oxidase subunit vic, Cox5b - cytochrome c oxidase subunit vb, Cox6a1 - cytochrome c oxidase subunit via polypeptide 1, Cox4i1 - cytochrome c oxidase subunit iv isoform 1, Aox3 - aldehyde oxidase 3, Cox7b - cytochrome c oxidase subunit viib, Uqc…
GO:0070180	large ribosomal subunit rRNA binding	5.34e-10	1.86e-07	28.67	9624	10	235	7	[Rplp1 - ribosomal protein, large, p1, Rplp0 - ribosomal protein, large, p0, Rpl23a - ribosomal protein l23a, Rpl12 - ribosomal protein l12, Rplp2 - ribosomal protein, large p2, Rpl37a - ribosomal protein l37a, Rpl19 - ribosomal protein l19]
GO:0022890	inorganic cation transmembrane transporter activity	2.58e-08	8.16e-06	3.86	9624	244	235	23	[Cox7c - cytochrome c oxidase subunit viic, Slc23a1 - solute carrier family 23 (nucleobase transporters), member 1, Cox8a - cytochrome c oxidase subunit viiia, Cox7a2 - cytochrome c oxidase subunit viia 2, Atp5e - atp synthase, h+ transporting, mitochondrial f1 complex, epsilon subunit, Cox6c - cytochrome c oxidase subunit vic, Cox5b - cytochrome c oxidase subunit vb, Uqcr10 - ubiquinol-cytochrom…
GO:0022891	substrate-specific transmembrane transporter activity	9.71e-08	2.81e-05	2.94	9624	418	235	30	[Slc23a1 - solute carrier family 23 (nucleobase transporters), member 1, Uqcrh - ubiquinol-cytochrome c reductase hinge protein, Slc22a15 - solute carrier family 22 (organic anion/cation transporter), member 15, Gabra4 - gamma-aminobutyric acid (gaba) a receptor, subunit alpha 4, Slco1a1 - solute carrier organic anion transporter family, member 1a1, Aqp4 - aquaporin 4, Uqcr11 - ubiquinol-cytochro…
GO:0022857	transmembrane transporter activity	1.47e-07	3.92e-05	2.82	9624	450	235	31	[Slc23a1 - solute carrier family 23 (nucleobase transporters), member 1, Uqcrh - ubiquinol-cytochrome c reductase hinge protein, Slc22a15 - solute carrier family 22 (organic anion/cation transporter), member 15, Gabra4 - gamma-aminobutyric acid (gaba) a receptor, subunit alpha 4, Slco1a1 - solute carrier organic anion transporter family, member 1a1, Aqp4 - aquaporin 4, Uqcr11 - ubiquinol-cytochro…
GO:0015075	ion transmembrane transporter activity	1.66e-07	4.12e-05	3.09	9624	358	235	27	[Slc23a1 - solute carrier family 23 (nucleobase transporters), member 1, Uqcrh - ubiquinol-cytochrome c reductase hinge protein, Gabra4 - gamma-aminobutyric acid (gaba) a receptor, subunit alpha 4, Slco1a1 - solute carrier organic anion transporter family, member 1a1, Uqcr11 - ubiquinol-cytochrome c reductase, complex iii subunit xi, Ndufa4 - nadh dehydrogenase (ubiquinone) 1 alpha subcomplex, 4,…
GO:0008324	cation transmembrane transporter activity	2.67e-07	6.18e-05	3.4	9624	277	235	23	[Cox7c - cytochrome c oxidase subunit viic, Slc23a1 - solute carrier family 23 (nucleobase transporters), member 1, Cox8a - cytochrome c oxidase subunit viiia, Cox7a2 - cytochrome c oxidase subunit viia 2, Atp5e - atp synthase, h+ transporting, mitochondrial f1 complex, epsilon subunit, Cox6c - cytochrome c oxidase subunit vic, Cox5b - cytochrome c oxidase subunit vb, Uqcr10 - ubiquinol-cytochrom…
GO:0022892	substrate-specific transporter activity	3.46e-06	0.000752	2.44	9624	521	235	31	[Gltpd2 - glycolipid transfer protein domain containing 2, Slc23a1 - solute carrier family 23 (nucleobase transporters), member 1, Uqcrh - ubiquinol-cytochrome c reductase hinge protein, Slc22a15 - solute carrier family 22 (organic anion/cation transporter), member 15, Gabra4 - gamma-aminobutyric acid (gaba) a receptor, subunit alpha 4, Slco1a1 - solute carrier organic anion transporter family, m…
GO:0016679	oxidoreductase activity, acting on diphenols and related substances as donors	5e-06	0.00102	27.3	9624	6	235	4	[Uqcrq - ubiquinol-cytochrome c reductase, complex iii subunit vii, Uqcr10 - ubiquinol-cytochrome c reductase, complex iii subunit x, Uqcrh - ubiquinol-cytochrome c reductase hinge protein, Uqcr11 - ubiquinol-cytochrome c reductase, complex iii subunit xi]
GO:0016681	oxidoreductase activity, acting on diphenols and related substances as donors, cytochrome as acceptor	5e-06	0.000966	27.3	9624	6	235	4	[Uqcrq - ubiquinol-cytochrome c reductase, complex iii subunit vii, Uqcr10 - ubiquinol-cytochrome c reductase, complex iii subunit x, Uqcr11 - ubiquinol-cytochrome c reductase, complex iii subunit xi, Uqcrh - ubiquinol-cytochrome c reductase hinge protein]
GO:0008121	ubiquinol-cytochrome-c reductase activity	5e-06	0.000915	27.3	9624	6	235	4	[Uqcrq - ubiquinol-cytochrome c reductase, complex iii subunit vii, Uqcr10 - ubiquinol-cytochrome c reductase, complex iii subunit x, Uqcrh - ubiquinol-cytochrome c reductase hinge protein, Uqcr11 - ubiquinol-cytochrome c reductase, complex iii subunit xi]
GO:0005215	transporter activity	6.17e-06	0.00107	2.29	9624	590	235	33	[Gltpd2 - glycolipid transfer protein domain containing 2, Slc23a1 - solute carrier family 23 (nucleobase transporters), member 1, Uqcrh - ubiquinol-cytochrome c reductase hinge protein, Slc22a15 - solute carrier family 22 (organic anion/cation transporter), member 15, Gabra4 - gamma-aminobutyric acid (gaba) a receptor, subunit alpha 4, Slco1a1 - solute carrier organic anion transporter family, m…
GO:0008137	NADH dehydrogenase (ubiquinone) activity	1.07e-05	0.00177	11.17	9624	22	235	6	[Ndufb8 - nadh dehydrogenase (ubiquinone) 1 beta subcomplex 8, Ndufb9 - nadh dehydrogenase (ubiquinone) 1 beta subcomplex, 9, Ndufa12 - nadh dehydrogenase (ubiquinone) 1 alpha subcomplex, 12, Ndufa2 - nadh dehydrogenase (ubiquinone) 1 alpha subcomplex, 2, Ndufa7 - nadh dehydrogenase (ubiquinone) 1 alpha subcomplex, 7 (b14.5a), Ndufa4 - nadh dehydrogenase (ubiquinone) 1 alpha subcomplex, 4]
GO:0050136	NADH dehydrogenase (quinone) activity	1.07e-05	0.00169	11.17	9624	22	235	6	[Ndufb8 - nadh dehydrogenase (ubiquinone) 1 beta subcomplex 8, Ndufb9 - nadh dehydrogenase (ubiquinone) 1 beta subcomplex, 9, Ndufa2 - nadh dehydrogenase (ubiquinone) 1 alpha subcomplex, 2, Ndufa12 - nadh dehydrogenase (ubiquinone) 1 alpha subcomplex, 12, Ndufa4 - nadh dehydrogenase (ubiquinone) 1 alpha subcomplex, 4, Ndufa7 - nadh dehydrogenase (ubiquinone) 1 alpha subcomplex, 7 (b14.5a)]
GO:0019843	rRNA binding	1.15e-05	0.00173	6.25	9624	59	235	9	[Rplp1 - ribosomal protein, large, p1, Rplp0 - ribosomal protein, large, p0, Rps11 - ribosomal protein s11, Rpl23a - ribosomal protein l23a, Rps5 - ribosomal protein s5, Rpl12 - ribosomal protein l12, Rplp2 - ribosomal protein, large p2, Rpl37a - ribosomal protein l37a, Rpl19 - ribosomal protein l19]
GO:0003954	NADH dehydrogenase activity	1.42e-05	0.00205	10.68	9624	23	235	6	[Ndufb8 - nadh dehydrogenase (ubiquinone) 1 beta subcomplex 8, Ndufb9 - nadh dehydrogenase (ubiquinone) 1 beta subcomplex, 9, Ndufa12 - nadh dehydrogenase (ubiquinone) 1 alpha subcomplex, 12, Ndufa2 - nadh dehydrogenase (ubiquinone) 1 alpha subcomplex, 2, Ndufa7 - nadh dehydrogenase (ubiquinone) 1 alpha subcomplex, 7 (b14.5a), Ndufa4 - nadh dehydrogenase (ubiquinone) 1 alpha subcomplex, 4]
GO:0016655	oxidoreductase activity, acting on NAD(P)H, quinone or similar compound as acceptor	2.39e-05	0.00332	9.83	9624	25	235	6	[Ndufb8 - nadh dehydrogenase (ubiquinone) 1 beta subcomplex 8, Ndufb9 - nadh dehydrogenase (ubiquinone) 1 beta subcomplex, 9, Ndufa2 - nadh dehydrogenase (ubiquinone) 1 alpha subcomplex, 2, Ndufa12 - nadh dehydrogenase (ubiquinone) 1 alpha subcomplex, 12, Ndufa4 - nadh dehydrogenase (ubiquinone) 1 alpha subcomplex, 4, Ndufa7 - nadh dehydrogenase (ubiquinone) 1 alpha subcomplex, 7 (b14.5a)]
GO:0016491	oxidoreductase activity	2.45e-05	0.00327	2.54	9624	387	235	24	[Ndufb8 - nadh dehydrogenase (ubiquinone) 1 beta subcomplex 8, Cox7c - cytochrome c oxidase subunit viic, Cox8a - cytochrome c oxidase subunit viiia, Cox7a2 - cytochrome c oxidase subunit viia 2, Cox6c - cytochrome c oxidase subunit vic, Cox5b - cytochrome c oxidase subunit vb, Uqcr10 - ubiquinol-cytochrome c reductase, complex iii subunit x, Cox6a1 - cytochrome c oxidase subunit via polypeptide …
GO:0008528	G-protein coupled peptide receptor activity	0.000642	0.0826	9.64	9624	17	235	4	[Ccr5 - chemokine (c-c motif) receptor 5, Gpr35 - g protein-coupled receptor 35, Oprd1 - opioid receptor, delta 1, Agtrap - angiotensin ii, type i receptor-associated protein]
GO:0016651	oxidoreductase activity, acting on NAD(P)H	0.00073	0.0905	5.46	9624	45	235	6	[Ndufb8 - nadh dehydrogenase (ubiquinone) 1 beta subcomplex 8, Ndufb9 - nadh dehydrogenase (ubiquinone) 1 beta subcomplex, 9, Ndufa2 - nadh dehydrogenase (ubiquinone) 1 alpha subcomplex, 2, Ndufa12 - nadh dehydrogenase (ubiquinone) 1 alpha subcomplex, 12, Ndufa4 - nadh dehydrogenase (ubiquinone) 1 alpha subcomplex, 4, Ndufa7 - nadh dehydrogenase (ubiquinone) 1 alpha subcomplex, 7 (b14.5a)]
GO:0001653	peptide receptor activity	0.00081	0.097	9.1	9624	18	235	4	[Ccr5 - chemokine (c-c motif) receptor 5, Gpr35 - g protein-coupled receptor 35, Oprd1 - opioid receptor, delta 1, Agtrap - angiotensin ii, type i receptor-associated protein]

## Sheet: deDend-CC
GO Term	Description	P-value	FDR q-value	Enrichment	N	B	n	b	Genes
GO:0044391	ribosomal subunit	1.61e-24	2.5e-21	9.25	9624	155	235	35	[Rplp0 - ribosomal protein, large, p0, Rps24 - ribosomal protein s24, Rps29 - ribosomal protein s29, Rpl35 - ribosomal protein l35, Rps21 - ribosomal protein s21, Rps5 - ribosomal protein s5, Rps23 - ribosomal protein s23, Rps26 - ribosomal protein s26, Rpsa - ribosomal protein sa, Rpl37 - ribosomal protein l37, Rps11 - ribosomal protein s11, Rpl23a - ribosomal protein l23a, Rpl31 - ribosomal pro…
GO:0044445	cytosolic part	5.47e-23	4.25e-20	8.38	9624	171	235	35	[Rplp0 - ribosomal protein, large, p0, Rps24 - ribosomal protein s24, Rpl35 - ribosomal protein l35, Rps29 - ribosomal protein s29, Rps21 - ribosomal protein s21, Rps5 - ribosomal protein s5, Rps23 - ribosomal protein s23, Rps26 - ribosomal protein s26, Rpsa - ribosomal protein sa, Rpl37 - ribosomal protein l37, Rps11 - ribosomal protein s11, Rpl23a - ribosomal protein l23a, Rpl31 - ribosomal pro…
GO:0022625	cytosolic large ribosomal subunit	2.29e-20	1.18e-17	15.64	9624	55	235	21	[Rplp0 - ribosomal protein, large, p0, Rpl35 - ribosomal protein l35, Rpl32 - ribosomal protein l32, Rpl29 - ribosomal protein l29, Rpl13a - ribosomal protein l13a, Rpl37a - ribosomal protein l37a, Rpl36a - ribosomal protein l36a, Rplp1 - ribosomal protein, large, p1, Rpl37 - ribosomal protein l37, Rpl23a - ribosomal protein l23a, Uba52 - ubiquitin a-52 residue ribosomal protein fusion product 1,…
GO:0044455	mitochondrial membrane part	1.15e-17	4.46e-15	7.8	9624	147	235	28	[Ndufb8 - nadh dehydrogenase (ubiquinone) 1 beta subcomplex 8, Atp5j2 - atp synthase, h+ transporting, mitochondrial f0 complex, subunit f2, Ndufb11 - nadh dehydrogenase (ubiquinone) 1 beta subcomplex, 11, Uqcrh - ubiquinol-cytochrome c reductase hinge protein, Usmg5 - upregulated during skeletal muscle growth 5, Ndufa1 - nadh dehydrogenase (ubiquinone) 1 alpha subcomplex, 1, Dusp18 - dual specif…
GO:0098800	inner mitochondrial membrane protein complex	3.89e-17	1.21e-14	9.91	9624	95	235	23	[Ndufb8 - nadh dehydrogenase (ubiquinone) 1 beta subcomplex 8, Cox7c - cytochrome c oxidase subunit viic, Cox8a - cytochrome c oxidase subunit viiia, Atp5e - atp synthase, h+ transporting, mitochondrial f1 complex, epsilon subunit, Atp5j2 - atp synthase, h+ transporting, mitochondrial f0 complex, subunit f2, Uqcr10 - ubiquinol-cytochrome c reductase, complex iii subunit x, Ndufb11 - nadh dehydrog…
GO:0015934	large ribosomal subunit	2.58e-16	6.69e-14	9.79	9624	92	235	22	[Rplp0 - ribosomal protein, large, p0, Rpl35 - ribosomal protein l35, Rpl32 - ribosomal protein l32, Rpl29 - ribosomal protein l29, Rpl13a - ribosomal protein l13a, Rpl37a - ribosomal protein l37a, Rpl36a - ribosomal protein l36a, Rplp1 - ribosomal protein, large, p1, Rpl37 - ribosomal protein l37, Rpl23a - ribosomal protein l23a, Uba52 - ubiquitin a-52 residue ribosomal protein fusion product 1,…
GO:0098798	mitochondrial protein complex	3.07e-16	6.81e-14	8.55	9624	115	235	24	[Ndufb8 - nadh dehydrogenase (ubiquinone) 1 beta subcomplex 8, Cox7c - cytochrome c oxidase subunit viic, Cox8a - cytochrome c oxidase subunit viiia, Atp5e - atp synthase, h+ transporting, mitochondrial f1 complex, epsilon subunit, Atp5j2 - atp synthase, h+ transporting, mitochondrial f0 complex, subunit f2, Uqcr10 - ubiquinol-cytochrome c reductase, complex iii subunit x, Cox5b - cytochrome c ox…
GO:0005840	ribosome	8.38e-16	1.63e-13	6.67	9624	172	235	28	[Rplp0 - ribosomal protein, large, p0, Rps24 - ribosomal protein s24, Rps29 - ribosomal protein s29, Rps5 - ribosomal protein s5, Rps21 - ribosomal protein s21, Rps23 - ribosomal protein s23, Rpsa - ribosomal protein sa, Rps11 - ribosomal protein s11, Rpl23a - ribosomal protein l23a, Rpl31 - ribosomal protein l31, Rps28 - ribosomal protein s28, Rps25 - ribosomal protein s25, Rplp2 - ribosomal pro…
GO:0098803	respiratory chain complex	1.85e-15	3.19e-13	12.29	9624	60	235	18	[Ndufb8 - nadh dehydrogenase (ubiquinone) 1 beta subcomplex 8, Cox7c - cytochrome c oxidase subunit viic, Cox8a - cytochrome c oxidase subunit viiia, Uqcr10 - ubiquinol-cytochrome c reductase, complex iii subunit x, Ndufb11 - nadh dehydrogenase (ubiquinone) 1 beta subcomplex, 11, Cox5b - cytochrome c oxidase subunit vb, Uqcrh - ubiquinol-cytochrome c reductase hinge protein, Cox6a1 - cytochrome c…
GO:0022627	cytosolic small ribosomal subunit	1.05e-13	1.63e-11	15.09	9624	38	235	14	[Rps24 - ribosomal protein s24, Rps29 - ribosomal protein s29, Rps20 - ribosomal protein s20, Rps21 - ribosomal protein s21, Rps5 - ribosomal protein s5, Rps23 - ribosomal protein s23, Rps26 - ribosomal protein s26, Rpsa - ribosomal protein sa, Rps11 - ribosomal protein s11, Rps12 - ribosomal protein s12, Rps28 - ribosomal protein s28, Rps25 - ribosomal protein s25, Rps19 - ribosomal protein s19,…
GO:0070469	respiratory chain	3.16e-13	4.46e-11	12.54	9624	49	235	15	[Ndufb8 - nadh dehydrogenase (ubiquinone) 1 beta subcomplex 8, Cox7a2 - cytochrome c oxidase subunit viia 2, Ndufb11 - nadh dehydrogenase (ubiquinone) 1 beta subcomplex, 11, Uqcr10 - ubiquinol-cytochrome c reductase, complex iii subunit x, Uqcrh - ubiquinol-cytochrome c reductase hinge protein, Ndufa1 - nadh dehydrogenase (ubiquinone) 1 alpha subcomplex, 1, Cox7b - cytochrome c oxidase subunit vi…
GO:0019866	organelle inner membrane	3.23e-13	4.18e-11	4.46	9624	303	235	33	[Ugt1a6a - udp glucuronosyltransferase 1 family, polypeptide a6a, Ern1 - endoplasmic reticulum (er) to nucleus signalling 1, Ndufb8 - nadh dehydrogenase (ubiquinone) 1 beta subcomplex 8, Atp5j2 - atp synthase, h+ transporting, mitochondrial f0 complex, subunit f2, Ndufb11 - nadh dehydrogenase (ubiquinone) 1 beta subcomplex, 11, Usmg5 - upregulated during skeletal muscle growth 5, Uqcrh - ubiquino…
GO:0005743	mitochondrial inner membrane	3.62e-13	4.33e-11	4.58	9624	286	235	32	[Ugt1a6a - udp glucuronosyltransferase 1 family, polypeptide a6a, Ndufb8 - nadh dehydrogenase (ubiquinone) 1 beta subcomplex 8, Atp5j2 - atp synthase, h+ transporting, mitochondrial f0 complex, subunit f2, Ndufb11 - nadh dehydrogenase (ubiquinone) 1 beta subcomplex, 11, Usmg5 - upregulated during skeletal muscle growth 5, Uqcrh - ubiquinol-cytochrome c reductase hinge protein, Ndufa1 - nadh dehyd…
GO:0070069	cytochrome complex	9.29e-12	1.03e-09	20.48	9624	20	235	10	[Cox7b - cytochrome c oxidase subunit viib, Cox7c - cytochrome c oxidase subunit viic, Cox8a - cytochrome c oxidase subunit viiia, Uqcrq - ubiquinol-cytochrome c reductase, complex iii subunit vii, Cox5b - cytochrome c oxidase subunit vb, Uqcr10 - ubiquinol-cytochrome c reductase, complex iii subunit x, Cox6a1 - cytochrome c oxidase subunit via polypeptide 1, Uqcrh - ubiquinol-cytochrome c reduct…
GO:0031966	mitochondrial membrane	1.34e-11	1.39e-09	3.7	9624	387	235	35	[Ugt1a6a - udp glucuronosyltransferase 1 family, polypeptide a6a, Ndufb8 - nadh dehydrogenase (ubiquinone) 1 beta subcomplex 8, Atp5j2 - atp synthase, h+ transporting, mitochondrial f0 complex, subunit f2, Ndufb11 - nadh dehydrogenase (ubiquinone) 1 beta subcomplex, 11, Usmg5 - upregulated during skeletal muscle growth 5, Uqcrh - ubiquinol-cytochrome c reductase hinge protein, Ndufa1 - nadh dehyd…
GO:0045277	respiratory chain complex IV	1.64e-10	1.59e-08	31.85	9624	9	235	7	[Cox7c - cytochrome c oxidase subunit viic, Cox7b - cytochrome c oxidase subunit viib, Cox8a - cytochrome c oxidase subunit viiia, Cox5b - cytochrome c oxidase subunit vb, Cox6a1 - cytochrome c oxidase subunit via polypeptide 1, Cox4i1 - cytochrome c oxidase subunit iv isoform 1, Ndufa4 - nadh dehydrogenase (ubiquinone) 1 alpha subcomplex, 4]
GO:0044429	mitochondrial part	2.99e-10	2.73e-08	2.94	9624	571	235	41	[Ugt1a6a - udp glucuronosyltransferase 1 family, polypeptide a6a, Ndufb8 - nadh dehydrogenase (ubiquinone) 1 beta subcomplex 8, Atp5j2 - atp synthase, h+ transporting, mitochondrial f0 complex, subunit f2, Ndufb11 - nadh dehydrogenase (ubiquinone) 1 beta subcomplex, 11, Uqcrh - ubiquinol-cytochrome c reductase hinge protein, Usmg5 - upregulated during skeletal muscle growth 5, Ndufa1 - nadh dehyd…
GO:0015935	small ribosomal subunit	3.68e-10	3.17e-08	8.82	9624	65	235	14	[Rps24 - ribosomal protein s24, Rps29 - ribosomal protein s29, Rps20 - ribosomal protein s20, Rps21 - ribosomal protein s21, Rps5 - ribosomal protein s5, Rps23 - ribosomal protein s23, Rps26 - ribosomal protein s26, Rpsa - ribosomal protein sa, Rps11 - ribosomal protein s11, Rps28 - ribosomal protein s28, Rps12 - ribosomal protein s12, Rps25 - ribosomal protein s25, Rps19 - ribosomal protein s19,…
GO:0005751	mitochondrial respiratory chain complex IV	5.35e-09	4.37e-07	30.71	9624	8	235	6	[Cox7c - cytochrome c oxidase subunit viic, Cox8a - cytochrome c oxidase subunit viiia, Cox5b - cytochrome c oxidase subunit vb, Cox6a1 - cytochrome c oxidase subunit via polypeptide 1, Cox4i1 - cytochrome c oxidase subunit iv isoform 1, Ndufa4 - nadh dehydrogenase (ubiquinone) 1 alpha subcomplex, 4]
GO:0098796	membrane protein complex	4.97e-08	3.86e-06	2.96	9624	429	235	31	[Ern1 - endoplasmic reticulum (er) to nucleus signalling 1, Ndufb8 - nadh dehydrogenase (ubiquinone) 1 beta subcomplex 8, Itga4 - integrin alpha 4, Atp5j2 - atp synthase, h+ transporting, mitochondrial f0 complex, subunit f2, Ndufb11 - nadh dehydrogenase (ubiquinone) 1 beta subcomplex, 11, Usmg5 - upregulated during skeletal muscle growth 5, Uqcrh - ubiquinol-cytochrome c reductase hinge protein,…
GO:0030529	intracellular ribonucleoprotein complex	2.84e-07	2.1e-05	2.46	9624	617	235	37	[Rplp0 - ribosomal protein, large, p0, Rps24 - ribosomal protein s24, Rps29 - ribosomal protein s29, Rpl35 - ribosomal protein l35, Rps5 - ribosomal protein s5, Rps21 - ribosomal protein s21, Rps23 - ribosomal protein s23, Rps26 - ribosomal protein s26, Rpsa - ribosomal protein sa, Rpl37 - ribosomal protein l37, Rps11 - ribosomal protein s11, Rpl23a - ribosomal protein l23a, Rpl31 - ribosomal pro…
GO:1990904	ribonucleoprotein complex	2.96e-07	2.09e-05	2.45	9624	618	235	37	[Rplp0 - ribosomal protein, large, p0, Rps24 - ribosomal protein s24, Rps29 - ribosomal protein s29, Rpl35 - ribosomal protein l35, Rps5 - ribosomal protein s5, Rps21 - ribosomal protein s21, Rps23 - ribosomal protein s23, Rps26 - ribosomal protein s26, Rpsa - ribosomal protein sa, Rpl37 - ribosomal protein l37, Rps11 - ribosomal protein s11, Rpl23a - ribosomal protein l23a, Rpl31 - ribosomal pro…
GO:0045259	proton-transporting ATP synthase complex	8.28e-07	5.59e-05	16.38	9624	15	235	6	[Atp5k - atp synthase, h+ transporting, mitochondrial f1f0 complex, subunit e, Atp5e - atp synthase, h+ transporting, mitochondrial f1 complex, epsilon subunit, Atpif1 - atpase inhibitory factor 1, Atp5j2 - atp synthase, h+ transporting, mitochondrial f0 complex, subunit f2, Usmg5 - upregulated during skeletal muscle growth 5, Atp5l - atp synthase, h+ transporting, mitochondrial f0 complex, subun…
GO:0005753	mitochondrial proton-transporting ATP synthase complex	8.28e-07	5.36e-05	16.38	9624	15	235	6	[Atp5k - atp synthase, h+ transporting, mitochondrial f1f0 complex, subunit e, Atp5e - atp synthase, h+ transporting, mitochondrial f1 complex, epsilon subunit, Atpif1 - atpase inhibitory factor 1, Atp5j2 - atp synthase, h+ transporting, mitochondrial f0 complex, subunit f2, Usmg5 - upregulated during skeletal muscle growth 5, Atp5l - atp synthase, h+ transporting, mitochondrial f0 complex, subun…
GO:1990204	oxidoreductase complex	2.06e-06	0.000128	5.93	9624	76	235	11	[Ndufb8 - nadh dehydrogenase (ubiquinone) 1 beta subcomplex 8, Uqcrq - ubiquinol-cytochrome c reductase, complex iii subunit vii, Ndufv3 - nadh dehydrogenase (ubiquinone) flavoprotein 3, Uqcr10 - ubiquinol-cytochrome c reductase, complex iii subunit x, Ndufb9 - nadh dehydrogenase (ubiquinone) 1 beta subcomplex, 9, Ndufb11 - nadh dehydrogenase (ubiquinone) 1 beta subcomplex, 11, Uqcrh - ubiquinol-…
GO:0005622	intracellular	2.51e-06	0.00015	2.52	9624	487	235	30	[Rplp0 - ribosomal protein, large, p0, Slfn8 - schlafen 8, Rps24 - ribosomal protein s24, Rps29 - ribosomal protein s29, Sparc - secreted acidic cysteine rich glycoprotein, Trim56 - tripartite motif-containing 56, Rps21 - ribosomal protein s21, Rps23 - ribosomal protein s23, Rpsa - ribosomal protein sa, Rps11 - ribosomal protein s11, Rpl23a - ribosomal protein l23a, Rpl31 - ribosomal protein l31,…
GO:0030964	NADH dehydrogenase complex	2.91e-06	0.000168	8.62	9624	38	235	8	[Ndufb8 - nadh dehydrogenase (ubiquinone) 1 beta subcomplex 8, Ndufv3 - nadh dehydrogenase (ubiquinone) flavoprotein 3, Ndufb9 - nadh dehydrogenase (ubiquinone) 1 beta subcomplex, 9, Ndufb11 - nadh dehydrogenase (ubiquinone) 1 beta subcomplex, 11, Ndufa1 - nadh dehydrogenase (ubiquinone) 1 alpha subcomplex, 1, Ndufa2 - nadh dehydrogenase (ubiquinone) 1 alpha subcomplex, 2, Ndufa12 - nadh dehydrog…
GO:0045271	respiratory chain complex I	2.91e-06	0.000162	8.62	9624	38	235	8	[Ndufb8 - nadh dehydrogenase (ubiquinone) 1 beta subcomplex 8, Ndufv3 - nadh dehydrogenase (ubiquinone) flavoprotein 3, Ndufb9 - nadh dehydrogenase (ubiquinone) 1 beta subcomplex, 9, Ndufb11 - nadh dehydrogenase (ubiquinone) 1 beta subcomplex, 11, Ndufa1 - nadh dehydrogenase (ubiquinone) 1 alpha subcomplex, 1, Ndufa2 - nadh dehydrogenase (ubiquinone) 1 alpha subcomplex, 2, Ndufa12 - nadh dehydrog…
GO:0005747	mitochondrial respiratory chain complex I	2.91e-06	0.000156	8.62	9624	38	235	8	[Ndufb8 - nadh dehydrogenase (ubiquinone) 1 beta subcomplex 8, Ndufv3 - nadh dehydrogenase (ubiquinone) flavoprotein 3, Ndufb9 - nadh dehydrogenase (ubiquinone) 1 beta subcomplex, 9, Ndufb11 - nadh dehydrogenase (ubiquinone) 1 beta subcomplex, 11, Ndufa1 - nadh dehydrogenase (ubiquinone) 1 alpha subcomplex, 1, Ndufa2 - nadh dehydrogenase (ubiquinone) 1 alpha subcomplex, 2, Ndufa12 - nadh dehydrog…
GO:0031012	extracellular matrix	1.85e-05	0.000956	3.8	9624	151	235	14	[Sparc - secreted acidic cysteine rich glycoprotein, Rps20 - ribosomal protein s20, Rps5 - ribosomal protein s5, Ndnf - neuron-derived neurotrophic factor, Col27a1 - collagen, type xxvii, alpha 1, Rpsa - ribosomal protein sa, Serpine2 - serine (or cysteine) peptidase inhibitor, clade e, member 2, Rps11 - ribosomal protein s11, Adamts18 - a disintegrin-like and metallopeptidase (reprolysin type) w…
GO:0016469	proton-transporting two-sector ATPase complex	1.85e-05	0.000928	10.24	9624	24	235	6	[Atp5k - atp synthase, h+ transporting, mitochondrial f1f0 complex, subunit e, Atp5e - atp synthase, h+ transporting, mitochondrial f1 complex, epsilon subunit, Atpif1 - atpase inhibitory factor 1, Atp5j2 - atp synthase, h+ transporting, mitochondrial f0 complex, subunit f2, Usmg5 - upregulated during skeletal muscle growth 5, Atp5l - atp synthase, h+ transporting, mitochondrial f0 complex, subun…
GO:0031090	organelle membrane	2.3e-05	0.00112	1.89	9624	954	235	44	[Ugt1a6a - udp glucuronosyltransferase 1 family, polypeptide a6a, Ern1 - endoplasmic reticulum (er) to nucleus signalling 1, Ndufb8 - nadh dehydrogenase (ubiquinone) 1 beta subcomplex 8, Sparc - secreted acidic cysteine rich glycoprotein, Atp5j2 - atp synthase, h+ transporting, mitochondrial f0 complex, subunit f2, Ndufb11 - nadh dehydrogenase (ubiquinone) 1 beta subcomplex, 11, Usmg5 - upregulat…
GO:0005576	extracellular region	0.000426	0.0201	2.31	9624	355	235	20	[Liph - lipase, member h, Pcdh15 - protocadherin 15, Sparc - secreted acidic cysteine rich glycoprotein, Casp4 - caspase 4, apoptosis-related cysteine peptidase, Ndnf - neuron-derived neurotrophic factor, Tulp1 - tubby like protein 1, Col27a1 - collagen, type xxvii, alpha 1, Chrdl1 - chordin-like 1, Ybx1 - y box protein 1, Serpine2 - serine (or cysteine) peptidase inhibitor, clade e, member 2, Pa…
GO:0044302	dentate gyrus mossy fiber	0.000594	0.0271	40.95	9624	2	235	2	[Pde2a - phosphodiesterase 2a, cgmp-stimulated, Mapk8ip1 - mitogen-activated protein kinase 8 interacting protein 1]
GO:0032991	macromolecular complex	0.000832	0.037	1.3	9624	3182	235	101	[Rplp0 - ribosomal protein, large, p0, Apbb1ip - amyloid beta (a4) precursor protein-binding, family b, member 1 interacting protein, Rps26 - ribosomal protein s26, Sspn - sarcospan, Aqp4 - aquaporin 4, Ndufa12 - nadh dehydrogenase (ubiquinone) 1 alpha subcomplex, 12, Ndufa7 - nadh dehydrogenase (ubiquinone) 1 alpha subcomplex, 7 (b14.5a), Map2 - microtubule-associated protein 2, Rpl32 - ribosoma…

## Sheet: deSoma-BP
GO Term	Description	P-value	FDR q-value	Enrichment	N	B	n	b	Genes
GO:0006396	RNA processing	1.27e-10	1.52e-06	1.33	9624	557	3732	288	[Cpsf3l - cleavage and polyadenylation specific factor 3-like, Srsf10 - serine/arginine-rich splicing factor 10, Gpatch1 - g patch domain containing 1, Supt5 - suppressor of ty 5, Supt6 - suppressor of ty 6, Wdr3 - wd repeat domain 3, Dis3l2 - dis3 mitotic control homolog (s. cerevisiae)-like 2, Cpsf3 - cleavage and polyadenylation specificity factor 3, Mrps9 - mitochondrial ribosomal protein s9,…
GO:0006397	mRNA processing	1.85e-08	0.000111	1.4	9624	306	3732	166	[Srsf10 - serine/arginine-rich splicing factor 10, Ddx47 - dead (asp-glu-ala-asp) box polypeptide 47, Sart3 - squamous cell carcinoma antigen recognized by t cells 3, Gpatch1 - g patch domain containing 1, Supt5 - suppressor of ty 5, Hspa8 - heat shock protein 8, Thoc1 - tho complex 1, Supt6 - suppressor of ty 6, Ncbp1 - nuclear cap binding protein subunit 1, Cpsf3 - cleavage and polyadenylation …
GO:0016071	mRNA metabolic process	4.85e-08	0.000193	1.35	9624	373	3732	195	[Srsf10 - serine/arginine-rich splicing factor 10, Gpatch1 - g patch domain containing 1, Supt5 - suppressor of ty 5, Supt6 - suppressor of ty 6, Dis3l2 - dis3 mitotic control homolog (s. cerevisiae)-like 2, Cpsf3 - cleavage and polyadenylation specificity factor 3, Paf1 - paf1, rna polymerase ii associated factor, homolog (s. cerevisiae), Bud31 - bud31 homolog (yeast), Prpf40b - prp40 pre-mrna p…
GO:0016070	RNA metabolic process	1.25e-07	0.000375	1.14	9624	1736	3732	769	[Zik1 - zinc finger protein interacting with k protein 1, Zfx - zinc finger protein x-linked, Wdr3 - wd repeat domain 3, Nfx1 - nuclear transcription factor, x-box binding 1, Phf17 - phd finger protein 17, Zhx1 - zinc fingers and homeoboxes 1, Dis3l2 - dis3 mitotic control homolog (s. cerevisiae)-like 2, Camta1 - calmodulin binding transcription activator 1, Ss18l1 - synovial sarcoma translocatio…
GO:1901360	organic cyclic compound metabolic process	1.53e-07	0.000366	1.12	9624	2374	3732	1027	[Zik1 - zinc finger protein interacting with k protein 1, Abca2 - atp-binding cassette, sub-family a (abc1), member 2, Zfx - zinc finger protein x-linked, Wdr3 - wd repeat domain 3, Nfx1 - nuclear transcription factor, x-box binding 1, Phf17 - phd finger protein 17, Vcp - valosin containing protein, Zhx1 - zinc fingers and homeoboxes 1, Dis3l2 - dis3 mitotic control homolog (s. cerevisiae)-like 2…
GO:0008380	RNA splicing	4.83e-07	0.000963	1.4	9624	243	3732	132	[Srsf10 - serine/arginine-rich splicing factor 10, Ddx47 - dead (asp-glu-ala-asp) box polypeptide 47, Sart3 - squamous cell carcinoma antigen recognized by t cells 3, Hspa8 - heat shock protein 8, Thoc1 - tho complex 1, Supt6 - suppressor of ty 6, Ncbp1 - nuclear cap binding protein subunit 1, Bud31 - bud31 homolog (yeast), Zranb2 - zinc finger, ran-binding domain containing 2, Prpf40b - prp40 pr…
GO:0044238	primary metabolic process	5.77e-07	0.000987	1.07	9624	4237	3732	1759	[Abca2 - atp-binding cassette, sub-family a (abc1), member 2, Josd1 - josephin domain containing 1, Abi1 - abl-interactor 1, Pthlh - parathyroid hormone-like peptide, Abl2 - v-abl abelson murine leukemia viral oncogene 2 (arg, abelson-related gene), Nfx1 - nuclear transcription factor, x-box binding 1, Acadl - acyl-coenzyme a dehydrogenase, long-chain, Atg10 - autophagy related 10, Acadm - acyl-c…
GO:0006725	cellular aromatic compound metabolic process	5.96e-07	0.000891	1.11	9624	2303	3732	993	[Zik1 - zinc finger protein interacting with k protein 1, Zfx - zinc finger protein x-linked, Wdr3 - wd repeat domain 3, Nfx1 - nuclear transcription factor, x-box binding 1, Phf17 - phd finger protein 17, Vcp - valosin containing protein, Zhx1 - zinc fingers and homeoboxes 1, Dis3l2 - dis3 mitotic control homolog (s. cerevisiae)-like 2, Ahcy - s-adenosylhomocysteine hydrolase, Camta1 - calmoduli…
GO:0044260	cellular macromolecule metabolic process	7.83e-07	0.00104	1.08	9624	3418	3732	1436	[Zik1 - zinc finger protein interacting with k protein 1, Fbxo10 - f-box protein 10, Josd1 - josephin domain containing 1, Secisbp2l - secis binding protein 2-like, Abi1 - abl-interactor 1, Zfx - zinc finger protein x-linked, Wdr3 - wd repeat domain 3, Abl2 - v-abl abelson murine leukemia viral oncogene 2 (arg, abelson-related gene), Phf17 - phd finger protein 17, Nfx1 - nuclear transcription fac…
GO:0071704	organic substance metabolic process	7.92e-07	0.000949	1.07	9624	4446	3732	1839	[Abca2 - atp-binding cassette, sub-family a (abc1), member 2, Josd1 - josephin domain containing 1, Abi1 - abl-interactor 1, Pthlh - parathyroid hormone-like peptide, Abl2 - v-abl abelson murine leukemia viral oncogene 2 (arg, abelson-related gene), Nfx1 - nuclear transcription factor, x-box binding 1, Acadl - acyl-coenzyme a dehydrogenase, long-chain, Acadm - acyl-coenzyme a dehydrogenase, mediu…
GO:0006139	nucleobase-containing compound metabolic process	1.08e-06	0.00118	1.11	9624	2237	3732	964	[Zik1 - zinc finger protein interacting with k protein 1, Zfx - zinc finger protein x-linked, Wdr3 - wd repeat domain 3, Nfx1 - nuclear transcription factor, x-box binding 1, Phf17 - phd finger protein 17, Vcp - valosin containing protein, Zhx1 - zinc fingers and homeoboxes 1, Dis3l2 - dis3 mitotic control homolog (s. cerevisiae)-like 2, Ahcy - s-adenosylhomocysteine hydrolase, Camta1 - calmoduli…
GO:0043170	macromolecule metabolic process	1.15e-06	0.00115	1.08	9624	3628	3732	1517	[Zik1 - zinc finger protein interacting with k protein 1, Fbxo10 - f-box protein 10, Josd1 - josephin domain containing 1, Secisbp2l - secis binding protein 2-like, Abi1 - abl-interactor 1, Zfx - zinc finger protein x-linked, Wdr3 - wd repeat domain 3, Pthlh - parathyroid hormone-like peptide, Abl2 - v-abl abelson murine leukemia viral oncogene 2 (arg, abelson-related gene), Phf17 - phd finger pr…
GO:0046483	heterocycle metabolic process	1.79e-06	0.00165	1.11	9624	2287	3732	982	[Zik1 - zinc finger protein interacting with k protein 1, Wdr3 - wd repeat domain 3, Zfx - zinc finger protein x-linked, Nfx1 - nuclear transcription factor, x-box binding 1, Phf17 - phd finger protein 17, Zhx1 - zinc fingers and homeoboxes 1, Vcp - valosin containing protein, Dis3l2 - dis3 mitotic control homolog (s. cerevisiae)-like 2, Ahcy - s-adenosylhomocysteine hydrolase, Camta1 - calmoduli…
GO:0090304	nucleic acid metabolic process	2.42e-06	0.00207	1.12	9624	1975	3732	855	[Zik1 - zinc finger protein interacting with k protein 1, Zfx - zinc finger protein x-linked, Wdr3 - wd repeat domain 3, Nfx1 - nuclear transcription factor, x-box binding 1, Phf17 - phd finger protein 17, Vcp - valosin containing protein, Zhx1 - zinc fingers and homeoboxes 1, Dis3l2 - dis3 mitotic control homolog (s. cerevisiae)-like 2, Camta1 - calmodulin binding transcription activator 1, Ss18…
GO:0044237	cellular metabolic process	5.79e-06	0.00462	1.06	9624	4302	3732	1773	[Josd1 - josephin domain containing 1, Abi1 - abl-interactor 1, Abl2 - v-abl abelson murine leukemia viral oncogene 2 (arg, abelson-related gene), Nfx1 - nuclear transcription factor, x-box binding 1, Acadl - acyl-coenzyme a dehydrogenase, long-chain, Atg10 - autophagy related 10, Acadm - acyl-coenzyme a dehydrogenase, medium chain, Acadvl - acyl-coenzyme a dehydrogenase, very long chain, Camta1 …
GO:0008152	metabolic process	1.16e-05	0.00871	1.06	9624	4679	3732	1916	[Abca2 - atp-binding cassette, sub-family a (abc1), member 2, Josd1 - josephin domain containing 1, Abi1 - abl-interactor 1, Pthlh - parathyroid hormone-like peptide, Abl2 - v-abl abelson murine leukemia viral oncogene 2 (arg, abelson-related gene), Nfx1 - nuclear transcription factor, x-box binding 1, Acadl - acyl-coenzyme a dehydrogenase, long-chain, Acadm - acyl-coenzyme a dehydrogenase, mediu…
GO:0050684	regulation of mRNA processing	1.38e-05	0.00973	1.58	9624	90	3732	55	[Srsf10 - serine/arginine-rich splicing factor 10, Supt5 - suppressor of ty 5, Hspa8 - heat shock protein 8, Supt6 - suppressor of ty 6, Zc3h14 - zinc finger ccch type containing 14, Ncbp1 - nuclear cap binding protein subunit 1, Rbmxl1 - rna binding motif protein, x linked-like-1, Rbmx - rna binding motif protein, x chromosome, Paf1 - paf1, rna polymerase ii associated factor, homolog (s. cerevi…
GO:1903311	regulation of mRNA metabolic process	1.8e-05	0.012	1.51	9624	109	3732	64	[Srsf10 - serine/arginine-rich splicing factor 10, Supt5 - suppressor of ty 5, Hspa8 - heat shock protein 8, Supt6 - suppressor of ty 6, Zc3h14 - zinc finger ccch type containing 14, Ncbp1 - nuclear cap binding protein subunit 1, Rbmxl1 - rna binding motif protein, x linked-like-1, Rbmx - rna binding motif protein, x chromosome, Paf1 - paf1, rna polymerase ii associated factor, homolog (s. cerevi…
GO:0034660	ncRNA metabolic process	2.02e-05	0.0127	1.3	9624	306	3732	154	[Cpsf3l - cleavage and polyadenylation specific factor 3-like, Ddx47 - dead (asp-glu-ala-asp) box polypeptide 47, Krr1 - krr1, small subunit (ssu) processome component, homolog (yeast), Wdr3 - wd repeat domain 3, Dis3l2 - dis3 mitotic control homolog (s. cerevisiae)-like 2, Tars - threonyl-trna synthetase, Ebna1bp2 - ebna1 binding protein 2, Mrps9 - mitochondrial ribosomal protein s9, Sars2 - ser…
GO:0043412	macromolecule modification	2.36e-05	0.0141	1.12	9624	1581	3732	686	[Man2b1 - mannosidase 2, alpha b1, Fbxo10 - f-box protein 10, Suds3 - suppressor of defective silencing 3 homolog (s. cerevisiae), Josd1 - josephin domain containing 1, Abi1 - abl-interactor 1, Mark3 - map/microtubule affinity-regulating kinase 3, Abl2 - v-abl abelson murine leukemia viral oncogene 2 (arg, abelson-related gene), Lrsam1 - leucine rich repeat and sterile alpha motif containing 1, P…
GO:0009987	cellular process	2.48e-05	0.0141	1.04	9624	6543	3732	2628	[Errfi1 - erbb receptor feedback inhibitor 1, Acbd5 - acyl-coenzyme a binding domain containing 5, Josd1 - josephin domain containing 1, Abi1 - abl-interactor 1, Pthlh - parathyroid hormone-like peptide, Abl2 - v-abl abelson murine leukemia viral oncogene 2 (arg, abelson-related gene), Stx12 - syntaxin 12, Nfx1 - nuclear transcription factor, x-box binding 1, Twf1 - twinfilin, actin-binding prote…
GO:0016050	vesicle organization	9.76e-05	0.0531	1.38	9624	163	3732	87	[Bcl2 - b cell leukemia/lymphoma 2, Stx5a - syntaxin 5a, Rab14 - rab14, member ras oncogene family, Snx7 - sorting nexin 7, Lrsam1 - leucine rich repeat and sterile alpha motif containing 1, Stx12 - syntaxin 12, Tmem127 - transmembrane protein 127, Arfgef2 - adp-ribosylation factor guanine nucleotide-exchange factor 2 (brefeldin a-inhibited), Snx18 - sorting nexin 18, Stx4a - syntaxin 4a (placent…
GO:0016570	histone modification	0.000195	0.102	1.3	9624	228	3732	115	[Suds3 - suppressor of defective silencing 3 homolog (s. cerevisiae), Morf4l2 - mortality factor 4 like 2, Phf17 - phd finger protein 17, Wac - ww domain containing adaptor with coiled-coil, Carm1 - coactivator-associated arginine methyltransferase 1, Dr1 - down-regulator of transcription 1, Paf1 - paf1, rna polymerase ii associated factor, homolog (s. cerevisiae), Setd1a - set domain containing …
GO:0006464	cellular protein modification process	0.000201	0.1	1.11	9624	1419	3732	611	[Man2b1 - mannosidase 2, alpha b1, Fbxo10 - f-box protein 10, Suds3 - suppressor of defective silencing 3 homolog (s. cerevisiae), Josd1 - josephin domain containing 1, Abi1 - abl-interactor 1, Mark3 - map/microtubule affinity-regulating kinase 3, Abl2 - v-abl abelson murine leukemia viral oncogene 2 (arg, abelson-related gene), Lrsam1 - leucine rich repeat and sterile alpha motif containing 1, P…
GO:0036211	protein modification process	0.000201	0.0963	1.11	9624	1419	3732	611	[Man2b1 - mannosidase 2, alpha b1, Fbxo10 - f-box protein 10, Suds3 - suppressor of defective silencing 3 homolog (s. cerevisiae), Josd1 - josephin domain containing 1, Abi1 - abl-interactor 1, Mark3 - map/microtubule affinity-regulating kinase 3, Abl2 - v-abl abelson murine leukemia viral oncogene 2 (arg, abelson-related gene), Lrsam1 - leucine rich repeat and sterile alpha motif containing 1, P…
GO:0043414	macromolecule methylation	0.000238	0.109	1.4	9624	129	3732	70	[Rbbp5 - retinoblastoma binding protein 5, Setdb1 - set domain, bifurcated 1, Emg1 - emg1 nucleolar protein homolog (s. cerevisiae), Prmt3 - protein arginine n-methyltransferase 3, Nsun4 - nol1/nop2/sun domain family, member 4, Mettl14 - methyltransferase like 14, Carm1 - coactivator-associated arginine methyltransferase 1, Wdr5 - wd repeat domain 5, Nsun5 - nol1/nop2/sun domain family, member 5,…
GO:0032259	methylation	0.000247	0.109	1.34	9624	173	3732	90	[Rbbp5 - retinoblastoma binding protein 5, Setdb1 - set domain, bifurcated 1, Ndufaf5 - nadh dehydrogenase (ubiquinone) complex i, assembly factor 5, Coq3 - coenzyme q3 homolog, methyltransferase (yeast), Emg1 - emg1 nucleolar protein homolog (s. cerevisiae), Smyd5 - set and mynd domain containing 5, Prmt3 - protein arginine n-methyltransferase 3, Nsun4 - nol1/nop2/sun domain family, member 4, Me…
GO:0006325	chromatin organization	0.000248	0.106	1.22	9624	402	3732	190	[Sart3 - squamous cell carcinoma antigen recognized by t cells 3, Suds3 - suppressor of defective silencing 3 homolog (s. cerevisiae), Morf4l2 - mortality factor 4 like 2, Tspyl5 - testis-specific protein, y-encoded-like 5, Supt6 - suppressor of ty 6, Phf17 - phd finger protein 17, Wac - ww domain containing adaptor with coiled-coil, Carm1 - coactivator-associated arginine methyltransferase 1, Dr…
GO:0043632	modification-dependent macromolecule catabolic process	0.00026	0.107	1.25	9624	307	3732	149	[Usp4 - ubiquitin specific peptidase 4 (proto-oncogene), Anapc4 - anaphase promoting complex subunit 4, Psmc6 - proteasome (prosome, macropain) 26s subunit, atpase, 6, Faf1 - fas-associated factor 1, Vcp - valosin containing protein, Rmnd5b - required for meiotic nuclear division 5 homolog b (s. cerevisiae), Fzr1 - fizzy/cell division cycle 20 related 1 (drosophila), Usp14 - ubiquitin specific pe…
GO:0051603	proteolysis involved in cellular protein catabolic process	0.000273	0.109	1.24	9624	335	3732	161	[Usp4 - ubiquitin specific peptidase 4 (proto-oncogene), Anapc4 - anaphase promoting complex subunit 4, Psmc6 - proteasome (prosome, macropain) 26s subunit, atpase, 6, Faf1 - fas-associated factor 1, Clpp - clpp caseinolytic peptidase, atp-dependent, proteolytic subunit, Vcp - valosin containing protein, Rmnd5b - required for meiotic nuclear division 5 homolog b (s. cerevisiae), Fzr1 - fizzy/cell…
GO:0034470	ncRNA processing	0.000299	0.116	1.28	9624	239	3732	119	[Cpsf3l - cleavage and polyadenylation specific factor 3-like, Ddx47 - dead (asp-glu-ala-asp) box polypeptide 47, Krr1 - krr1, small subunit (ssu) processome component, homolog (yeast), Wdr3 - wd repeat domain 3, Dis3l2 - dis3 mitotic control homolog (s. cerevisiae)-like 2, Ebna1bp2 - ebna1 binding protein 2, Mrps9 - mitochondrial ribosomal protein s9, Mrm1 - mitochondrial rrna methyltransferase …
GO:1902653	secondary alcohol biosynthetic process	0.000339	0.127	1.93	9624	24	3732	18	[Prkaa2 - protein kinase, amp-activated, alpha 2 catalytic subunit, Hsd17b7 - hydroxysteroid (17-beta) dehydrogenase 7, G6pdx - glucose-6-phosphate dehydrogenase x-linked, Mvd - mevalonate (diphospho) decarboxylase, Fdft1 - farnesyl diphosphate farnesyl transferase 1, Lss - lanosterol synthase, Insig1 - insulin induced gene 1, 0610007P14Rik - riken cdna 0610007p14 gene, Hmgcr - 3-hydroxy-3-methyl…
GO:0006807	nitrogen compound metabolic process	0.000352	0.128	1.07	9624	2752	3732	1141	[Zik1 - zinc finger protein interacting with k protein 1, Zfx - zinc finger protein x-linked, Wdr3 - wd repeat domain 3, Nfx1 - nuclear transcription factor, x-box binding 1, Phf17 - phd finger protein 17, Zhx1 - zinc fingers and homeoboxes 1, Vcp - valosin containing protein, Acadl - acyl-coenzyme a dehydrogenase, long-chain, Acadm - acyl-coenzyme a dehydrogenase, medium chain, Dis3l2 - dis3 mit…
GO:0034641	cellular nitrogen compound metabolic process	0.000364	0.128	1.07	9624	2601	3732	1081	[Zik1 - zinc finger protein interacting with k protein 1, Wdr3 - wd repeat domain 3, Zfx - zinc finger protein x-linked, Nfx1 - nuclear transcription factor, x-box binding 1, Phf17 - phd finger protein 17, Vcp - valosin containing protein, Zhx1 - zinc fingers and homeoboxes 1, Acadl - acyl-coenzyme a dehydrogenase, long-chain, Acadm - acyl-coenzyme a dehydrogenase, medium chain, Dis3l2 - dis3 mit…
GO:0016569	covalent chromatin modification	0.000513	0.175	1.23	9624	320	3732	153	[Suds3 - suppressor of defective silencing 3 homolog (s. cerevisiae), Morf4l2 - mortality factor 4 like 2, Phf17 - phd finger protein 17, Wac - ww domain containing adaptor with coiled-coil, Carm1 - coactivator-associated arginine methyltransferase 1, Dr1 - down-regulator of transcription 1, Dapk3 - death-associated protein kinase 3, Paf1 - paf1, rna polymerase ii associated factor, homolog (s. c…
GO:0006914	autophagy	0.000515	0.171	1.37	9624	136	3732	72	[Acbd5 - acyl-coenzyme a binding domain containing 5, Lgals8 - lectin, galactose binding, soluble 8, Hspa8 - heat shock protein 8, Tmem59 - transmembrane protein 59, Lrsam1 - leucine rich repeat and sterile alpha motif containing 1, Vps33a - vacuolar protein sorting 33a (yeast), Sqstm1 - sequestosome 1, Vcp - valosin containing protein, Vps13a - vacuolar protein sorting 13a (yeast), Atg10 - autop…
GO:0006511	ubiquitin-dependent protein catabolic process	0.000562	0.182	1.24	9624	295	3732	142	[Usp4 - ubiquitin specific peptidase 4 (proto-oncogene), Anapc4 - anaphase promoting complex subunit 4, Psmc6 - proteasome (prosome, macropain) 26s subunit, atpase, 6, Faf1 - fas-associated factor 1, Vcp - valosin containing protein, Rmnd5b - required for meiotic nuclear division 5 homolog b (s. cerevisiae), Fzr1 - fizzy/cell division cycle 20 related 1 (drosophila), Usp14 - ubiquitin specific pe…
GO:0071702	organic substance transport	0.000576	0.181	1.12	9624	1081	3732	469	[Rabgap1 - rab gtpase activating protein 1, Abca2 - atp-binding cassette, sub-family a (abc1), member 2, Ist1 - increased sodium tolerance 1 homolog (yeast), Supt6 - suppressor of ty 6, Stx12 - syntaxin 12, Lrsam1 - leucine rich repeat and sterile alpha motif containing 1, Vcp - valosin containing protein, Atg10 - autophagy related 10, Lman1 - lectin, mannose-binding, 1, Stx4a - syntaxin 4a (plac…
GO:0019941	modification-dependent protein catabolic process	0.000601	0.184	1.24	9624	300	3732	144	[Usp4 - ubiquitin specific peptidase 4 (proto-oncogene), Anapc4 - anaphase promoting complex subunit 4, Psmc6 - proteasome (prosome, macropain) 26s subunit, atpase, 6, Faf1 - fas-associated factor 1, Vcp - valosin containing protein, Rmnd5b - required for meiotic nuclear division 5 homolog b (s. cerevisiae), Fzr1 - fizzy/cell division cycle 20 related 1 (drosophila), Usp14 - ubiquitin specific pe…
GO:0006739	NADP metabolic process	0.000655	0.196	2.1	9624	16	3732	13	[Nnt - nicotinamide nucleotide transhydrogenase, G6pdx - glucose-6-phosphate dehydrogenase x-linked, Fdx1 - ferredoxin 1, Tkt - transketolase, Pgd - phosphogluconate dehydrogenase, Tpi1 - triosephosphate isomerase 1, Idh2 - isocitrate dehydrogenase 2 (nadp+), mitochondrial, Nadk - nad kinase, Taldo1 - transaldolase 1, Rpia - ribose 5-phosphate isomerase a, Cyb5r4 - cytochrome b5 reductase 4, Txnr…
GO:0006695	cholesterol biosynthetic process	0.000665	0.194	1.91	9624	23	3732	17	[Prkaa2 - protein kinase, amp-activated, alpha 2 catalytic subunit, Hsd17b7 - hydroxysteroid (17-beta) dehydrogenase 7, G6pdx - glucose-6-phosphate dehydrogenase x-linked, Mvd - mevalonate (diphospho) decarboxylase, Fdft1 - farnesyl diphosphate farnesyl transferase 1, Lss - lanosterol synthase, Insig1 - insulin induced gene 1, Hmgcr - 3-hydroxy-3-methylglutaryl-coenzyme a reductase, Hmgcs1 - 3-hy…
GO:0007034	vacuolar transport	0.000678	0.193	1.46	9624	85	3732	48	[Hgs - hgf-regulated tyrosine kinase substrate, Vps51 - vacuolar protein sorting 51 homolog (s. cerevisiae), Chmp7 - charged multivesicular body protein 7, Zfyve20 - zinc finger, fyve domain containing 20, Rab12 - rab12, member ras oncogene family, Chmp2a - charged multivesicular body protein 2a, Hspa8 - heat shock protein 8, Kif13a - kinesin family member 13a, Vps33a - vacuolar protein sorting 3…
GO:0015031	protein transport	0.000768	0.214	1.14	9624	820	3732	361	[Rabgap1 - rab gtpase activating protein 1, Calr - calreticulin, Ist1 - increased sodium tolerance 1 homolog (yeast), Stx12 - syntaxin 12, Lrsam1 - leucine rich repeat and sterile alpha motif containing 1, Vcp - valosin containing protein, Atg10 - autophagy related 10, Lman1 - lectin, mannose-binding, 1, Stx4a - syntaxin 4a (placental), Snx10 - sorting nexin 10, Dag1 - dystroglycan 1, Stxbp1 - sy…
GO:0016126	sterol biosynthetic process	0.000867	0.236	1.81	9624	27	3732	19	[Hsd17b7 - hydroxysteroid (17-beta) dehydrogenase 7, Prkaa2 - protein kinase, amp-activated, alpha 2 catalytic subunit, G6pdx - glucose-6-phosphate dehydrogenase x-linked, Mvd - mevalonate (diphospho) decarboxylase, Lss - lanosterol synthase, Fdft1 - farnesyl diphosphate farnesyl transferase 1, Insig1 - insulin induced gene 1, 0610007P14Rik - riken cdna 0610007p14 gene, Hmgcr - 3-hydroxy-3-methyl…
GO:0016575	histone deacetylation	0.000867	0.231	1.81	9624	27	3732	19	[Hdac2 - histone deacetylase 2, Hdac3 - histone deacetylase 3, Rcor1 - rest corepressor 1, Suds3 - suppressor of defective silencing 3 homolog (s. cerevisiae), Brms1l - breast cancer metastasis-suppressor 1-like, Morf4l2 - mortality factor 4 like 2, Smarcad1 - swi/snf-related, matrix-associated actin-dependent regulator of chromatin, subfamily a, containing dead/h box 1, Sirt7 - sirtuin 7, Sin3b …
GO:0009057	macromolecule catabolic process	0.000888	0.231	1.18	9624	460	3732	211	[Anapc4 - anaphase promoting complex subunit 4, Faf1 - fas-associated factor 1, Lrsam1 - leucine rich repeat and sterile alpha motif containing 1, Vcp - valosin containing protein, Dis3l2 - dis3 mitotic control homolog (s. cerevisiae)-like 2, Rmnd5b - required for meiotic nuclear division 5 homolog b (s. cerevisiae), Usp47 - ubiquitin specific peptidase 47, Smg9 - smg-9 homolog, nonsense mediated…
GO:0044265	cellular macromolecule catabolic process	0.000895	0.228	1.19	9624	415	3732	192	[Usp4 - ubiquitin specific peptidase 4 (proto-oncogene), Anapc4 - anaphase promoting complex subunit 4, Psmc6 - proteasome (prosome, macropain) 26s subunit, atpase, 6, Faf1 - fas-associated factor 1, Vcp - valosin containing protein, Ncbp1 - nuclear cap binding protein subunit 1, Dis3l2 - dis3 mitotic control homolog (s. cerevisiae)-like 2, Rmnd5b - required for meiotic nuclear division 5 homolog…
GO:0007033	vacuole organization	0.000963	0.24	1.44	9624	86	3732	48	[Stx17 - syntaxin 17, Rab14 - rab14, member ras oncogene family, Zfyve20 - zinc finger, fyve domain containing 20, Stx12 - syntaxin 12, Vps33a - vacuolar protein sorting 33a (yeast), Rab1 - rab1, member ras oncogene family, Vcp - valosin containing protein, Vps16 - vacuolar protein sorting 16 (yeast), Atg13 - autophagy related 13, Clvs2 - clavesin 2, Zkscan4 - zinc finger with krab and scan domai…

## Sheet: deSoma-MF
GO Term	Description	P-value	FDR q-value	Enrichment	N	B	n	b	Genes
GO:0003723	RNA binding	1.67e-11	5.79e-08	1.22	9624	1253	3732	594	[Surf6 - surfeit gene 6, Secisbp2l - secis binding protein 2-like, Supt5 - suppressor of ty 5, Wdr3 - wd repeat domain 3, Supt6 - suppressor of ty 6, Nfx1 - nuclear transcription factor, x-box binding 1, Vcp - valosin containing protein, Dis3l2 - dis3 mitotic control homolog (s. cerevisiae)-like 2, Sars2 - seryl-aminoacyl-trna synthetase 2, D2Wsu81e - dna segment, chr 2, wayne state university 81…
GO:0044822	poly(A) RNA binding	1.26e-10	2.2e-07	1.25	9624	964	3732	466	[Surf6 - surfeit gene 6, Secisbp2l - secis binding protein 2-like, Supt5 - suppressor of ty 5, Wdr3 - wd repeat domain 3, Supt6 - suppressor of ty 6, Nfx1 - nuclear transcription factor, x-box binding 1, Vcp - valosin containing protein, Sars2 - seryl-aminoacyl-trna synthetase 2, D2Wsu81e - dna segment, chr 2, wayne state university 81, expressed, Eif4g1 - eukaryotic translation initiation factor…
GO:0003676	nucleic acid binding	2.56e-05	0.0296	1.1	9624	2197	3732	934	[Zik1 - zinc finger protein interacting with k protein 1, Secisbp2l - secis binding protein 2-like, Zfx - zinc finger protein x-linked, Wdr3 - wd repeat domain 3, Nfx1 - nuclear transcription factor, x-box binding 1, Zhx1 - zinc fingers and homeoboxes 1, Vcp - valosin containing protein, Dis3l2 - dis3 mitotic control homolog (s. cerevisiae)-like 2, Camta1 - calmodulin binding transcription activa…	otein 1, 2700060E02Rik - riken cdna 2700060e02 gene, Snrpc - u1 small nuclear ribonucleoprotein c, Snrpb2 - u2 small nuclear ribonucleoprotein b, Sod2 - superoxide dismutase 2, mitochondrial, Eri3 - exoribonuclease 3, Men1 - multiple endocrine neoplasia 1, Eif3l - eukaryotic translation initiation factor 3, subunit l, Eif1a - eukaryotic translation initiation factor 1a, Jakmip1 - janus kinase and…
GO:0003824	catalytic activity	0.000739	0.642	1.06	9624	3243	3732	1330	[Fam135b - family with sequence similarity 135, member b, Abca2 - atp-binding cassette, sub-family a (abc1), member 2, Josd1 - josephin domain containing 1, Abl2 - v-abl abelson murine leukemia viral oncogene 2 (arg, abelson-related gene), Nfx1 - nuclear transcription factor, x-box binding 1, Vcp - valosin containing protein, Twf1 - twinfilin, actin-binding protein, homolog 1 (drosophila), Acadl …	arginyl aminopeptidase (aminopeptidase b)-like 1, Pcyt2 - phosphate cytidylyltransferase 2, ethanolamine, Rngtt - rna guanylyltransferase and 5'-phosphatase, Atp6v1h - atpase, h+ transporting, lysosomal v1 subunit h, Siah3 - seven in absentia homolog 3 (drosophila), Cs - citrate synthase, Fahd1 - fumarylacetoacetate hydrolase domain containing 1, Cdipt - cdp-diacylglycerol--inositol 3-phosphatidy…	dip2 disco-interacting protein 2 homolog b (drosophila), Abhd3 - abhydrolase domain containing 3, Papd5 - pap associated domain containing 5, Gfpt2 - glutamine fructose-6-phosphate transaminase 2, Vprbp - vpr (hiv-1) binding protein, Alg2 - asparagine-linked glycosylation 2 (alpha-1,3-mannosyltransferase), Rnf14 - ring finger protein 14, Map4k5 - mitogen-activated protein kinase kinase kinase kin…
GO:1901363	heterocyclic compound binding	0.000891	0.619	1.06	9624	3208	3732	1315	[Zik1 - zinc finger protein interacting with k protein 1, Abca2 - atp-binding cassette, sub-family a (abc1), member 2, Secisbp2l - secis binding protein 2-like, Zfx - zinc finger protein x-linked, Wdr3 - wd repeat domain 3, St13 - suppression of tumorigenicity 13, Abl2 - v-abl abelson murine leukemia viral oncogene 2 (arg, abelson-related gene), Nfx1 - nuclear transcription factor, x-box binding …	ip5kl1 - phosphatidylinositol-4-phosphate 5-kinase-like 1, Mark3 - map/microtubule affinity-regulating kinase 3, Maoa - monoamine oxidase a, Sars2 - seryl-aminoacyl-trna synthetase 2, Dapk3 - death-associated protein kinase 3, D2Wsu81e - dna segment, chr 2, wayne state university 81, expressed, Fam133b - family with sequence similarity 133, member b, Stxbp1 - syntaxin binding protein 1, Strap - s…
GO:0036094	small molecule binding	0.000954	0.552	1.09	9624	1502	3732	637	[Arl1 - adp-ribosylation factor-like 1, Man2b1 - mannosidase 2, alpha b1, Abca2 - atp-binding cassette, sub-family a (abc1), member 2, Mark3 - map/microtubule affinity-regulating kinase 3, Pip5kl1 - phosphatidylinositol-4-phosphate 5-kinase-like 1, Abl2 - v-abl abelson murine leukemia viral oncogene 2 (arg, abelson-related gene), St13 - suppression of tumorigenicity 13, Vcp - valosin containing p…

## Sheet: deSoma-CC
GO Term	Description	P-value	FDR q-value	Enrichment	N	B	n	b	Genes
GO:0044428	nuclear part	6.33e-11	9.84e-08	1.15	9624	2366	3732	1051	[Acbd5 - acyl-coenzyme a binding domain containing 5, Slc30a1 - solute carrier family 30 (zinc transporter), member 1, Pthlh - parathyroid hormone-like peptide, Wdr3 - wd repeat domain 3, Nfx1 - nuclear transcription factor, x-box binding 1, Phf17 - phd finger protein 17, Vcp - valosin containing protein, Zhx1 - zinc fingers and homeoboxes 1, Dis3l2 - dis3 mitotic control homolog (s. cerevisiae)-…
GO:0043227	membrane-bounded organelle	6.86e-11	5.33e-08	1.06	9624	6513	3732	2669	[Errfi1 - erbb receptor feedback inhibitor 1, Abca2 - atp-binding cassette, sub-family a (abc1), member 2, Acbd5 - acyl-coenzyme a binding domain containing 5, Abi1 - abl-interactor 1, Pthlh - parathyroid hormone-like peptide, Rusc2 - run and sh3 domain containing 2, Abl2 - v-abl abelson murine leukemia viral oncogene 2 (arg, abelson-related gene), Stx12 - syntaxin 12, Nfx1 - nuclear transcriptio…
GO:0044424	intracellular part	4.94e-10	2.56e-07	1.04	9624	7628	3732	3076	[Errfi1 - erbb receptor feedback inhibitor 1, Abca2 - atp-binding cassette, sub-family a (abc1), member 2, Acbd5 - acyl-coenzyme a binding domain containing 5, Abi1 - abl-interactor 1, Abl2 - v-abl abelson murine leukemia viral oncogene 2 (arg, abelson-related gene), Nfx1 - nuclear transcription factor, x-box binding 1, Acadl - acyl-coenzyme a dehydrogenase, long-chain, Acadm - acyl-coenzyme a de…
GO:0043231	intracellular membrane-bounded organelle	5.43e-10	2.11e-07	1.06	9624	5740	3732	2369	[Errfi1 - erbb receptor feedback inhibitor 1, Abca2 - atp-binding cassette, sub-family a (abc1), member 2, Acbd5 - acyl-coenzyme a binding domain containing 5, Abi1 - abl-interactor 1, Pthlh - parathyroid hormone-like peptide, Stx12 - syntaxin 12, Nfx1 - nuclear transcription factor, x-box binding 1, Acadl - acyl-coenzyme a dehydrogenase, long-chain, Acadm - acyl-coenzyme a dehydrogenase, medium …
GO:0043226	organelle	5.5e-09	1.71e-06	1.05	9624	6917	3732	2805	[Errfi1 - erbb receptor feedback inhibitor 1, Abca2 - atp-binding cassette, sub-family a (abc1), member 2, Acbd5 - acyl-coenzyme a binding domain containing 5, Abi1 - abl-interactor 1, Rusc2 - run and sh3 domain containing 2, Pthlh - parathyroid hormone-like peptide, Abl2 - v-abl abelson murine leukemia viral oncogene 2 (arg, abelson-related gene), Stx12 - syntaxin 12, Nfx1 - nuclear transcriptio…
GO:1902494	catalytic complex	2.78e-08	7.21e-06	1.22	9624	924	3732	436	[Suds3 - suppressor of defective silencing 3 homolog (s. cerevisiae), Phf17 - phd finger protein 17, Vcp - valosin containing protein, Dis3l2 - dis3 mitotic control homolog (s. cerevisiae)-like 2, Ppp2r2a - protein phosphatase 2 (formerly 2a), regulatory subunit b (pr 52), alpha isoform, Wdr82 - wd repeat domain containing 82, Ino80 - ino80 homolog (s. cerevisiae), Kctd2 - potassium channel tetra…
GO:0043229	intracellular organelle	3.45e-07	7.65e-05	1.05	9624	6292	3732	2553	[Errfi1 - erbb receptor feedback inhibitor 1, Abca2 - atp-binding cassette, sub-family a (abc1), member 2, Acbd5 - acyl-coenzyme a binding domain containing 5, Abi1 - abl-interactor 1, Pthlh - parathyroid hormone-like peptide, Stx12 - syntaxin 12, Abl2 - v-abl abelson murine leukemia viral oncogene 2 (arg, abelson-related gene), Nfx1 - nuclear transcription factor, x-box binding 1, Twf1 - twinfil…
GO:0000502	proteasome complex	7.9e-07	0.000153	1.82	9624	58	3732	41	[Psmd1 - proteasome (prosome, macropain) 26s subunit, non-atpase, 1, Psmc6 - proteasome (prosome, macropain) 26s subunit, atpase, 6, Psmd10 - proteasome (prosome, macropain) 26s subunit, non-atpase, 10, Txnl1 - thioredoxin-like 1, Vcp - valosin containing protein, Psmf1 - proteasome (prosome, macropain) inhibitor subunit 1, Ubqln4 - ubiquilin 4, Psma1 - proteasome (prosome, macropain) subunit, al…
GO:1905369	endopeptidase complex	7.9e-07	0.000136	1.82	9624	58	3732	41	[Psmd1 - proteasome (prosome, macropain) 26s subunit, non-atpase, 1, Psmc6 - proteasome (prosome, macropain) 26s subunit, atpase, 6, Psmd10 - proteasome (prosome, macropain) 26s subunit, non-atpase, 10, Txnl1 - thioredoxin-like 1, Vcp - valosin containing protein, Psmf1 - proteasome (prosome, macropain) inhibitor subunit 1, Ubqln4 - ubiquilin 4, Psma1 - proteasome (prosome, macropain) subunit, al…
GO:0044446	intracellular organelle part	9.58e-07	0.000149	1.07	9624	4215	3732	1748	[Abca2 - atp-binding cassette, sub-family a (abc1), member 2, Acbd5 - acyl-coenzyme a binding domain containing 5, Pthlh - parathyroid hormone-like peptide, Nfx1 - nuclear transcription factor, x-box binding 1, Acadl - acyl-coenzyme a dehydrogenase, long-chain, Acadm - acyl-coenzyme a dehydrogenase, medium chain, Acadvl - acyl-coenzyme a dehydrogenase, very long chain, Slc33a1 - solute carrier fa…
GO:0044422	organelle part	3.18e-06	0.000449	1.06	9624	4289	3732	1771	[Abca2 - atp-binding cassette, sub-family a (abc1), member 2, Acbd5 - acyl-coenzyme a binding domain containing 5, Pthlh - parathyroid hormone-like peptide, Nfx1 - nuclear transcription factor, x-box binding 1, Acadl - acyl-coenzyme a dehydrogenase, long-chain, Acadm - acyl-coenzyme a dehydrogenase, medium chain, Acadvl - acyl-coenzyme a dehydrogenase, very long chain, Slc33a1 - solute carrier fa…
GO:1990234	transferase complex	3.27e-06	0.000423	1.24	9624	540	3732	260	[Anapc4 - anaphase promoting complex subunit 4, Mat2a - methionine adenosyltransferase ii, alpha, Phc3 - polyhomeotic-like 3 (drosophila), Phf17 - phd finger protein 17, Wdr82 - wd repeat domain containing 82, Nsd1 - nuclear receptor-binding set-domain protein 1, Usp47 - ubiquitin specific peptidase 47, Kctd2 - potassium channel tetramerisation domain containing 2, Ercc8 - excision repaiross-comp…
GO:0005654	nucleoplasm	3.66e-06	0.000437	1.15	9624	1207	3732	540	[Surf6 - surfeit gene 6, Acbd5 - acyl-coenzyme a binding domain containing 5, Supt5 - suppressor of ty 5, Pthlh - parathyroid hormone-like peptide, Zhx1 - zinc fingers and homeoboxes 1, Vcp - valosin containing protein, Sap30bp - sap30 binding protein, Hmgcs1 - 3-hydroxy-3-methylglutaryl-coenzyme a synthase 1, Tox2 - tox high mobility group box family member 2, Tmem70 - transmembrane protein 70, …
GO:0005681	spliceosomal complex	7.78e-06	0.000863	1.45	9624	155	3732	87	[Gpatch1 - g patch domain containing 1, Luc7l - luc7 homolog (s. cerevisiae)-like, Ppil1 - peptidylprolyl isomerase (cyclophilin)-like 1, Hspa8 - heat shock protein 8, Naa38 - n(alpha)-acetyltransferase 38, natc auxiliary subunit, Wac - ww domain containing adaptor with coiled-coil, Hnrnpu - heterogeneous nuclear ribonucleoprotein u, Prpf39 - prp39 pre-mrna processing factor 39 homolog (yeast), S…
GO:0044451	nucleoplasm part	1.04e-05	0.00108	1.24	9624	500	3732	240	[Cpsf3l - cleavage and polyadenylation specific factor 3-like, Srsf10 - serine/arginine-rich splicing factor 10, Suds3 - suppressor of defective silencing 3 homolog (s. cerevisiae), Med22 - mediator complex subunit 22, Supt5 - suppressor of ty 5, Supt6 - suppressor of ty 6, Phf17 - phd finger protein 17, Dnttip1 - deoxynucleotidyltransferase, terminal, interacting protein 1, Cpsf3 - cleavage and …
GO:0044464	cell part	2.47e-05	0.0024	1.02	9624	8160	3732	3234	[Errfi1 - erbb receptor feedback inhibitor 1, Abca2 - atp-binding cassette, sub-family a (abc1), member 2, Acbd5 - acyl-coenzyme a binding domain containing 5, Abi1 - abl-interactor 1, Abl2 - v-abl abelson murine leukemia viral oncogene 2 (arg, abelson-related gene), Nfx1 - nuclear transcription factor, x-box binding 1, Acadl - acyl-coenzyme a dehydrogenase, long-chain, Acadm - acyl-coenzyme a de…
GO:0005783	endoplasmic reticulum	3.18e-05	0.00291	1.17	9624	841	3732	381	[Calu - calumenin, Calr - calreticulin, Ebpl - emopamil binding protein-like, Slc39a6 - solute carrier family 39 (metal ion transporter), member 6, Surf4 - surfeit gene 4, Slc30a1 - solute carrier family 30 (zinc transporter), member 1, Agpat3 - 1-acylglycerol-3-phosphate o-acyltransferase 3, Ergic2 - ergic and golgi 2, Ntrk2 - neurotrophic tyrosine kinase, receptor, type 2, Canx - calnexin, Nucb…
GO:0005634	nucleus	5.26e-05	0.00454	1.06	9624	3617	3732	1493	[Zik1 - zinc finger protein interacting with k protein 1, Bag5 - bcl2-associated athanogene 5, Sde2 - sde2 telomere maintenance homolog (s. pombe), Errfi1 - erbb receptor feedback inhibitor 1, Acbd5 - acyl-coenzyme a binding domain containing 5, Abi1 - abl-interactor 1, Zfx - zinc finger protein x-linked, Wdr3 - wd repeat domain 3, Pthlh - parathyroid hormone-like peptide, Phf17 - phd finger prot…
GO:0032991	macromolecular complex	0.000123	0.0101	1.07	9624	3182	3732	1317	[Secisbp2l - secis binding protein 2-like, Abi1 - abl-interactor 1, Wdr3 - wd repeat domain 3, St13 - suppression of tumorigenicity 13, Stx12 - syntaxin 12, Kcnip1 - kv channel-interacting protein 1, Phf17 - phd finger protein 17, Vcp - valosin containing protein, Dis3l2 - dis3 mitotic control homolog (s. cerevisiae)-like 2, Cntnap2 - contactin associated protein-like 2, Wdr82 - wd repeat domain …
GO:0008540	proteasome regulatory particle, base subcomplex	0.000229	0.0178	2.36	9624	12	3732	11	[Psmd5 - proteasome (prosome, macropain) 26s subunit, non-atpase, 5, Psmd2 - proteasome (prosome, macropain) 26s subunit, non-atpase, 2, Psmd1 - proteasome (prosome, macropain) 26s subunit, non-atpase, 1, Psmc6 - proteasome (prosome, macropain) 26s subunit, atpase, 6, Psmd9 - proteasome (prosome, macropain) 26s subunit, non-atpase, 9, Psmc5 - protease (prosome, macropain) 26s subunit, atpase 5, P…
GO:1905368	peptidase complex	0.000235	0.0174	1.53	9624	76	3732	45	[Psmd1 - proteasome (prosome, macropain) 26s subunit, non-atpase, 1, Psmc6 - proteasome (prosome, macropain) 26s subunit, atpase, 6, Psmd10 - proteasome (prosome, macropain) 26s subunit, non-atpase, 10, Txnl1 - thioredoxin-like 1, Vcp - valosin containing protein, Psmf1 - proteasome (prosome, macropain) inhibitor subunit 1, Wdr75 - wd repeat domain 75, Ubqln4 - ubiquilin 4, Psmd2 - proteasome (pr…
GO:0099023	tethering complex	0.000438	0.0309	1.63	9624	49	3732	31	[Exoc5 - exocyst complex component 5, Cog7 - component of oligomeric golgi complex 7, Myrip - myosin viia and rab interacting protein, Vps51 - vacuolar protein sorting 51 homolog (s. cerevisiae), Exoc6 - exocyst complex component 6, Stx17 - syntaxin 17, Cog3 - component of oligomeric golgi complex 3, Exoc2 - exocyst complex component 2, Vps33a - vacuolar protein sorting 33a (yeast), Exoc8 - exocy…
GO:0071013	catalytic step 2 spliceosome	0.000563	0.0381	1.5	9624	74	3732	43	[Ddx5 - dead (asp-glu-ala-asp) box polypeptide 5, Gpatch1 - g patch domain containing 1, Ppil1 - peptidylprolyl isomerase (cyclophilin)-like 1, Hnrnpa2b1 - heterogeneous nuclear ribonucleoprotein a2/b1, Hnrnpu - heterogeneous nuclear ribonucleoprotein u, Tfip11 - tuftelin interacting protein 11, Eftud2 - elongation factor tu gtp binding domain containing 2, Srsf1 - serine/arginine-rich splicing f…
GO:0005794	Golgi apparatus	0.000938	0.0607	1.14	9624	783	3732	345	[Calu - calumenin, Arl1 - adp-ribosylation factor-like 1, Calr - calreticulin, Surf4 - surfeit gene 4, Jakmip2 - janus kinase and microtubule interacting protein 2, Slc30a1 - solute carrier family 30 (zinc transporter), member 1, Ergic2 - ergic and golgi 2, Pthlh - parathyroid hormone-like peptide, Stx12 - syntaxin 12, Nucb1 - nucleobindin 1, Nudc - nuclear distribution gene c homolog (aspergillu…

## Sheet: consDend-BP
GO Term	Description	P-value	FDR q-value	Enrichment	N	B	n	b	Genes
GO:0006412	translation	1.26e-20	1.53e-16	2.43	9964	263	1650	106	[Rplp0 - ribosomal protein, large, p0, Eif1 - eukaryotic translation initiation factor 1, Rpl10 - ribosomal protein l10, Mrpl17 - mitochondrial ribosomal protein l17, Eif3f - eukaryotic translation initiation factor 3, subunit f, Rpl14 - ribosomal protein l14, Mtif2 - mitochondrial translational initiation factor 2, Eif3h - eukaryotic translation initiation factor 3, subunit h, Ndufa7 - nadh dehy…
GO:0043043	peptide biosynthetic process	2.94e-20	1.78e-16	2.39	9964	273	1650	108	[Rplp0 - ribosomal protein, large, p0, Eif1 - eukaryotic translation initiation factor 1, Rpl10 - ribosomal protein l10, Mrpl17 - mitochondrial ribosomal protein l17, Eif3f - eukaryotic translation initiation factor 3, subunit f, Rpl14 - ribosomal protein l14, Mtif2 - mitochondrial translational initiation factor 2, Eif3h - eukaryotic translation initiation factor 3, subunit h, Ndufa7 - nadh dehy…
GO:1901564	organonitrogen compound metabolic process	1.33e-19	5.39e-16	1.7	9964	870	1650	245	[Idh3b - isocitrate dehydrogenase 3 (nad+) beta, Rora - rar-related orphan receptor alpha, Vcp - valosin containing protein, Eif1 - eukaryotic translation initiation factor 1, Pdhx - pyruvate dehydrogenase complex, component x, Chchd10 - coiled-coil-helix-coiled-coil-helix domain containing 10, Nudt4 - nudix (nucleoside diphosphate linked moiety x)-type motif 4, Eif3f - eukaryotic translation ini…
GO:0006518	peptide metabolic process	3.16e-19	9.59e-16	2.19	9964	339	1650	123	[Rplp0 - ribosomal protein, large, p0, Eif1 - eukaryotic translation initiation factor 1, Gdap1 - ganglioside-induced differentiation-associated-protein 1, Rpl10 - ribosomal protein l10, Eif3f - eukaryotic translation initiation factor 3, subunit f, Mrpl17 - mitochondrial ribosomal protein l17, Rpl14 - ribosomal protein l14, Gpx4 - glutathione peroxidase 4, Mtif2 - mitochondrial translational ini…
GO:0022900	electron transport chain	3.43e-19	8.33e-16	4.47	9964	50	1650	37	[Ndufb8 - nadh dehydrogenase (ubiquinone) 1 beta subcomplex 8, Ppargc1a - peroxisome proliferative activated receptor, gamma, coactivator 1 alpha, Ndufs1 - nadh dehydrogenase (ubiquinone) fe-s protein 1, Snca - synuclein, alpha, Ndufa10 - nadh dehydrogenase (ubiquinone) 1 alpha subcomplex 10, Uqcrh - ubiquinol-cytochrome c reductase hinge protein, Mecp2 - methyl cpg binding protein 2, Ndufv2 - na…
GO:0022904	respiratory electron transport chain	2.27e-18	4.6e-15	4.5	9964	47	1650	35	[Ndufb8 - nadh dehydrogenase (ubiquinone) 1 beta subcomplex 8, Ppargc1a - peroxisome proliferative activated receptor, gamma, coactivator 1 alpha, Ndufs1 - nadh dehydrogenase (ubiquinone) fe-s protein 1, Snca - synuclein, alpha, Ndufa10 - nadh dehydrogenase (ubiquinone) 1 alpha subcomplex 10, Uqcrh - ubiquinol-cytochrome c reductase hinge protein, Mecp2 - methyl cpg binding protein 2, Ndufv2 - na…
GO:1901566	organonitrogen compound biosynthetic process	1.29e-17	2.24e-14	1.87	9964	540	1650	167	[B4galt6 - udp-gal:betaglcnac beta 1,4-galactosyltransferase, polypeptide 6, Rplp0 - ribosomal protein, large, p0, B3gat2 - beta-1,3-glucuronyltransferase 2 (glucuronosyltransferase s), Eif1 - eukaryotic translation initiation factor 1, Chchd10 - coiled-coil-helix-coiled-coil-helix domain containing 10, Rpl10 - ribosomal protein l10, Rpl14 - ribosomal protein l14, Mrpl17 - mitochondrial ribosomal…
GO:0043604	amide biosynthetic process	1.95e-17	2.95e-14	2.19	9964	306	1650	111	[Rplp0 - ribosomal protein, large, p0, Eif1 - eukaryotic translation initiation factor 1, Rpl10 - ribosomal protein l10, Mrpl17 - mitochondrial ribosomal protein l17, Eif3f - eukaryotic translation initiation factor 3, subunit f, Rpl14 - ribosomal protein l14, Mtif2 - mitochondrial translational initiation factor 2, Eif3h - eukaryotic translation initiation factor 3, subunit h, Ndufa7 - nadh dehy…
GO:0006810	transport	1.15e-15	1.56e-12	1.37	9964	2010	1650	455	[Csnk1d - casein kinase 1, delta, Vcp - valosin containing protein, Coro1c - coronin, actin binding protein 1c, Macf1 - microtubule-actin crosslinking factor 1, Stxbp1 - syntaxin binding protein 1, Scamp5 - secretory carrier membrane protein 5, Dbi - diazepam binding inhibitor, Atp5g3 - atp synthase, h+ transporting, mitochondrial f0 complex, subunit c3 (subunit 9), Ndufa5 - nadh dehydrogenase (u…
GO:0043603	cellular amide metabolic process	2.55e-15	3.1e-12	1.95	9964	396	1650	128	[Rplp0 - ribosomal protein, large, p0, Eif1 - eukaryotic translation initiation factor 1, Gdap1 - ganglioside-induced differentiation-associated-protein 1, Rpl10 - ribosomal protein l10, Rpl14 - ribosomal protein l14, Mrpl17 - mitochondrial ribosomal protein l17, Eif3f - eukaryotic translation initiation factor 3, subunit f, Gpx4 - glutathione peroxidase 4, Mtif2 - mitochondrial translational ini…
GO:0051179	localization	6.54e-15	7.21e-12	1.32	9964	2355	1650	515	[Csnk1d - casein kinase 1, delta, Vcp - valosin containing protein, Tmsb10 - thymosin, beta 10, Tmsb4x - thymosin, beta 4, x chromosome, Coro1c - coronin, actin binding protein 1c, Macf1 - microtubule-actin crosslinking factor 1, Stxbp1 - syntaxin binding protein 1, Dab1 - disabled 1, Stk11 - serine/threonine kinase 11, Scamp5 - secretory carrier membrane protein 5, Dbi - diazepam binding inhibit…
GO:0051234	establishment of localization	1.23e-14	1.25e-11	1.34	9964	2095	1650	466	[Csnk1d - casein kinase 1, delta, Vcp - valosin containing protein, Coro1c - coronin, actin binding protein 1c, Macf1 - microtubule-actin crosslinking factor 1, Stxbp1 - syntaxin binding protein 1, Scamp5 - secretory carrier membrane protein 5, Dbi - diazepam binding inhibitor, Ndufa5 - nadh dehydrogenase (ubiquinone) 1 alpha subcomplex, 5, Atp5g3 - atp synthase, h+ transporting, mitochondrial f0…
GO:0046034	ATP metabolic process	8.27e-14	7.73e-11	3.26	9964	76	1650	41	[Atp1b1 - atpase, na+/k+ transporting, beta 1 polypeptide, Hspa8 - heat shock protein 8, Ndufs1 - nadh dehydrogenase (ubiquinone) fe-s protein 1, Atp5j - atp synthase, h+ transporting, mitochondrial f0 complex, subunit f, Atp5g1 - atp synthase, h+ transporting, mitochondrial f0 complex, subunit c1 (subunit 9), Atp5g2 - atp synthase, h+ transporting, mitochondrial f0 complex, subunit c2 (subunit 9…
GO:0006091	generation of precursor metabolites and energy	8.57e-14	7.43e-11	2.56	9964	146	1650	62	[Ndufb8 - nadh dehydrogenase (ubiquinone) 1 beta subcomplex 8, Ppargc1a - peroxisome proliferative activated receptor, gamma, coactivator 1 alpha, Ndufa10 - nadh dehydrogenase (ubiquinone) 1 alpha subcomplex 10, Gpi1 - glucose phosphate isomerase 1, Eno2 - enolase 2, gamma neuronal, Uqcrh - ubiquinol-cytochrome c reductase hinge protein, Chchd10 - coiled-coil-helix-coiled-coil-helix domain contai…
GO:1902600	hydrogen ion transmembrane transport	1.26e-13	1.02e-10	4.29	9964	38	1650	27	[Atp6ap1 - atpase, h+ transporting, lysosomal accessory protein 1, Atp5j - atp synthase, h+ transporting, mitochondrial f0 complex, subunit f, Atp5g2 - atp synthase, h+ transporting, mitochondrial f0 complex, subunit c2 (subunit 9), Atp5g1 - atp synthase, h+ transporting, mitochondrial f0 complex, subunit c1 (subunit 9), Atp5f1 - atp synthase, h+ transporting, mitochondrial f0 complex, subunit b1…
GO:0015992	proton transport	2.56e-13	1.94e-10	3.82	9964	49	1650	31	[Atp6ap1 - atpase, h+ transporting, lysosomal accessory protein 1, Atp6v1g1 - atpase, h+ transporting, lysosomal v1 subunit g1, Atp5j - atp synthase, h+ transporting, mitochondrial f0 complex, subunit f, Atp5j2 - atp synthase, h+ transporting, mitochondrial f0 complex, subunit f2, Atp5g1 - atp synthase, h+ transporting, mitochondrial f0 complex, subunit c1 (subunit 9), Atp5g2 - atp synthase, h+ t…
GO:0044763	single-organism cellular process	2.88e-13	2.05e-10	1.19	9964	4279	1650	842	[Vcp - valosin containing protein, Tmsb10 - thymosin, beta 10, Hmgcs1 - 3-hydroxy-3-methylglutaryl-coenzyme a synthase 1, Tmsb4x - thymosin, beta 4, x chromosome, Coro1c - coronin, actin binding protein 1c, Macf1 - microtubule-actin crosslinking factor 1, Aco2 - aconitase 2, mitochondrial, Pten - phosphatase and tensin homolog, Arpc5l - actin related protein 2/3 complex, subunit 5-like, Cep97 - c…
GO:0044699	single-organism process	3.69e-13	2.49e-10	1.16	9964	5163	1650	988	[Zfr - zinc finger rna binding protein, Vcp - valosin containing protein, Tmsb10 - thymosin, beta 10, Hmgcs1 - 3-hydroxy-3-methylglutaryl-coenzyme a synthase 1, Tmsb4x - thymosin, beta 4, x chromosome, Coro1c - coronin, actin binding protein 1c, Macf1 - microtubule-actin crosslinking factor 1, Aco2 - aconitase 2, mitochondrial, Pten - phosphatase and tensin homolog, Arpc5l - actin related protein…
GO:0006818	hydrogen transport	5.67e-13	3.63e-10	3.74	9964	50	1650	31	[Atp6ap1 - atpase, h+ transporting, lysosomal accessory protein 1, Atp6v1g1 - atpase, h+ transporting, lysosomal v1 subunit g1, Atp5j - atp synthase, h+ transporting, mitochondrial f0 complex, subunit f, Atp5g1 - atp synthase, h+ transporting, mitochondrial f0 complex, subunit c1 (subunit 9), Atp5j2 - atp synthase, h+ transporting, mitochondrial f0 complex, subunit f2, Atp5g2 - atp synthase, h+ t…
GO:0009205	purine ribonucleoside triphosphate metabolic process	5.97e-13	3.63e-10	2.99	9964	89	1650	44	[Atp1b1 - atpase, na+/k+ transporting, beta 1 polypeptide, Hspa8 - heat shock protein 8, Ndufs1 - nadh dehydrogenase (ubiquinone) fe-s protein 1, Atp5j - atp synthase, h+ transporting, mitochondrial f0 complex, subunit f, Atp5g1 - atp synthase, h+ transporting, mitochondrial f0 complex, subunit c1 (subunit 9), Atp5g2 - atp synthase, h+ transporting, mitochondrial f0 complex, subunit c2 (subunit 9…
GO:0009199	ribonucleoside triphosphate metabolic process	1.6e-12	9.27e-10	2.92	9964	91	1650	44	[Atp1b1 - atpase, na+/k+ transporting, beta 1 polypeptide, Hspa8 - heat shock protein 8, Ndufs1 - nadh dehydrogenase (ubiquinone) fe-s protein 1, Atp5j - atp synthase, h+ transporting, mitochondrial f0 complex, subunit f, Atp5g1 - atp synthase, h+ transporting, mitochondrial f0 complex, subunit c1 (subunit 9), Atp5g2 - atp synthase, h+ transporting, mitochondrial f0 complex, subunit c2 (subunit 9…
GO:0015985	energy coupled proton transport, down electrochemical gradient	6.03e-12	3.33e-09	5.4	9964	19	1650	17	[Atp5e - atp synthase, h+ transporting, mitochondrial f1 complex, epsilon subunit, Atp5j - atp synthase, h+ transporting, mitochondrial f0 complex, subunit f, Atp5g2 - atp synthase, h+ transporting, mitochondrial f0 complex, subunit c2 (subunit 9), Atp5g1 - atp synthase, h+ transporting, mitochondrial f0 complex, subunit c1 (subunit 9), Cox5b - cytochrome c oxidase subunit vb, Atp5f1 - atp syntha…
GO:0015986	ATP synthesis coupled proton transport	6.03e-12	3.18e-09	5.4	9964	19	1650	17	[Atp5e - atp synthase, h+ transporting, mitochondrial f1 complex, epsilon subunit, Atp5j - atp synthase, h+ transporting, mitochondrial f0 complex, subunit f, Atp5g2 - atp synthase, h+ transporting, mitochondrial f0 complex, subunit c2 (subunit 9), Atp5g1 - atp synthase, h+ transporting, mitochondrial f0 complex, subunit c1 (subunit 9), Cox5b - cytochrome c oxidase subunit vb, Atp5f1 - atp syntha…
GO:0009144	purine nucleoside triphosphate metabolic process	6.54e-12	3.31e-09	2.83	9964	94	1650	44	[Atp1b1 - atpase, na+/k+ transporting, beta 1 polypeptide, Hspa8 - heat shock protein 8, Ndufs1 - nadh dehydrogenase (ubiquinone) fe-s protein 1, Atp5j - atp synthase, h+ transporting, mitochondrial f0 complex, subunit f, Atp5j2 - atp synthase, h+ transporting, mitochondrial f0 complex, subunit f2, Atp5g2 - atp synthase, h+ transporting, mitochondrial f0 complex, subunit c2 (subunit 9), Atp5g1 - …
GO:0065008	regulation of biological quality	9.54e-12	4.63e-09	1.35	9964	1627	1650	365	[Abi2 - abl-interactor 2, Csnk1d - casein kinase 1, delta, Ntrk2 - neurotrophic tyrosine kinase, receptor, type 2, Rora - rar-related orphan receptor alpha, Hmbox1 - homeobox containing 1, Vcp - valosin containing protein, Nus1 - nuclear undecaprenyl pyrophosphate synthase 1 homolog (s. cerevisiae), Camk2b - calcium/calmodulin-dependent protein kinase ii, beta, Tmsb10 - thymosin, beta 10, Tmsb4x …
GO:0009206	purine ribonucleoside triphosphate biosynthetic process	1e-11	4.68e-09	4.14	9964	35	1650	24	[Atp5e - atp synthase, h+ transporting, mitochondrial f1 complex, epsilon subunit, Atp5j - atp synthase, h+ transporting, mitochondrial f0 complex, subunit f, Atp5j2 - atp synthase, h+ transporting, mitochondrial f0 complex, subunit f2, Atp5g2 - atp synthase, h+ transporting, mitochondrial f0 complex, subunit c2 (subunit 9), Atp5g1 - atp synthase, h+ transporting, mitochondrial f0 complex, subuni…
GO:0009201	ribonucleoside triphosphate biosynthetic process	2.54e-11	1.14e-08	4.03	9964	36	1650	24	[Atp5e - atp synthase, h+ transporting, mitochondrial f1 complex, epsilon subunit, Atp5j - atp synthase, h+ transporting, mitochondrial f0 complex, subunit f, Atp5g1 - atp synthase, h+ transporting, mitochondrial f0 complex, subunit c1 (subunit 9), Atp5g2 - atp synthase, h+ transporting, mitochondrial f0 complex, subunit c2 (subunit 9), Atp5j2 - atp synthase, h+ transporting, mitochondrial f0 com…
GO:0009145	purine nucleoside triphosphate biosynthetic process	2.54e-11	1.1e-08	4.03	9964	36	1650	24	[Atp5e - atp synthase, h+ transporting, mitochondrial f1 complex, epsilon subunit, Atp5j - atp synthase, h+ transporting, mitochondrial f0 complex, subunit f, Atp5g1 - atp synthase, h+ transporting, mitochondrial f0 complex, subunit c1 (subunit 9), Atp5g2 - atp synthase, h+ transporting, mitochondrial f0 complex, subunit c2 (subunit 9), Atp5j2 - atp synthase, h+ transporting, mitochondrial f0 com…
GO:0009161	ribonucleoside monophosphate metabolic process	3.75e-11	1.57e-08	2.71	9964	98	1650	44	[Atp1b1 - atpase, na+/k+ transporting, beta 1 polypeptide, Hspa8 - heat shock protein 8, Atp5j - atp synthase, h+ transporting, mitochondrial f0 complex, subunit f, Ndufs1 - nadh dehydrogenase (ubiquinone) fe-s protein 1, Atp5g2 - atp synthase, h+ transporting, mitochondrial f0 complex, subunit c2 (subunit 9), Atp5j2 - atp synthase, h+ transporting, mitochondrial f0 complex, subunit f2, Atp5g1 - …
GO:0006754	ATP biosynthetic process	3.95e-11	1.6e-08	4.37	9964	29	1650	21	[Atp5j - atp synthase, h+ transporting, mitochondrial f0 complex, subunit f, Atp5e - atp synthase, h+ transporting, mitochondrial f1 complex, epsilon subunit, Atp5g1 - atp synthase, h+ transporting, mitochondrial f0 complex, subunit c1 (subunit 9), Atp5g2 - atp synthase, h+ transporting, mitochondrial f0 complex, subunit c2 (subunit 9), Atp5j2 - atp synthase, h+ transporting, mitochondrial f0 com…
GO:0009167	purine ribonucleoside monophosphate metabolic process	6.89e-11	2.7e-08	2.7	9964	96	1650	43	[Atp1b1 - atpase, na+/k+ transporting, beta 1 polypeptide, Atp5j - atp synthase, h+ transporting, mitochondrial f0 complex, subunit f, Hspa8 - heat shock protein 8, Ndufs1 - nadh dehydrogenase (ubiquinone) fe-s protein 1, Atp5j2 - atp synthase, h+ transporting, mitochondrial f0 complex, subunit f2, Atp5g1 - atp synthase, h+ transporting, mitochondrial f0 complex, subunit c1 (subunit 9), Atp5g2 - …
GO:0009142	nucleoside triphosphate biosynthetic process	9.68e-11	3.67e-08	3.65	9964	43	1650	26	[Cmpk1 - cytidine monophosphate (ump-cmp) kinase 1, Atp5j - atp synthase, h+ transporting, mitochondrial f0 complex, subunit f, Atp5g1 - atp synthase, h+ transporting, mitochondrial f0 complex, subunit c1 (subunit 9), Atp5g2 - atp synthase, h+ transporting, mitochondrial f0 complex, subunit c2 (subunit 9), Atp5j2 - atp synthase, h+ transporting, mitochondrial f0 complex, subunit f2, Atp5f1 - atp …
GO:0009126	purine nucleoside monophosphate metabolic process	1.04e-10	3.83e-08	2.68	9964	97	1650	43	[Atp1b1 - atpase, na+/k+ transporting, beta 1 polypeptide, Hspa8 - heat shock protein 8, Atp5j - atp synthase, h+ transporting, mitochondrial f0 complex, subunit f, Ndufs1 - nadh dehydrogenase (ubiquinone) fe-s protein 1, Atp5g2 - atp synthase, h+ transporting, mitochondrial f0 complex, subunit c2 (subunit 9), Atp5j2 - atp synthase, h+ transporting, mitochondrial f0 complex, subunit f2, Atp5g1 - …
GO:0009123	nucleoside monophosphate metabolic process	1.89e-10	6.74e-08	2.6	9964	102	1650	44	[Atp1b1 - atpase, na+/k+ transporting, beta 1 polypeptide, Hspa8 - heat shock protein 8, Ndufs1 - nadh dehydrogenase (ubiquinone) fe-s protein 1, Atp5j - atp synthase, h+ transporting, mitochondrial f0 complex, subunit f, Atp5g2 - atp synthase, h+ transporting, mitochondrial f0 complex, subunit c2 (subunit 9), Atp5g1 - atp synthase, h+ transporting, mitochondrial f0 complex, subunit c1 (subunit 9…
GO:0009141	nucleoside triphosphate metabolic process	2.24e-10	7.75e-08	2.56	9964	106	1650	45	[Cmpk1 - cytidine monophosphate (ump-cmp) kinase 1, Atp1b1 - atpase, na+/k+ transporting, beta 1 polypeptide, Hspa8 - heat shock protein 8, Ndufs1 - nadh dehydrogenase (ubiquinone) fe-s protein 1, Atp5j - atp synthase, h+ transporting, mitochondrial f0 complex, subunit f, Atp5g2 - atp synthase, h+ transporting, mitochondrial f0 complex, subunit c2 (subunit 9), Atp5g1 - atp synthase, h+ transporti…
GO:0009987	cellular process	4.84e-10	1.63e-07	1.09	9964	6739	1650	1221	[St13 - suppression of tumorigenicity 13, Vcp - valosin containing protein, Ptma - prothymosin alpha, Tmsb10 - thymosin, beta 10, Hmgcs1 - 3-hydroxy-3-methylglutaryl-coenzyme a synthase 1, Tmsb4x - thymosin, beta 4, x chromosome, Coro1c - coronin, actin binding protein 1c, Camta1 - calmodulin binding transcription activator 1, Macf1 - microtubule-actin crosslinking factor 1, Aco2 - aconitase 2, m…
GO:0002181	cytoplasmic translation	7.45e-10	2.44e-07	4.83	9964	20	1650	16	[Rplp0 - ribosomal protein, large, p0, Rpl8 - ribosomal protein l8, Rpl29 - ribosomal protein l29, Rpl22l1 - ribosomal protein l22 like 1, Rpl7 - ribosomal protein l7, Rpl15 - ribosomal protein l15, Rpl9 - ribosomal protein l9, Rpl6 - ribosomal protein l6, Rplp1 - ribosomal protein, large, p1, Rpl36 - ribosomal protein l36, Rpl31 - ribosomal protein l31, Rpl35a - ribosomal protein l35a, Eif4h - e…
GO:0051049	regulation of transport	1e-09	3.19e-07	1.42	9964	1001	1650	236	[Tspan13 - tetraspanin 13, Ntrk2 - neurotrophic tyrosine kinase, receptor, type 2, Pcdh17 - protocadherin 17, Nus1 - nuclear undecaprenyl pyrophosphate synthase 1 homolog (s. cerevisiae), Braf - braf transforming gene, Map1lc3b - microtubule-associated protein 1 light chain 3 beta, Nrxn1 - neurexin i, Stxbp1 - syntaxin binding protein 1, Ube2d3 - ubiquitin-conjugating enzyme e2d 3, Pten - phospha…
GO:0046128	purine ribonucleoside metabolic process	1.14e-09	3.55e-07	2.32	9964	133	1650	51	[Hspa8 - heat shock protein 8, Atp5g2 - atp synthase, h+ transporting, mitochondrial f0 complex, subunit c2 (subunit 9), Gpi1 - glucose phosphate isomerase 1, Eno2 - enolase 2, gamma neuronal, Vcp - valosin containing protein, Chchd10 - coiled-coil-helix-coiled-coil-helix domain containing 10, Pfkm - phosphofructokinase, muscle, Hk1 - hexokinase 1, Nudt4 - nudix (nucleoside diphosphate linked moi…
GO:0050804	modulation of synaptic transmission	1.58e-09	4.78e-07	1.98	9964	223	1650	73	[Shank2 - sh3/ankyrin domain gene 2, Mgll - monoglyceride lipase, Arf1 - adp-ribosylation factor 1, Nlgn2 - neuroligin 2, Ntrk2 - neurotrophic tyrosine kinase, receptor, type 2, Pcdh17 - protocadherin 17, Prkaca - protein kinase, camp dependent, catalytic, alpha, Celf4 - cugbp, elav-like family member 4, Gria2 - glutamate receptor, ionotropic, ampa2 (alpha 2), Camk2b - calcium/calmodulin-dependen…
GO:0009119	ribonucleoside metabolic process	1.68e-09	4.98e-07	2.25	9964	142	1650	53	[Cmpk1 - cytidine monophosphate (ump-cmp) kinase 1, Hspa8 - heat shock protein 8, Atp5g2 - atp synthase, h+ transporting, mitochondrial f0 complex, subunit c2 (subunit 9), Gpi1 - glucose phosphate isomerase 1, Eno2 - enolase 2, gamma neuronal, Vcp - valosin containing protein, Chchd10 - coiled-coil-helix-coiled-coil-helix domain containing 10, Pfkm - phosphofructokinase, muscle, Hk1 - hexokinase …
GO:0042278	purine nucleoside metabolic process	2.82e-09	8.15e-07	2.26	9964	136	1650	51	[Hspa8 - heat shock protein 8, Atp5g2 - atp synthase, h+ transporting, mitochondrial f0 complex, subunit c2 (subunit 9), Gpi1 - glucose phosphate isomerase 1, Eno2 - enolase 2, gamma neuronal, Vcp - valosin containing protein, Chchd10 - coiled-coil-helix-coiled-coil-helix domain containing 10, Pfkm - phosphofructokinase, muscle, Hk1 - hexokinase 1, Nudt4 - nudix (nucleoside diphosphate linked moi…
GO:1902578	single-organism localization	3.36e-09	9.48e-07	1.4	9964	1029	1650	239	[Ntrk2 - neurotrophic tyrosine kinase, receptor, type 2, Tmsb10 - thymosin, beta 10, Tmsb4x - thymosin, beta 4, x chromosome, Coro1c - coronin, actin binding protein 1c, Braf - braf transforming gene, Nrxn1 - neurexin i, Pnpla8 - patatin-like phospholipase domain containing 8, Macf1 - microtubule-actin crosslinking factor 1, Stxbp1 - syntaxin binding protein 1, Nrxn3 - neurexin iii, Nrxn2 - neure…
GO:0009259	ribonucleotide metabolic process	4.08e-09	1.13e-06	2.15	9964	157	1650	56	[Cmpk1 - cytidine monophosphate (ump-cmp) kinase 1, Hspa8 - heat shock protein 8, Atp5g2 - atp synthase, h+ transporting, mitochondrial f0 complex, subunit c2 (subunit 9), Rora - rar-related orphan receptor alpha, Eno2 - enolase 2, gamma neuronal, Gpi1 - glucose phosphate isomerase 1, Hint1 - histidine triad nucleotide binding protein 1, Vcp - valosin containing protein, Chchd10 - coiled-coil-hel…
GO:0009150	purine ribonucleotide metabolic process	6.95e-09	1.87e-06	2.16	9964	151	1650	54	[Hspa8 - heat shock protein 8, Atp5g2 - atp synthase, h+ transporting, mitochondrial f0 complex, subunit c2 (subunit 9), Rora - rar-related orphan receptor alpha, Hint1 - histidine triad nucleotide binding protein 1, Gpi1 - glucose phosphate isomerase 1, Eno2 - enolase 2, gamma neuronal, Vcp - valosin containing protein, Pfkm - phosphofructokinase, muscle, Chchd10 - coiled-coil-helix-coiled-coil-…
GO:0050877	neurological system process	1.21e-08	3.19e-06	1.69	9964	367	1650	103	[Ntan1 - n-terminal asn amidase, Abi2 - abl-interactor 2, Nlgn2 - neuroligin 2, Ntrk2 - neurotrophic tyrosine kinase, receptor, type 2, Arf4 - adp-ribosylation factor 4, Ap1s2 - adaptor-related protein complex 1, sigma 2 subunit, Camk2b - calcium/calmodulin-dependent protein kinase ii, beta, Braf - braf transforming gene, Camta1 - calmodulin binding transcription activator 1, Prkca - protein kina…
GO:0072521	purine-containing compound metabolic process	2.22e-08	5.74e-06	2.02	9964	176	1650	59	[Hspa8 - heat shock protein 8, Atp5g2 - atp synthase, h+ transporting, mitochondrial f0 complex, subunit c2 (subunit 9), Rora - rar-related orphan receptor alpha, Eno2 - enolase 2, gamma neuronal, Gpi1 - glucose phosphate isomerase 1, Hint1 - histidine triad nucleotide binding protein 1, Vcp - valosin containing protein, Chchd10 - coiled-coil-helix-coiled-coil-helix domain containing 10, Pfkm - p…
GO:0044708	single-organism behavior	2.8e-08	7.08e-06	1.77	9964	290	1650	85	[Shank2 - sh3/ankyrin domain gene 2, Ntan1 - n-terminal asn amidase, Abi2 - abl-interactor 2, Oxr1 - oxidation resistance 1, Clcn3 - chloride channel 3, Inpp5f - inositol polyphosphate-5-phosphatase f, Agtpbp1 - atp/gtp binding protein 1, Atxn1 - ataxin 1, Nlgn2 - neuroligin 2, Ntrk2 - neurotrophic tyrosine kinase, receptor, type 2, Arf4 - adp-ribosylation factor 4, Pcdh17 - protocadherin 17, Sez…
GO:0006163	purine nucleotide metabolic process	3.26e-08	8.09e-06	2.08	9964	157	1650	54	[Hspa8 - heat shock protein 8, Atp5g2 - atp synthase, h+ transporting, mitochondrial f0 complex, subunit c2 (subunit 9), Rora - rar-related orphan receptor alpha, Hint1 - histidine triad nucleotide binding protein 1, Gpi1 - glucose phosphate isomerase 1, Eno2 - enolase 2, gamma neuronal, Vcp - valosin containing protein, Pfkm - phosphofructokinase, muscle, Chchd10 - coiled-coil-helix-coiled-coil-…
GO:0032879	regulation of localization	3.64e-08	8.83e-06	1.31	9964	1374	1650	299	[Tspan13 - tetraspanin 13, Mmd - monocyte to macrophage differentiation-associated, Ntrk2 - neurotrophic tyrosine kinase, receptor, type 2, Ntrk3 - neurotrophic tyrosine kinase, receptor, type 3, Pcdh17 - protocadherin 17, Nus1 - nuclear undecaprenyl pyrophosphate synthase 1 homolog (s. cerevisiae), Tmsb4x - thymosin, beta 4, x chromosome, Coro1c - coronin, actin binding protein 1c, Braf - braf t…
GO:0019693	ribose phosphate metabolic process	3.94e-08	9.38e-06	2.04	9964	166	1650	56	[Cmpk1 - cytidine monophosphate (ump-cmp) kinase 1, Hspa8 - heat shock protein 8, Atp5g2 - atp synthase, h+ transporting, mitochondrial f0 complex, subunit c2 (subunit 9), Rora - rar-related orphan receptor alpha, Hint1 - histidine triad nucleotide binding protein 1, Gpi1 - glucose phosphate isomerase 1, Eno2 - enolase 2, gamma neuronal, Vcp - valosin containing protein, Chchd10 - coiled-coil-hel…
GO:0051128	regulation of cellular component organization	4.53e-08	1.06e-05	1.3	9964	1474	1650	317	[Abi2 - abl-interactor 2, Csnk1d - casein kinase 1, delta, Ntrk2 - neurotrophic tyrosine kinase, receptor, type 2, Ntrk3 - neurotrophic tyrosine kinase, receptor, type 3, Hmbox1 - homeobox containing 1, Vcp - valosin containing protein, Fscn1 - fascin homolog 1, actin bundling protein (strongylocentrotus purpuratus), Camk2b - calcium/calmodulin-dependent protein kinase ii, beta, Tmsb10 - thymosin…
GO:0009116	nucleoside metabolic process	5.46e-08	1.25e-05	2.06	9964	155	1650	53	[Cmpk1 - cytidine monophosphate (ump-cmp) kinase 1, Hspa8 - heat shock protein 8, Atp5g2 - atp synthase, h+ transporting, mitochondrial f0 complex, subunit c2 (subunit 9), Eno2 - enolase 2, gamma neuronal, Gpi1 - glucose phosphate isomerase 1, Vcp - valosin containing protein, Chchd10 - coiled-coil-helix-coiled-coil-helix domain containing 10, Pfkm - phosphofructokinase, muscle, Hk1 - hexokinase …
GO:0009117	nucleotide metabolic process	7.88e-08	1.77e-05	1.85	9964	229	1650	70	[Cmpk1 - cytidine monophosphate (ump-cmp) kinase 1, Nmnat2 - nicotinamide nucleotide adenylyltransferase 2, Idh3b - isocitrate dehydrogenase 3 (nad+) beta, Hspa8 - heat shock protein 8, Atp5g2 - atp synthase, h+ transporting, mitochondrial f0 complex, subunit c2 (subunit 9), Gpi1 - glucose phosphate isomerase 1, Eno2 - enolase 2, gamma neuronal, Hint1 - histidine triad nucleotide binding protein …
GO:0006099	tricarboxylic acid cycle	9.7e-08	2.14e-05	4.12	9964	22	1650	15	[Idh3b - isocitrate dehydrogenase 3 (nad+) beta, Sdhb - succinate dehydrogenase complex, subunit b, iron sulfur (ip), Sdhd - succinate dehydrogenase complex, subunit d, integral membrane protein, Fh1 - fumarate hydratase 1, Pdha1 - pyruvate dehydrogenase e1 alpha 1, Idh3a - isocitrate dehydrogenase 3 (nad+) alpha, Ogdh - oxoglutarate (alpha-ketoglutarate) dehydrogenase (lipoamide), Aco2 - aconita…
GO:0006734	NADH metabolic process	1.14e-07	2.48e-05	4.83	9964	15	1650	12	[Pfkm - phosphofructokinase, muscle, Hk1 - hexokinase 1, Ldha - lactate dehydrogenase a, Idh3a - isocitrate dehydrogenase 3 (nad+) alpha, Ogdh - oxoglutarate (alpha-ketoglutarate) dehydrogenase (lipoamide), Idh3b - isocitrate dehydrogenase 3 (nad+) beta, Gpi1 - glucose phosphate isomerase 1, Mdh1 - malate dehydrogenase 1, nad (soluble), Dlst - dihydrolipoamide s-succinyltransferase (e2 component …
GO:0044765	single-organism transport	1.21e-07	2.57e-05	1.39	9964	902	1650	207	[Ntrk2 - neurotrophic tyrosine kinase, receptor, type 2, Coro1c - coronin, actin binding protein 1c, Braf - braf transforming gene, Nrxn1 - neurexin i, Pnpla8 - patatin-like phospholipase domain containing 8, Macf1 - microtubule-actin crosslinking factor 1, Stxbp1 - syntaxin binding protein 1, Nrxn3 - neurexin iii, Nrxn2 - neurexin ii, Nsf - n-ethylmaleimide sensitive fusion protein, Abca3 - atp-…
GO:0003008	system process	1.43e-07	3e-05	1.53	9964	509	1650	129	[Ntan1 - n-terminal asn amidase, Abi2 - abl-interactor 2, Ctnnbip1 - catenin beta interacting protein 1, Inpp5f - inositol polyphosphate-5-phosphatase f, Nlgn2 - neuroligin 2, Ntrk2 - neurotrophic tyrosine kinase, receptor, type 2, Arf4 - adp-ribosylation factor 4, Ap1s2 - adaptor-related protein complex 1, sigma 2 subunit, Camk2b - calcium/calmodulin-dependent protein kinase ii, beta, Slc8a1 - s…
GO:0006090	pyruvate metabolic process	1.88e-07	3.86e-05	3.17	9964	40	1650	21	[Me3 - malic enzyme 3, nadp(+)-dependent, mitochondrial, Gm5506 - predicted gene 5506, Gpi1 - glucose phosphate isomerase 1, Eno2 - enolase 2, gamma neuronal, Tpi1 - triosephosphate isomerase 1, Aldoa - aldolase a, fructose-bisphosphate, Pdha1 - pyruvate dehydrogenase e1 alpha 1, Ldha - lactate dehydrogenase a, Pfkm - phosphofructokinase, muscle, Hk1 - hexokinase 1, Pdhx - pyruvate dehydrogenase …
GO:0042451	purine nucleoside biosynthetic process	2.15e-07	4.35e-05	2.72	9964	60	1650	27	[Atp5j - atp synthase, h+ transporting, mitochondrial f0 complex, subunit f, Atp5j2 - atp synthase, h+ transporting, mitochondrial f0 complex, subunit f2, Atp5g1 - atp synthase, h+ transporting, mitochondrial f0 complex, subunit c1 (subunit 9), Atp5g2 - atp synthase, h+ transporting, mitochondrial f0 complex, subunit c2 (subunit 9), Atp5f1 - atp synthase, h+ transporting, mitochondrial f0 complex…
GO:0046129	purine ribonucleoside biosynthetic process	2.15e-07	4.28e-05	2.72	9964	60	1650	27	[Atp5j - atp synthase, h+ transporting, mitochondrial f0 complex, subunit f, Atp5j2 - atp synthase, h+ transporting, mitochondrial f0 complex, subunit f2, Atp5g1 - atp synthase, h+ transporting, mitochondrial f0 complex, subunit c1 (subunit 9), Atp5g2 - atp synthase, h+ transporting, mitochondrial f0 complex, subunit c2 (subunit 9), Atp5f1 - atp synthase, h+ transporting, mitochondrial f0 complex…
GO:0042455	ribonucleoside biosynthetic process	2.16e-07	4.24e-05	2.61	9964	67	1650	29	[Cmpk1 - cytidine monophosphate (ump-cmp) kinase 1, Atp5j - atp synthase, h+ transporting, mitochondrial f0 complex, subunit f, Atp5g1 - atp synthase, h+ transporting, mitochondrial f0 complex, subunit c1 (subunit 9), Atp5g2 - atp synthase, h+ transporting, mitochondrial f0 complex, subunit c2 (subunit 9), Atp5j2 - atp synthase, h+ transporting, mitochondrial f0 complex, subunit f2, Atp5f1 - atp …
GO:0055086	nucleobase-containing small molecule metabolic process	2.43e-07	4.69e-05	1.75	9964	262	1650	76	[Cmpk1 - cytidine monophosphate (ump-cmp) kinase 1, Nmnat2 - nicotinamide nucleotide adenylyltransferase 2, Idh3b - isocitrate dehydrogenase 3 (nad+) beta, Hspa8 - heat shock protein 8, Atp5g2 - atp synthase, h+ transporting, mitochondrial f0 complex, subunit c2 (subunit 9), Gpi1 - glucose phosphate isomerase 1, Eno2 - enolase 2, gamma neuronal, Hint1 - histidine triad nucleotide binding protein …
GO:0006753	nucleoside phosphate metabolic process	2.87e-07	5.45e-05	1.79	9964	236	1650	70	[Cmpk1 - cytidine monophosphate (ump-cmp) kinase 1, Nmnat2 - nicotinamide nucleotide adenylyltransferase 2, Idh3b - isocitrate dehydrogenase 3 (nad+) beta, Hspa8 - heat shock protein 8, Atp5g2 - atp synthase, h+ transporting, mitochondrial f0 complex, subunit c2 (subunit 9), Eno2 - enolase 2, gamma neuronal, Gpi1 - glucose phosphate isomerase 1, Hint1 - histidine triad nucleotide binding protein …
GO:0050905	neuromuscular process	2.94e-07	5.49e-05	2.5	9964	75	1650	31	[Glrb - glycine receptor, beta subunit, Atxn2 - ataxin 2, Agtpbp1 - atp/gtp binding protein 1, Nlgn2 - neuroligin 2, Myo5a - myosin va, Ap1s2 - adaptor-related protein complex 1, sigma 2 subunit, Rbfox1 - rna binding protein, fox-1 homolog (c. elegans) 1, Opa3 - optic atrophy 3, Camk2b - calcium/calmodulin-dependent protein kinase ii, beta, Camta1 - calmodulin binding transcription activator 1, D…
GO:0042391	regulation of membrane potential	3.06e-07	5.62e-05	1.81	9964	223	1650	67	[Atxn1 - ataxin 1, Nlgn2 - neuroligin 2, Vcp - valosin containing protein, Celf4 - cugbp, elav-like family member 4, Gria1 - glutamate receptor, ionotropic, ampa1 (alpha 1), Slc8a1 - solute carrier family 8 (sodium/calcium exchanger), member 1, Kcna2 - potassium voltage-gated channel, shaker-related subfamily, member 2, Kcna1 - potassium voltage-gated channel, shaker-related subfamily, member 1, …
GO:0050806	positive regulation of synaptic transmission	3.07e-07	5.56e-05	2.35	9964	90	1650	35	[Shank2 - sh3/ankyrin domain gene 2, Snap25 - synaptosomal-associated protein 25, Tbc1d24 - tbc1 domain family, member 24, Nlgn2 - neuroligin 2, Snca - synuclein, alpha, Ntrk2 - neurotrophic tyrosine kinase, receptor, type 2, Camk2b - calcium/calmodulin-dependent protein kinase ii, beta, Gria2 - glutamate receptor, ionotropic, ampa2 (alpha 2), Abat - 4-aminobutyrate aminotransferase, Gria1 - glut…
GO:0051649	establishment of localization in cell	3.08e-07	5.5e-05	1.37	9964	897	1650	204	[Canx - calnexin, Vcp - valosin containing protein, Nudc - nuclear distribution gene c homolog (aspergillus), Nrxn1 - neurexin i, Macf1 - microtubule-actin crosslinking factor 1, Stxbp1 - syntaxin binding protein 1, Nrxn3 - neurexin iii, Nrxn2 - neurexin ii, Nsf - n-ethylmaleimide sensitive fusion protein, Tmem167 - transmembrane protein 167, Sec24a - sec24 related gene family, member a (s. cerev…
GO:0051641	cellular localization	3.4e-07	5.98e-05	1.33	9964	1093	1650	241	[Csnk1d - casein kinase 1, delta, Vcp - valosin containing protein, Nudc - nuclear distribution gene c homolog (aspergillus), Nrxn1 - neurexin i, Macf1 - microtubule-actin crosslinking factor 1, Stxbp1 - syntaxin binding protein 1, Dab1 - disabled 1, Lamtor4 - late endosomal/lysosomal adaptor, mapk and mtor activator 4, Nsf - n-ethylmaleimide sensitive fusion protein, Stk11 - serine/threonine kin…
GO:0046939	nucleotide phosphorylation	3.62e-07	6.28e-05	3.4	9964	32	1650	18	[Cmpk1 - cytidine monophosphate (ump-cmp) kinase 1, Gm5506 - predicted gene 5506, Nme7 - nme/nm23 family member 7, Eno2 - enolase 2, gamma neuronal, Gpi1 - glucose phosphate isomerase 1, Tpi1 - triosephosphate isomerase 1, Aldoa - aldolase a, fructose-bisphosphate, Pfkm - phosphofructokinase, muscle, Hk1 - hexokinase 1, Pfkp - phosphofructokinase, platelet, Ogdh - oxoglutarate (alpha-ketoglutarat…
GO:0032412	regulation of ion transmembrane transporter activity	3.72e-07	6.36e-05	2.2	9964	110	1650	40	[Grk6 - g protein-coupled receptor kinase 6, Ehd3 - eh-domain containing 3, Atp1b1 - atpase, na+/k+ transporting, beta 1 polypeptide, Homer1 - homer homolog 1 (drosophila), Ppargc1a - peroxisome proliferative activated receptor, gamma, coactivator 1 alpha, Ank3 - ankyrin 3, epithelial, Nlgn2 - neuroligin 2, Hcn1 - hyperpolarization-activated, cyclic nucleotide-gated k+ 1, Myo5a - myosin va, Dmd -…
GO:0032409	regulation of transporter activity	3.76e-07	6.33e-05	2.13	9964	122	1650	43	[Grk6 - g protein-coupled receptor kinase 6, Slc25a4 - solute carrier family 25 (mitochondrial carrier, adenine nucleotide translocator), member 4, Atp1b1 - atpase, na+/k+ transporting, beta 1 polypeptide, Ehd3 - eh-domain containing 3, Homer1 - homer homolog 1 (drosophila), Ppargc1a - peroxisome proliferative activated receptor, gamma, coactivator 1 alpha, Ank3 - ankyrin 3, epithelial, Nlgn2 - n…
GO:0022898	regulation of transmembrane transporter activity	3.76e-07	6.25e-05	2.17	9964	114	1650	41	[Grk6 - g protein-coupled receptor kinase 6, Slc25a4 - solute carrier family 25 (mitochondrial carrier, adenine nucleotide translocator), member 4, Ehd3 - eh-domain containing 3, Homer1 - homer homolog 1 (drosophila), Atp1b1 - atpase, na+/k+ transporting, beta 1 polypeptide, Ppargc1a - peroxisome proliferative activated receptor, gamma, coactivator 1 alpha, Ank3 - ankyrin 3, epithelial, Nlgn2 - n…
GO:0007610	behavior	3.78e-07	6.21e-05	1.61	9964	367	1650	98	[Ntan1 - n-terminal asn amidase, Abi2 - abl-interactor 2, Clcn3 - chloride channel 3, Oxr1 - oxidation resistance 1, Inpp5f - inositol polyphosphate-5-phosphatase f, Nlgn2 - neuroligin 2, Ntrk2 - neurotrophic tyrosine kinase, receptor, type 2, Arf4 - adp-ribosylation factor 4, Sez6l2 - seizure related 6 homolog like 2, Ap1s2 - adaptor-related protein complex 1, sigma 2 subunit, Pcdh17 - protocadh…
GO:1902580	single-organism cellular localization	3.93e-07	6.37e-05	1.55	9964	449	1650	115	[Lin7a - lin-7 homolog a (c. elegans), Hspa8 - heat shock protein 8, Nlgn2 - neuroligin 2, Rhot1 - ras homolog gene family, member t1, Ap1s2 - adaptor-related protein complex 1, sigma 2 subunit, Hsp90aa1 - heat shock protein 90, alpha (cytosolic), class a member 1, Nrxn1 - neurexin i, Hspa4 - heat shock protein 4, Nlgn1 - neuroligin 1, Macf1 - microtubule-actin crosslinking factor 1, App - amyloi…
GO:0072524	pyridine-containing compound metabolic process	3.94e-07	6.3e-05	2.6	9964	65	1650	28	[Idh3b - isocitrate dehydrogenase 3 (nad+) beta, Nmnat2 - nicotinamide nucleotide adenylyltransferase 2, Gpi1 - glucose phosphate isomerase 1, Eno2 - enolase 2, gamma neuronal, Vcp - valosin containing protein, Pdhx - pyruvate dehydrogenase complex, component x, Pfkm - phosphofructokinase, muscle, Hk1 - hexokinase 1, Pgam1 - phosphoglycerate mutase 1, Pgk1 - phosphoglycerate kinase 1, Mpc1 - mito…
GO:0007399	nervous system development	4.07e-07	6.42e-05	1.75	9964	256	1650	74	[Enah - enabled homolog (drosophila), Ntrk2 - neurotrophic tyrosine kinase, receptor, type 2, Ntrk3 - neurotrophic tyrosine kinase, receptor, type 3, Camk2b - calcium/calmodulin-dependent protein kinase ii, beta, Enc1 - ectodermal-neural cortex 1, Camk2g - calcium/calmodulin-dependent protein kinase ii gamma, Slc1a2 - solute carrier family 1 (glial high affinity glutamate transporter), member 2, …
GO:0009156	ribonucleoside monophosphate biosynthetic process	4.24e-07	6.6e-05	2.89	9964	48	1650	23	[Atp5j - atp synthase, h+ transporting, mitochondrial f0 complex, subunit f, Atp5e - atp synthase, h+ transporting, mitochondrial f1 complex, epsilon subunit, Atp5g1 - atp synthase, h+ transporting, mitochondrial f0 complex, subunit c1 (subunit 9), Atp5g2 - atp synthase, h+ transporting, mitochondrial f0 complex, subunit c2 (subunit 9), Atp5j2 - atp synthase, h+ transporting, mitochondrial f0 com…
GO:0009163	nucleoside biosynthetic process	4.63e-07	7.11e-05	2.54	9964	69	1650	29	[Cmpk1 - cytidine monophosphate (ump-cmp) kinase 1, Atp5j - atp synthase, h+ transporting, mitochondrial f0 complex, subunit f, Atp5g1 - atp synthase, h+ transporting, mitochondrial f0 complex, subunit c1 (subunit 9), Atp5g2 - atp synthase, h+ transporting, mitochondrial f0 complex, subunit c2 (subunit 9), Atp5j2 - atp synthase, h+ transporting, mitochondrial f0 complex, subunit f2, Atp5f1 - atp …
GO:0046496	nicotinamide nucleotide metabolic process	4.87e-07	7.38e-05	2.63	9964	62	1650	27	[Nmnat2 - nicotinamide nucleotide adenylyltransferase 2, Idh3b - isocitrate dehydrogenase 3 (nad+) beta, Eno2 - enolase 2, gamma neuronal, Gpi1 - glucose phosphate isomerase 1, Vcp - valosin containing protein, Pdhx - pyruvate dehydrogenase complex, component x, Hk1 - hexokinase 1, Pfkm - phosphofructokinase, muscle, Pgam1 - phosphoglycerate mutase 1, Pgk1 - phosphoglycerate kinase 1, Mpc1 - mito…
GO:0030534	adult behavior	4.92e-07	7.37e-05	2.15	9964	115	1650	41	[Shank2 - sh3/ankyrin domain gene 2, Ntan1 - n-terminal asn amidase, Id2 - inhibitor of dna binding 2, Glrb - glycine receptor, beta subunit, Oxr1 - oxidation resistance 1, Clcn3 - chloride channel 3, Inpp5f - inositol polyphosphate-5-phosphatase f, Homer1 - homer homolog 1 (drosophila), Agtpbp1 - atp/gtp binding protein 1, Atxn1 - ataxin 1, Adam22 - a disintegrin and metallopeptidase domain 22, …
GO:1901657	glycosyl compound metabolic process	5.39e-07	7.98e-05	1.94	9964	165	1650	53	[Cmpk1 - cytidine monophosphate (ump-cmp) kinase 1, Hspa8 - heat shock protein 8, Atp5g2 - atp synthase, h+ transporting, mitochondrial f0 complex, subunit c2 (subunit 9), Gpi1 - glucose phosphate isomerase 1, Eno2 - enolase 2, gamma neuronal, Vcp - valosin containing protein, Chchd10 - coiled-coil-helix-coiled-coil-helix domain containing 10, Pfkm - phosphofructokinase, muscle, Hk1 - hexokinase …
GO:0006123	mitochondrial electron transport, cytochrome c to oxygen	5.57e-07	8.15e-05	6.04	9964	8	1650	8	[Cox7c - cytochrome c oxidase subunit viic, Cox8a - cytochrome c oxidase subunit viiia, Cox6a2 - cytochrome c oxidase subunit via polypeptide 2, Cox5b - cytochrome c oxidase subunit vb, Cox6a1 - cytochrome c oxidase subunit via polypeptide 1, Cox4i1 - cytochrome c oxidase subunit iv isoform 1, Cox5a - cytochrome c oxidase subunit va, Cycs - cytochrome c, somatic]
GO:0001505	regulation of neurotransmitter levels	5.72e-07	8.26e-05	2.3	9964	92	1650	35	[Atp2a2 - atpase, ca++ transporting, cardiac muscle, slow twitch 2, Agtpbp1 - atp/gtp binding protein 1, Lin7a - lin-7 homolog a (c. elegans), Snap25 - synaptosomal-associated protein 25, Ntrk2 - neurotrophic tyrosine kinase, receptor, type 2, Snca - synuclein, alpha, Gad2 - glutamic acid decarboxylase 2, Gad1 - glutamate decarboxylase 1, Gpm6b - glycoprotein m6b, Abat - 4-aminobutyrate aminotran…
GO:0048167	regulation of synaptic plasticity	6.01e-07	8.58e-05	2.06	9964	132	1650	45	[Shank2 - sh3/ankyrin domain gene 2, Mgll - monoglyceride lipase, Arf1 - adp-ribosylation factor 1, Snap25 - synaptosomal-associated protein 25, Snca - synuclein, alpha, Ntrk2 - neurotrophic tyrosine kinase, receptor, type 2, Camk2b - calcium/calmodulin-dependent protein kinase ii, beta, Gria1 - glutamate receptor, ionotropic, ampa1 (alpha 1), Braf - braf transforming gene, Dlg4 - discs, large ho…
GO:0019637	organophosphate metabolic process	6.44e-07	9.09e-05	1.56	9964	419	1650	108	[Etnk1 - ethanolamine kinase 1, Idh3b - isocitrate dehydrogenase 3 (nad+) beta, Inpp5f - inositol polyphosphate-5-phosphatase f, Hspa8 - heat shock protein 8, Rora - rar-related orphan receptor alpha, Vcp - valosin containing protein, Pgp - phosphoglycolate phosphatase, Chchd10 - coiled-coil-helix-coiled-coil-helix domain containing 10, Pdhx - pyruvate dehydrogenase complex, component x, Pfkm - p…
GO:0006165	nucleoside diphosphate phosphorylation	6.67e-07	9.31e-05	3.42	9964	30	1650	17	[Cmpk1 - cytidine monophosphate (ump-cmp) kinase 1, Gm5506 - predicted gene 5506, Nme7 - nme/nm23 family member 7, Gpi1 - glucose phosphate isomerase 1, Eno2 - enolase 2, gamma neuronal, Tpi1 - triosephosphate isomerase 1, Aldoa - aldolase a, fructose-bisphosphate, Hk1 - hexokinase 1, Pfkm - phosphofructokinase, muscle, Ogdh - oxoglutarate (alpha-ketoglutarate) dehydrogenase (lipoamide), Pfkp - p…
GO:0019362	pyridine nucleotide metabolic process	7.18e-07	9.91e-05	2.59	9964	63	1650	27	[Nmnat2 - nicotinamide nucleotide adenylyltransferase 2, Idh3b - isocitrate dehydrogenase 3 (nad+) beta, Eno2 - enolase 2, gamma neuronal, Gpi1 - glucose phosphate isomerase 1, Vcp - valosin containing protein, Hk1 - hexokinase 1, Pfkm - phosphofructokinase, muscle, Pdhx - pyruvate dehydrogenase complex, component x, Pgam1 - phosphoglycerate mutase 1, Pgk1 - phosphoglycerate kinase 1, Mpc1 - mito…
GO:0048518	positive regulation of biological process	7.26e-07	9.9e-05	1.18	9964	2797	1650	545	[Csnk1d - casein kinase 1, delta, Vcp - valosin containing protein, Supt4a - suppressor of ty 4a, Tmsb4x - thymosin, beta 4, x chromosome, Coro1c - coronin, actin binding protein 1c, Camta1 - calmodulin binding transcription activator 1, Mafg - v-maf musculoaponeurotic fibrosarcoma oncogene family, protein g (avian), Macf1 - microtubule-actin crosslinking factor 1, Stxbp1 - syntaxin binding prote…
GO:0006120	mitochondrial electron transport, NADH to ubiquinone	7.83e-07	0.000106	5.43	9964	10	1650	9	[Ndufc2 - nadh dehydrogenase (ubiquinone) 1, subcomplex unknown, 2, Bdnf - brain derived neurotrophic factor, Ndufb8 - nadh dehydrogenase (ubiquinone) 1 beta subcomplex 8, Ndufv2 - nadh dehydrogenase (ubiquinone) flavoprotein 2, Ndufb9 - nadh dehydrogenase (ubiquinone) 1 beta subcomplex, 9, Ndufa10 - nadh dehydrogenase (ubiquinone) 1 alpha subcomplex 10, Ndufs6 - nadh dehydrogenase (ubiquinone) f…
GO:0009127	purine nucleoside monophosphate biosynthetic process	7.88e-07	0.000105	2.89	9964	46	1650	22	[Atp5j - atp synthase, h+ transporting, mitochondrial f0 complex, subunit f, Atp5e - atp synthase, h+ transporting, mitochondrial f1 complex, epsilon subunit, Atp5g1 - atp synthase, h+ transporting, mitochondrial f0 complex, subunit c1 (subunit 9), Atp5g2 - atp synthase, h+ transporting, mitochondrial f0 complex, subunit c2 (subunit 9), Atp5j2 - atp synthase, h+ transporting, mitochondrial f0 com…
GO:0009168	purine ribonucleoside monophosphate biosynthetic process	7.88e-07	0.000104	2.89	9964	46	1650	22	[Atp5j - atp synthase, h+ transporting, mitochondrial f0 complex, subunit f, Atp5e - atp synthase, h+ transporting, mitochondrial f1 complex, epsilon subunit, Atp5j2 - atp synthase, h+ transporting, mitochondrial f0 complex, subunit f2, Atp5g2 - atp synthase, h+ transporting, mitochondrial f0 complex, subunit c2 (subunit 9), Atp5g1 - atp synthase, h+ transporting, mitochondrial f0 complex, subuni…
GO:0019674	NAD metabolic process	9.43e-07	0.000123	3.84	9964	22	1650	14	[Nmnat2 - nicotinamide nucleotide adenylyltransferase 2, Idh3b - isocitrate dehydrogenase 3 (nad+) beta, Gpi1 - glucose phosphate isomerase 1, Vcp - valosin containing protein, Ldha - lactate dehydrogenase a, Hk1 - hexokinase 1, Pfkm - phosphofructokinase, muscle, Idh3a - isocitrate dehydrogenase 3 (nad+) alpha, Ogdh - oxoglutarate (alpha-ketoglutarate) dehydrogenase (lipoamide), Ldhb - lactate d…
GO:1901659	glycosyl compound biosynthetic process	9.5e-07	0.000123	2.47	9964	71	1650	29	[Cmpk1 - cytidine monophosphate (ump-cmp) kinase 1, Atp5j - atp synthase, h+ transporting, mitochondrial f0 complex, subunit f, Atp5g1 - atp synthase, h+ transporting, mitochondrial f0 complex, subunit c1 (subunit 9), Atp5g2 - atp synthase, h+ transporting, mitochondrial f0 complex, subunit c2 (subunit 9), Atp5j2 - atp synthase, h+ transporting, mitochondrial f0 complex, subunit f2, Atp5f1 - atp …
GO:0009260	ribonucleotide biosynthetic process	1.05e-06	0.000135	2.42	9964	75	1650	30	[Cmpk1 - cytidine monophosphate (ump-cmp) kinase 1, Atp5j - atp synthase, h+ transporting, mitochondrial f0 complex, subunit f, Atp5g2 - atp synthase, h+ transporting, mitochondrial f0 complex, subunit c2 (subunit 9), Atp5g1 - atp synthase, h+ transporting, mitochondrial f0 complex, subunit c1 (subunit 9), Atp5j2 - atp synthase, h+ transporting, mitochondrial f0 complex, subunit f2, Atp5f1 - atp …
GO:0009124	nucleoside monophosphate biosynthetic process	1.05e-06	0.000133	2.78	9964	50	1650	23	[Atp5e - atp synthase, h+ transporting, mitochondrial f1 complex, epsilon subunit, Atp5j - atp synthase, h+ transporting, mitochondrial f0 complex, subunit f, Atp5g2 - atp synthase, h+ transporting, mitochondrial f0 complex, subunit c2 (subunit 9), Atp5g1 - atp synthase, h+ transporting, mitochondrial f0 complex, subunit c1 (subunit 9), Atp5j2 - atp synthase, h+ transporting, mitochondrial f0 com…
GO:0060341	regulation of cellular localization	1.38e-06	0.000173	1.47	9964	544	1650	132	[Gdi1 - guanosine diphosphate (gdp) dissociation inhibitor 1, Arf1 - adp-ribosylation factor 1, Nlgn2 - neuroligin 2, Ntrk2 - neurotrophic tyrosine kinase, receptor, type 2, Prkaca - protein kinase, camp dependent, catalytic, alpha, Pcdh17 - protocadherin 17, Nus1 - nuclear undecaprenyl pyrophosphate synthase 1 homolog (s. cerevisiae), Slc8a1 - solute carrier family 8 (sodium/calcium exchanger), …
GO:0048522	positive regulation of cellular process	1.39e-06	0.000172	1.18	9964	2586	1650	506	[Csnk1d - casein kinase 1, delta, Vcp - valosin containing protein, Supt4a - suppressor of ty 4a, Tmsb4x - thymosin, beta 4, x chromosome, Coro1c - coronin, actin binding protein 1c, Camta1 - calmodulin binding transcription activator 1, Macf1 - microtubule-actin crosslinking factor 1, Stxbp1 - syntaxin binding protein 1, Ppm1e - protein phosphatase 1e (pp2c domain containing), Pten - phosphatase…
GO:0051494	negative regulation of cytoskeleton organization	1.58e-06	0.000193	2.34	9964	80	1650	31	[Gmfb - glia maturation factor, beta, Rbm14 - rna binding motif protein 14, Snca - synuclein, alpha, Tmsb10 - thymosin, beta 10, Mid1 - midline 1, Tmsb4x - thymosin, beta 4, x chromosome, Pfn1 - profilin 1, Pfn2 - profilin 2, Add1 - adducin 1 (alpha), Evl - ena-vasodilator stimulated phosphoprotein, Add2 - adducin 2 (beta), Tmod2 - tropomodulin 2, Capzb - capping protein (actin filament) muscle z…
GO:0015988	energy coupled proton transmembrane transport, against electrochemical gradient	1.65e-06	0.0002	3.93	9964	20	1650	13	[Atp6ap1 - atpase, h+ transporting, lysosomal accessory protein 1, Atp5g2 - atp synthase, h+ transporting, mitochondrial f0 complex, subunit c2 (subunit 9), Atp5g1 - atp synthase, h+ transporting, mitochondrial f0 complex, subunit c1 (subunit 9), Atp5g3 - atp synthase, h+ transporting, mitochondrial f0 complex, subunit c3 (subunit 9), Atp6v0d1 - atpase, h+ transporting, lysosomal v0 subunit d1, A…
GO:0015991	ATP hydrolysis coupled proton transport	1.65e-06	0.000198	3.93	9964	20	1650	13	[Atp6ap1 - atpase, h+ transporting, lysosomal accessory protein 1, Atp5g2 - atp synthase, h+ transporting, mitochondrial f0 complex, subunit c2 (subunit 9), Atp5g1 - atp synthase, h+ transporting, mitochondrial f0 complex, subunit c1 (subunit 9), Atp5g3 - atp synthase, h+ transporting, mitochondrial f0 complex, subunit c3 (subunit 9), Atp6v0d1 - atpase, h+ transporting, lysosomal v0 subunit d1, A…
GO:0090662	ATP hydrolysis coupled transmembrane transport	1.65e-06	0.000196	3.93	9964	20	1650	13	[Atp6ap1 - atpase, h+ transporting, lysosomal accessory protein 1, Atp5g2 - atp synthase, h+ transporting, mitochondrial f0 complex, subunit c2 (subunit 9), Atp5g1 - atp synthase, h+ transporting, mitochondrial f0 complex, subunit c1 (subunit 9), Atp5g3 - atp synthase, h+ transporting, mitochondrial f0 complex, subunit c3 (subunit 9), Atp6v0d1 - atpase, h+ transporting, lysosomal v0 subunit d1, A…
GO:0046390	ribose phosphate biosynthetic process	2.03e-06	0.000239	2.35	9964	77	1650	30	[Cmpk1 - cytidine monophosphate (ump-cmp) kinase 1, Atp5j - atp synthase, h+ transporting, mitochondrial f0 complex, subunit f, Atp5g2 - atp synthase, h+ transporting, mitochondrial f0 complex, subunit c2 (subunit 9), Atp5g1 - atp synthase, h+ transporting, mitochondrial f0 complex, subunit c1 (subunit 9), Atp5j2 - atp synthase, h+ transporting, mitochondrial f0 complex, subunit f2, Atp5f1 - atp …
GO:0017157	regulation of exocytosis	2.4e-06	0.00028	2.11	9964	109	1650	38	[Atp2a2 - atpase, ca++ transporting, cardiac muscle, slow twitch 2, Atp6ap1 - atpase, h+ transporting, lysosomal accessory protein 1, Arf1 - adp-ribosylation factor 1, Cadps - ca2+-dependent secretion activator, Stam - signal transducing adaptor molecule (sh3 domain and itam motif) 1, Snca - synuclein, alpha, Myo5a - myosin va, Lamp1 - lysosomal-associated membrane protein 1, Dos - downstream of …
GO:0071840	cellular component organization or biogenesis	2.52e-06	0.000291	1.17	9964	2799	1650	541	[Csnk1d - casein kinase 1, delta, St13 - suppression of tumorigenicity 13, Vcp - valosin containing protein, Ptma - prothymosin alpha, Tmsb10 - thymosin, beta 10, Tmsb4x - thymosin, beta 4, x chromosome, Coro1c - coronin, actin binding protein 1c, Macf1 - microtubule-actin crosslinking factor 1, Stxbp1 - syntaxin binding protein 1, Pten - phosphatase and tensin homolog, Dab1 - disabled 1, 1810043…
GO:0051050	positive regulation of transport	2.61e-06	0.000299	1.46	9964	520	1650	126	[Arf1 - adp-ribosylation factor 1, Hspa8 - heat shock protein 8, Nlgn2 - neuroligin 2, Prkaca - protein kinase, camp dependent, catalytic, alpha, Slc1a2 - solute carrier family 1 (glial high affinity glutamate transporter), member 2, Pfkm - phosphofructokinase, muscle, Hspd1 - heat shock protein 1 (chaperonin), Prkca - protein kinase c, alpha, Map1lc3b - microtubule-associated protein 1 light cha…
GO:0051130	positive regulation of cellular component organization	3.02e-06	0.000343	1.37	9964	762	1650	173	[Abi2 - abl-interactor 2, Arf1 - adp-ribosylation factor 1, Hspa8 - heat shock protein 8, Nlgn2 - neuroligin 2, Stk25 - serine/threonine kinase 25 (yeast), Ntrk2 - neurotrophic tyrosine kinase, receptor, type 2, Hmbox1 - homeobox containing 1, Ntrk3 - neurotrophic tyrosine kinase, receptor, type 3, Vcp - valosin containing protein, Pfdn2 - prefoldin 2, Camk2b - calcium/calmodulin-dependent protei…
GO:0051493	regulation of cytoskeleton organization	3.18e-06	0.000357	1.66	9964	269	1650	74	[Grlf1 - glucocorticoid receptor dna binding factor 1, Abi2 - abl-interactor 2, Crk - v-crk sarcoma virus ct10 oncogene homolog (avian), Arf1 - adp-ribosylation factor 1, Ntrk3 - neurotrophic tyrosine kinase, receptor, type 3, Limk1 - lim-domain containing, protein kinase, Pfdn2 - prefoldin 2, Mid1 - midline 1, Gpm6b - glycoprotein m6b, Atf5 - activating transcription factor 5, Tmsb10 - thymosin,…
GO:0009152	purine ribonucleotide biosynthetic process	3.34e-06	0.000372	2.38	9964	71	1650	28	[Atp5j - atp synthase, h+ transporting, mitochondrial f0 complex, subunit f, Atp5j2 - atp synthase, h+ transporting, mitochondrial f0 complex, subunit f2, Atp5g1 - atp synthase, h+ transporting, mitochondrial f0 complex, subunit c1 (subunit 9), Atp5g2 - atp synthase, h+ transporting, mitochondrial f0 complex, subunit c2 (subunit 9), Atp5f1 - atp synthase, h+ transporting, mitochondrial f0 complex…
GO:0022607	cellular component assembly	4.62e-06	0.00051	1.29	9964	1123	1650	240	[Csnk1d - casein kinase 1, delta, Prmt5 - protein arginine n-methyltransferase 5, St13 - suppression of tumorigenicity 13, Vcp - valosin containing protein, Pcdh17 - protocadherin 17, Fscn1 - fascin homolog 1, actin bundling protein (strongylocentrotus purpuratus), Camk2g - calcium/calmodulin-dependent protein kinase ii gamma, Coro1c - coronin, actin binding protein 1c, Braf - braf transforming g…
GO:0007154	cell communication	4.71e-06	0.000515	1.65	9964	267	1650	73	[Grlf1 - glucocorticoid receptor dna binding factor 1, Dlgap2 - discs, large (drosophila) homolog-associated protein 2, Clcn3 - chloride channel 3, Tfrc - transferrin receptor, Tnrc6a - trinucleotide repeat containing 6a, Aes - amino-terminal enhancer of split, Gria2 - glutamate receptor, ionotropic, ampa2 (alpha 2), Gria1 - glutamate receptor, ionotropic, ampa1 (alpha 1), Slc1a2 - solute carrier…
GO:0016043	cellular component organization	6.08e-06	0.000659	1.16	9964	2731	1650	526	[Csnk1d - casein kinase 1, delta, St13 - suppression of tumorigenicity 13, Vcp - valosin containing protein, Ptma - prothymosin alpha, Tmsb10 - thymosin, beta 10, Tmsb4x - thymosin, beta 4, x chromosome, Coro1c - coronin, actin binding protein 1c, Macf1 - microtubule-actin crosslinking factor 1, Stxbp1 - syntaxin binding protein 1, Pten - phosphatase and tensin homolog, Dab1 - disabled 1, 1810043…
GO:0043648	dicarboxylic acid metabolic process	6.7e-06	0.00072	2.6	9964	51	1650	22	[Idh3b - isocitrate dehydrogenase 3 (nad+) beta, Nmnat2 - nicotinamide nucleotide adenylyltransferase 2, Me3 - malic enzyme 3, nadp(+)-dependent, mitochondrial, Oat - ornithine aminotransferase, Aldh5a1 - aldhehyde dehydrogenase family 5, subfamily a1, Sdhb - succinate dehydrogenase complex, subunit b, iron sulfur (ip), Bcat1 - branched chain aminotransferase 1, cytosolic, Fh1 - fumarate hydratas…
GO:0071822	protein complex subunit organization	6.92e-06	0.000737	1.42	9964	560	1650	132	[Hspa8 - heat shock protein 8, Clpp - clpp caseinolytic peptidase, atp-dependent, proteolytic subunit, St13 - suppression of tumorigenicity 13, Psmd11 - proteasome (prosome, macropain) 26s subunit, non-atpase, 11, Vcp - valosin containing protein, Camk2g - calcium/calmodulin-dependent protein kinase ii gamma, Pfkm - phosphofructokinase, muscle, Braf - braf transforming gene, Hsp90aa1 - heat shock…
GO:0055114	oxidation-reduction process	7.52e-06	0.000794	1.46	9964	485	1650	117	[Fasn - fatty acid synthase, Gdi1 - guanosine diphosphate (gdp) dissociation inhibitor 1, Ndufa11 - nadh dehydrogenase (ubiquinone) 1 alpha subcomplex 11, Fto - fat mass and obesity associated, Ndufa3 - nadh dehydrogenase (ubiquinone) 1 alpha subcomplex, 3, Pfkm - phosphofructokinase, muscle, Ndufv2 - nadh dehydrogenase (ubiquinone) flavoprotein 2, Ndufb6 - nadh dehydrogenase (ubiquinone) 1 beta …
GO:0006164	purine nucleotide biosynthetic process	8.57e-06	0.000896	2.28	9964	74	1650	28	[Atp5j - atp synthase, h+ transporting, mitochondrial f0 complex, subunit f, Atp5j2 - atp synthase, h+ transporting, mitochondrial f0 complex, subunit f2, Atp5g1 - atp synthase, h+ transporting, mitochondrial f0 complex, subunit c1 (subunit 9), Atp5g2 - atp synthase, h+ transporting, mitochondrial f0 complex, subunit c2 (subunit 9), Atp5f1 - atp synthase, h+ transporting, mitochondrial f0 complex…
GO:0043524	negative regulation of neuron apoptotic process	8.66e-06	0.000899	2.05	9964	106	1650	36	[Dnajc5 - dnaj (hsp40) homolog, subfamily c, member 5, Oxr1 - oxidation resistance 1, Ppargc1a - peroxisome proliferative activated receptor, gamma, coactivator 1 alpha, Snca - synuclein, alpha, Ntrk2 - neurotrophic tyrosine kinase, receptor, type 2, Gpi1 - glucose phosphate isomerase 1, Hspd1 - heat shock protein 1 (chaperonin), Gabrb3 - gamma-aminobutyric acid (gaba) a receptor, subunit beta 3,…
GO:0007626	locomotory behavior	9.12e-06	0.000939	1.86	9964	153	1650	47	[Ntan1 - n-terminal asn amidase, Nav2 - neuron navigator 2, Id2 - inhibitor of dna binding 2, Glrb - glycine receptor, beta subunit, Gmfb - glia maturation factor, beta, Clcn3 - chloride channel 3, Oxr1 - oxidation resistance 1, Inpp5f - inositol polyphosphate-5-phosphatase f, Snap25 - synaptosomal-associated protein 25, Adam22 - a disintegrin and metallopeptidase domain 22, Agtpbp1 - atp/gtp bin…
GO:0050808	synapse organization	9.24e-06	0.000942	2.15	9964	90	1650	32	[Shank2 - sh3/ankyrin domain gene 2, Ank3 - ankyrin 3, epithelial, Nlgn2 - neuroligin 2, Ntrk2 - neurotrophic tyrosine kinase, receptor, type 2, Snca - synuclein, alpha, Myo5a - myosin va, Sez6l2 - seizure related 6 homolog like 2, Cadm1 - cell adhesion molecule 1, Nedd4 - neural precursor cell expressed, developmentally down-regulated 4, Nrxn1 - neurexin i, Nlgn1 - neuroligin 1, Mecp2 - methyl c…
GO:0031344	regulation of cell projection organization	9.33e-06	0.000944	1.47	9964	457	1650	111	[Gdi1 - guanosine diphosphate (gdp) dissociation inhibitor 1, Inpp5f - inositol polyphosphate-5-phosphatase f, Arf1 - adp-ribosylation factor 1, Nlgn2 - neuroligin 2, Stk25 - serine/threonine kinase 25 (yeast), Ntrk2 - neurotrophic tyrosine kinase, receptor, type 2, Ntrk3 - neurotrophic tyrosine kinase, receptor, type 3, Camk2b - calcium/calmodulin-dependent protein kinase ii, beta, Fscn1 - fasci…
GO:0034762	regulation of transmembrane transport	1.04e-05	0.00104	1.71	9964	212	1650	60	[Grk6 - g protein-coupled receptor kinase 6, Tspan13 - tetraspanin 13, Arf1 - adp-ribosylation factor 1, Ppargc1a - peroxisome proliferative activated receptor, gamma, coactivator 1 alpha, Nlgn2 - neuroligin 2, Fam115a - family with sequence similarity 115, member a, Slc8a1 - solute carrier family 8 (sodium/calcium exchanger), member 1, Hk1 - hexokinase 1, Kcna2 - potassium voltage-gated channel,…
GO:0099536	synaptic signaling	1.2e-05	0.00119	1.9	9964	137	1650	43	[Glrb - glycine receptor, beta subunit, Dlgap2 - discs, large (drosophila) homolog-associated protein 2, Clcn3 - chloride channel 3, Apba1 - amyloid beta (a4) precursor protein binding, family a, member 1, Snca - synuclein, alpha, Myo5a - myosin va, Dlg2 - discs, large homolog 2 (drosophila), Gls - glutaminase, Gabrg2 - gamma-aminobutyric acid (gaba) a receptor, subunit gamma 2, Vdac1 - voltage-d…
GO:0099537	trans-synaptic signaling	1.2e-05	0.00118	1.9	9964	137	1650	43	[Glrb - glycine receptor, beta subunit, Dlgap2 - discs, large (drosophila) homolog-associated protein 2, Clcn3 - chloride channel 3, Snca - synuclein, alpha, Apba1 - amyloid beta (a4) precursor protein binding, family a, member 1, Myo5a - myosin va, Dlg2 - discs, large homolog 2 (drosophila), Gls - glutaminase, Gabrg2 - gamma-aminobutyric acid (gaba) a receptor, subunit gamma 2, Vdac1 - voltage-d…
GO:0098916	anterograde trans-synaptic signaling	1.2e-05	0.00117	1.9	9964	137	1650	43	[Glrb - glycine receptor, beta subunit, Dlgap2 - discs, large (drosophila) homolog-associated protein 2, Clcn3 - chloride channel 3, Apba1 - amyloid beta (a4) precursor protein binding, family a, member 1, Snca - synuclein, alpha, Myo5a - myosin va, Dlg2 - discs, large homolog 2 (drosophila), Gls - glutaminase, Gabrg2 - gamma-aminobutyric acid (gaba) a receptor, subunit gamma 2, Vdac1 - voltage-d…
GO:0007268	chemical synaptic transmission	1.2e-05	0.00116	1.9	9964	137	1650	43	[Glrb - glycine receptor, beta subunit, Dlgap2 - discs, large (drosophila) homolog-associated protein 2, Clcn3 - chloride channel 3, Snca - synuclein, alpha, Apba1 - amyloid beta (a4) precursor protein binding, family a, member 1, Myo5a - myosin va, Dlg2 - discs, large homolog 2 (drosophila), Gls - glutaminase, Gabrg2 - gamma-aminobutyric acid (gaba) a receptor, subunit gamma 2, Vdac1 - voltage-d…
GO:0044267	cellular protein metabolic process	1.24e-05	0.0012	1.21	9964	1739	1650	349	[Abi2 - abl-interactor 2, Csnk1d - casein kinase 1, delta, Mkrn1 - makorin, ring finger protein, 1, Ntrk2 - neurotrophic tyrosine kinase, receptor, type 2, Prmt5 - protein arginine n-methyltransferase 5, Ntrk3 - neurotrophic tyrosine kinase, receptor, type 3, Vcp - valosin containing protein, Nus1 - nuclear undecaprenyl pyrophosphate synthase 1 homolog (s. cerevisiae), Camk2b - calcium/calmodulin…
GO:0006793	phosphorus metabolic process	1.31e-05	0.00126	1.3	9964	982	1650	211	[Abi2 - abl-interactor 2, Csnk1d - casein kinase 1, delta, Idh3b - isocitrate dehydrogenase 3 (nad+) beta, Ntrk2 - neurotrophic tyrosine kinase, receptor, type 2, Rora - rar-related orphan receptor alpha, Ntrk3 - neurotrophic tyrosine kinase, receptor, type 3, Vcp - valosin containing protein, Camk2b - calcium/calmodulin-dependent protein kinase ii, beta, Camk2g - calcium/calmodulin-dependent pro…
GO:0019538	protein metabolic process	1.52e-05	0.00144	1.19	9964	2030	1650	400	[Csnk1d - casein kinase 1, delta, Vcp - valosin containing protein, Eif1 - eukaryotic translation initiation factor 1, Pten - phosphatase and tensin homolog, Ppm1e - protein phosphatase 1e (pp2c domain containing), Acp1 - acid phosphatase 1, soluble, Eif3h - eukaryotic translation initiation factor 3, subunit h, Brd4 - bromodomain containing 4, Aak1 - ap2 associated kinase 1, Psmb7 - proteasome (…
GO:0006796	phosphate-containing compound metabolic process	1.66e-05	0.00156	1.29	9964	980	1650	210	[Abi2 - abl-interactor 2, Csnk1d - casein kinase 1, delta, Idh3b - isocitrate dehydrogenase 3 (nad+) beta, Ntrk2 - neurotrophic tyrosine kinase, receptor, type 2, Rora - rar-related orphan receptor alpha, Ntrk3 - neurotrophic tyrosine kinase, receptor, type 3, Vcp - valosin containing protein, Camk2b - calcium/calmodulin-dependent protein kinase ii, beta, Camk2g - calcium/calmodulin-dependent pro…
GO:0060291	long-term synaptic potentiation	1.76e-05	0.00164	2.85	9964	36	1650	17	[Shank2 - sh3/ankyrin domain gene 2, Snap25 - synaptosomal-associated protein 25, Ntrk2 - neurotrophic tyrosine kinase, receptor, type 2, Snca - synuclein, alpha, Dbi - diazepam binding inhibitor, Camk2b - calcium/calmodulin-dependent protein kinase ii, beta, Mapk1 - mitogen-activated protein kinase 1, Braf - braf transforming gene, Rims1 - regulating synaptic membrane exocytosis 1, Shank3 - sh3/…
GO:0006122	mitochondrial electron transport, ubiquinol to cytochrome c	1.83e-05	0.00169	4.83	9964	10	1650	8	[Mecp2 - methyl cpg binding protein 2, Uqcrc2 - ubiquinol cytochrome c reductase core protein 2, Uqcrb - ubiquinol-cytochrome c reductase binding protein, Uqcrq - ubiquinol-cytochrome c reductase, complex iii subunit vii, Uqcrc1 - ubiquinol-cytochrome c reductase core protein 1, Uqcr10 - ubiquinol-cytochrome c reductase, complex iii subunit x, Uqcrh - ubiquinol-cytochrome c reductase hinge protei…
GO:0023051	regulation of signaling	1.83e-05	0.00169	1.23	9964	1512	1650	307	[Csnk1d - casein kinase 1, delta, Ntrk2 - neurotrophic tyrosine kinase, receptor, type 2, Prmt5 - protein arginine n-methyltransferase 5, Ntrk3 - neurotrophic tyrosine kinase, receptor, type 3, Rora - rar-related orphan receptor alpha, Pcdh17 - protocadherin 17, Akap11 - a kinase (prka) anchor protein 11, Camk2b - calcium/calmodulin-dependent protein kinase ii, beta, Dusp8 - dual specificity phos…
GO:0060284	regulation of cell development	1.86e-05	0.00169	1.39	9964	586	1650	135	[Csnk1d - casein kinase 1, delta, Gdi1 - guanosine diphosphate (gdp) dissociation inhibitor 1, Inpp5f - inositol polyphosphate-5-phosphatase f, Arf1 - adp-ribosylation factor 1, Mmd - monocyte to macrophage differentiation-associated, Nlgn2 - neuroligin 2, Stk25 - serine/threonine kinase 25 (yeast), Prmt5 - protein arginine n-methyltransferase 5, Ntrk2 - neurotrophic tyrosine kinase, receptor, ty…
GO:0033043	regulation of organelle organization	1.97e-05	0.00178	1.37	9964	654	1650	148	[Abi2 - abl-interactor 2, Arf1 - adp-ribosylation factor 1, Hmbox1 - homeobox containing 1, Ntrk3 - neurotrophic tyrosine kinase, receptor, type 3, Pfdn2 - prefoldin 2, Tmsb10 - thymosin, beta 10, Camk2b - calcium/calmodulin-dependent protein kinase ii, beta, Fscn1 - fascin homolog 1, actin bundling protein (strongylocentrotus purpuratus), Tmsb4x - thymosin, beta 4, x chromosome, Tnks2 - tankyras…
GO:0044087	regulation of cellular component biogenesis	2.02e-05	0.00181	1.42	9964	505	1650	119	[Abi2 - abl-interactor 2, Ctnnbip1 - catenin beta interacting protein 1, Hjurp - holliday junction recognition protein, Arf1 - adp-ribosylation factor 1, Nlgn2 - neuroligin 2, Ntrk2 - neurotrophic tyrosine kinase, receptor, type 2, Ntrk3 - neurotrophic tyrosine kinase, receptor, type 3, Prkaca - protein kinase, camp dependent, catalytic, alpha, Vcp - valosin containing protein, Tmsb10 - thymosin,…
GO:0000028	ribosomal small subunit assembly	2.03e-05	0.00181	4.03	9964	15	1650	10	[Rps2 - ribosomal protein s2, Rps5 - ribosomal protein s5, Rps15 - ribosomal protein s15, Rps14 - ribosomal protein s14, Rps10 - ribosomal protein s10, Rps28 - ribosomal protein s28, Rps25 - ribosomal protein s25, Rps19 - ribosomal protein s19, Rps17 - ribosomal protein s17, Rpsa - ribosomal protein sa]
GO:0072522	purine-containing compound biosynthetic process	2.04e-05	0.00181	2.2	9964	77	1650	28	[Atp5j - atp synthase, h+ transporting, mitochondrial f0 complex, subunit f, Atp5j2 - atp synthase, h+ transporting, mitochondrial f0 complex, subunit f2, Atp5g1 - atp synthase, h+ transporting, mitochondrial f0 complex, subunit c1 (subunit 9), Atp5g2 - atp synthase, h+ transporting, mitochondrial f0 complex, subunit c2 (subunit 9), Atp5f1 - atp synthase, h+ transporting, mitochondrial f0 complex…
GO:0051962	positive regulation of nervous system development	2.05e-05	0.0018	1.51	9964	360	1650	90	[Grlf1 - glucocorticoid receptor dna binding factor 1, Csnk1d - casein kinase 1, delta, Mmd - monocyte to macrophage differentiation-associated, Arf1 - adp-ribosylation factor 1, Atxn1 - ataxin 1, Fez1 - fasciculation and elongation protein zeta 1 (zygin i), Nlgn2 - neuroligin 2, Prmt5 - protein arginine n-methyltransferase 5, Ntrk2 - neurotrophic tyrosine kinase, receptor, type 2, Stk25 - serine…
GO:0032272	negative regulation of protein polymerization	2.28e-05	0.00199	2.72	9964	40	1650	18	[Mapre1 - microtubule-associated protein, rp/eb family, member 1, Snca - synuclein, alpha, Vdac2 - voltage-dependent anion channel 2, Clip3 - cap-gly domain containing linker protein 3, Tpm1 - tropomyosin 1, alpha, Tmsb10 - thymosin, beta 10, Tmsb4x - thymosin, beta 4, x chromosome, Pfn1 - profilin 1, Pfn2 - profilin 2, Add1 - adducin 1 (alpha), Evl - ena-vasodilator stimulated phosphoprotein, Tm…
GO:0043269	regulation of ion transport	2.35e-05	0.00204	1.57	9964	293	1650	76	[Grk6 - g protein-coupled receptor kinase 6, Tspan13 - tetraspanin 13, Arf1 - adp-ribosylation factor 1, Ppargc1a - peroxisome proliferative activated receptor, gamma, coactivator 1 alpha, Nlgn2 - neuroligin 2, Fam115a - family with sequence similarity 115, member a, Mif - macrophage migration inhibitory factor, Hk1 - hexokinase 1, Nedd4 - neural precursor cell expressed, developmentally down-reg…
GO:0010646	regulation of cell communication	2.52e-05	0.00217	1.22	9964	1501	1650	304	[Csnk1d - casein kinase 1, delta, Ntrk2 - neurotrophic tyrosine kinase, receptor, type 2, Prmt5 - protein arginine n-methyltransferase 5, Ntrk3 - neurotrophic tyrosine kinase, receptor, type 3, Rora - rar-related orphan receptor alpha, Pcdh17 - protocadherin 17, Akap11 - a kinase (prka) anchor protein 11, Camk2b - calcium/calmodulin-dependent protein kinase ii, beta, Dusp8 - dual specificity phos…
GO:1901879	regulation of protein depolymerization	2.56e-05	0.00219	2.49	9964	51	1650	21	[Map1b - microtubule-associated protein 1b, Apc - adenomatosis polyposis coli, Map1a - microtubule-associated protein 1 a, Asph - aspartate-beta-hydroxylase, Mid1 - midline 1, Sh3bgrl3 - sh3 domain binding glutamic acid-rich protein-like 3, Tpm1 - tropomyosin 1, alpha, Hdgfrp3 - hepatoma-derived growth factor, related protein 3, Fgf13 - fibroblast growth factor 13, Add1 - adducin 1 (alpha), Cfl1 …
GO:0006733	oxidoreduction coenzyme metabolic process	2.69e-05	0.00228	2.17	9964	78	1650	28	[Nmnat2 - nicotinamide nucleotide adenylyltransferase 2, Idh3b - isocitrate dehydrogenase 3 (nad+) beta, Eno2 - enolase 2, gamma neuronal, Gpi1 - glucose phosphate isomerase 1, Vcp - valosin containing protein, Pfkm - phosphofructokinase, muscle, Pdhx - pyruvate dehydrogenase complex, component x, Hk1 - hexokinase 1, Pgam1 - phosphoglycerate mutase 1, Pgk1 - phosphoglycerate kinase 1, Mpc1 - mito…
GO:0044710	single-organism metabolic process	2.71e-05	0.00228	1.22	9964	1519	1650	307	[Fasn - fatty acid synthase, Idh3b - isocitrate dehydrogenase 3 (nad+) beta, Rora - rar-related orphan receptor alpha, Vcp - valosin containing protein, Nus1 - nuclear undecaprenyl pyrophosphate synthase 1 homolog (s. cerevisiae), Hmgcs1 - 3-hydroxy-3-methylglutaryl-coenzyme a synthase 1, Pdhx - pyruvate dehydrogenase complex, component x, Chchd10 - coiled-coil-helix-coiled-coil-helix domain cont…
GO:0009132	nucleoside diphosphate metabolic process	2.78e-05	0.00233	2.61	9964	44	1650	19	[Cmpk1 - cytidine monophosphate (ump-cmp) kinase 1, Gm5506 - predicted gene 5506, Nme7 - nme/nm23 family member 7, Eno2 - enolase 2, gamma neuronal, Gpi1 - glucose phosphate isomerase 1, Tpi1 - triosephosphate isomerase 1, Aldoa - aldolase a, fructose-bisphosphate, Ldha - lactate dehydrogenase a, Pfkm - phosphofructokinase, muscle, Hk1 - hexokinase 1, Pfkp - phosphofructokinase, platelet, Ogdh - …
GO:0015672	monovalent inorganic cation transport	3.02e-05	0.00251	1.79	9964	155	1650	46	[Atp6ap1 - atpase, h+ transporting, lysosomal accessory protein 1, Atp6v1g1 - atpase, h+ transporting, lysosomal v1 subunit g1, Atp1b1 - atpase, na+/k+ transporting, beta 1 polypeptide, Atp5j - atp synthase, h+ transporting, mitochondrial f0 complex, subunit f, Ank1 - ankyrin 1, erythroid, Atp5g2 - atp synthase, h+ transporting, mitochondrial f0 complex, subunit c2 (subunit 9), Atp5g1 - atp synth…
GO:0065003	macromolecular complex assembly	3.22e-05	0.00266	1.33	9964	744	1650	164	[Hjurp - holliday junction recognition protein, Arf1 - adp-ribosylation factor 1, Swi5 - swi5 recombination repair homolog (yeast), Clpp - clpp caseinolytic peptidase, atp-dependent, proteolytic subunit, St13 - suppression of tumorigenicity 13, Prmt5 - protein arginine n-methyltransferase 5, Psmd11 - proteasome (prosome, macropain) 26s subunit, non-atpase, 11, Vcp - valosin containing protein, Rc…
GO:0099003	vesicle-mediated transport in synapse	3.24e-05	0.00266	2.52	9964	48	1650	20	[Syt1 - synaptotagmin i, Lphn1 - latrophilin 1, Syt11 - synaptotagmin xi, Snap25 - synaptosomal-associated protein 25, Cadps - ca2+-dependent secretion activator, Snca - synuclein, alpha, Canx - calnexin, Ap1s2 - adaptor-related protein complex 1, sigma 2 subunit, Rims1 - regulating synaptic membrane exocytosis 1, Trim9 - tripartite motif-containing 9, Cdk5 - cyclin-dependent kinase 5, Sptbn2 - s…
GO:0007611	learning or memory	3.32e-05	0.0027	1.75	9964	169	1650	49	[Ntan1 - n-terminal asn amidase, Shank2 - sh3/ankyrin domain gene 2, Abi2 - abl-interactor 2, Atxn1 - ataxin 1, Ntrk2 - neurotrophic tyrosine kinase, receptor, type 2, Arf4 - adp-ribosylation factor 4, Ap1s2 - adaptor-related protein complex 1, sigma 2 subunit, Gria1 - glutamate receptor, ionotropic, ampa1 (alpha 1), Braf - braf transforming gene, Prkca - protein kinase c, alpha, Nrxn1 - neurexin…
GO:0034765	regulation of ion transmembrane transport	3.32e-05	0.00269	1.68	9964	201	1650	56	[Grk6 - g protein-coupled receptor kinase 6, Tspan13 - tetraspanin 13, Arf1 - adp-ribosylation factor 1, Ppargc1a - peroxisome proliferative activated receptor, gamma, coactivator 1 alpha, Nlgn2 - neuroligin 2, Fam115a - family with sequence similarity 115, member a, Slc8a1 - solute carrier family 8 (sodium/calcium exchanger), member 1, Hk1 - hexokinase 1, Kcna2 - potassium voltage-gated channel,…
GO:0051960	regulation of nervous system development	3.42e-05	0.00275	1.37	9964	593	1650	135	[Csnk1d - casein kinase 1, delta, Gdi1 - guanosine diphosphate (gdp) dissociation inhibitor 1, Inpp5f - inositol polyphosphate-5-phosphatase f, Arf1 - adp-ribosylation factor 1, Mmd - monocyte to macrophage differentiation-associated, Nlgn2 - neuroligin 2, Stk25 - serine/threonine kinase 25 (yeast), Prmt5 - protein arginine n-methyltransferase 5, Ntrk2 - neurotrophic tyrosine kinase, receptor, ty…
GO:0023061	signal release	3.43e-05	0.00274	2.08	9964	87	1650	30	[Lphn1 - latrophilin 1, Syt11 - synaptotagmin xi, Ywhaz - tyrosine 3-monooxygenase/tryptophan 5-monooxygenase activation protein, zeta polypeptide, Lin7a - lin-7 homolog a (c. elegans), Snap25 - synaptosomal-associated protein 25, Cadps - ca2+-dependent secretion activator, Myo5a - myosin va, Rab1 - rab1, member ras oncogene family, Rab11b - rab11b, member ras oncogene family, Trim9 - tripartite …
GO:0045956	positive regulation of calcium ion-dependent exocytosis	3.46e-05	0.00275	4.18	9964	13	1650	9	[Syt1 - synaptotagmin i, Cdk5 - cyclin-dependent kinase 5, Rims1 - regulating synaptic membrane exocytosis 1, Cdk5r2 - cyclin-dependent kinase 5, regulatory subunit 2 (p39), Nlgn1 - neuroligin 1, Arf1 - adp-ribosylation factor 1, Stxbp1 - syntaxin binding protein 1, Cadps - ca2+-dependent secretion activator, Scamp5 - secretory carrier membrane protein 5]
GO:0046716	muscle cell cellular homeostasis	3.46e-05	0.00273	4.18	9964	13	1650	9	[Trim32 - tripartite motif-containing 32, Pfkm - phosphofructokinase, muscle, Large - like-glycosyltransferase, Apc - adenomatosis polyposis coli, Cfl2 - cofilin 2, muscle, Lamp2 - lysosomal-associated membrane protein 2, Dmd - dystrophin, muscular dystrophy, Sod1 - superoxide dismutase 1, soluble, Aldoa - aldolase a, fructose-bisphosphate]
GO:0006839	mitochondrial transport	3.48e-05	0.00272	2.21	9964	71	1650	26	[Slc25a23 - solute carrier family 25 (mitochondrial carrier; phosphate carrier), member 23, Ndufa13 - nadh dehydrogenase (ubiquinone) 1 alpha subcomplex, 13, Ywhaz - tyrosine 3-monooxygenase/tryptophan 5-monooxygenase activation protein, zeta polypeptide, Aip - aryl-hydrocarbon receptor-interacting protein, Tomm40l - translocase of outer mitochondrial membrane 40 homolog-like (yeast), Tomm5 - tra…
GO:0006461	protein complex assembly	3.51e-05	0.00273	1.4	9964	516	1650	120	[Clpp - clpp caseinolytic peptidase, atp-dependent, proteolytic subunit, St13 - suppression of tumorigenicity 13, Psmd11 - proteasome (prosome, macropain) 26s subunit, non-atpase, 11, Vcp - valosin containing protein, Camk2g - calcium/calmodulin-dependent protein kinase ii gamma, Pfkm - phosphofructokinase, muscle, Braf - braf transforming gene, Hsp90aa1 - heat shock protein 90, alpha (cytosolic)…
GO:0046907	intracellular transport	3.55e-05	0.00275	1.33	9964	740	1650	163	[Vps26b - vacuolar protein sorting 26 homolog b (yeast), Arf1 - adp-ribosylation factor 1, Snx27 - sorting nexin family member 27, Hspa8 - heat shock protein 8, Cope - coatomer protein complex, subunit epsilon, Rhot1 - ras homolog gene family, member t1, Ap1s2 - adaptor-related protein complex 1, sigma 2 subunit, Vcp - valosin containing protein, Gdap1 - ganglioside-induced differentiation-associ…
GO:0050805	negative regulation of synaptic transmission	4.08e-05	0.00313	2.55	9964	45	1650	19	[Shank2 - sh3/ankyrin domain gene 2, Mgll - monoglyceride lipase, Arf1 - adp-ribosylation factor 1, Snca - synuclein, alpha, Abhd6 - abhydrolase domain containing 6, Pcdh17 - protocadherin 17, Celf4 - cugbp, elav-like family member 4, Gria1 - glutamate receptor, ionotropic, ampa1 (alpha 1), Braf - braf transforming gene, Bdnf - brain derived neurotrophic factor, Shank3 - sh3/ankyrin domain gene 3…
GO:0007270	neuron-neuron synaptic transmission	4.08e-05	0.00311	2.55	9964	45	1650	19	[Dlgap2 - discs, large (drosophila) homolog-associated protein 2, Glrb - glycine receptor, beta subunit, Clcn3 - chloride channel 3, Rac1 - ras-related c3 botulinum substrate 1, Snca - synuclein, alpha, Gabrg2 - gamma-aminobutyric acid (gaba) a receptor, subunit gamma 2, Cnih2 - cornichon homolog 2 (drosophila), Vdac1 - voltage-dependent anion channel 1, Gabrb3 - gamma-aminobutyric acid (gaba) a …
GO:1990542	mitochondrial transmembrane transport	4.22e-05	0.0032	2.7	9964	38	1650	17	[Slc25a23 - solute carrier family 25 (mitochondrial carrier; phosphate carrier), member 23, Ndufa13 - nadh dehydrogenase (ubiquinone) 1 alpha subcomplex, 13, Timm13 - translocase of inner mitochondrial membrane 13, Timm10 - translocase of inner mitochondrial membrane 10, Smdt1 - single-pass membrane protein with aspartate rich tail 1, Tomm40l - translocase of outer mitochondrial membrane 40 homol…
GO:0023052	signaling	4.41e-05	0.00333	1.69	9964	189	1650	53	[Dlgap2 - discs, large (drosophila) homolog-associated protein 2, Clcn3 - chloride channel 3, Gria2 - glutamate receptor, ionotropic, ampa2 (alpha 2), Gria1 - glutamate receptor, ionotropic, ampa1 (alpha 1), Nrxn1 - neurexin i, Kras - v-ki-ras2 kirsten rat sarcoma viral oncogene homolog, Stxbp1 - syntaxin binding protein 1, Pten - phosphatase and tensin homolog, Nrxn3 - neurexin iii, Lynx1 - ly6/…
GO:0060627	regulation of vesicle-mediated transport	4.45e-05	0.00333	1.53	9964	303	1650	77	[Arrb1 - arrestin, beta 1, Atp6ap1 - atpase, h+ transporting, lysosomal accessory protein 1, Inpp5f - inositol polyphosphate-5-phosphatase f, Atxn2 - ataxin 2, Arf1 - adp-ribosylation factor 1, Hspa8 - heat shock protein 8, Smap1 - stromal membrane-associated protein 1, Sar1a - sar1 gene homolog a (s. cerevisiae), Ncs1 - neuronal calcium sensor 1, Braf - braf transforming gene, Pfn2 - profilin 2,…
GO:0008344	adult locomotory behavior	4.6e-05	0.00343	2.15	9964	76	1650	27	[Ntan1 - n-terminal asn amidase, Id2 - inhibitor of dna binding 2, Glrb - glycine receptor, beta subunit, Clcn3 - chloride channel 3, Oxr1 - oxidation resistance 1, Inpp5f - inositol polyphosphate-5-phosphatase f, Atxn1 - ataxin 1, Agtpbp1 - atp/gtp binding protein 1, Adam22 - a disintegrin and metallopeptidase domain 22, Nlgn2 - neuroligin 2, Snca - synuclein, alpha, Sez6l2 - seizure related 6 h…
GO:0031333	negative regulation of protein complex assembly	4.6e-05	0.00341	2.15	9964	76	1650	27	[Ctnnbip1 - catenin beta interacting protein 1, Lmo4 - lim domain only 4, Snca - synuclein, alpha, Vdac2 - voltage-dependent anion channel 2, Tmsb10 - thymosin, beta 10, Tmsb4x - thymosin, beta 4, x chromosome, Pfn1 - profilin 1, Trim9 - tripartite motif-containing 9, Pfn2 - profilin 2, Crbn - cereblon, Add1 - adducin 1 (alpha), Evl - ena-vasodilator stimulated phosphoprotein, Stxbp1 - syntaxin b…
GO:0050767	regulation of neurogenesis	4.85e-05	0.00357	1.39	9964	535	1650	123	[Csnk1d - casein kinase 1, delta, Gdi1 - guanosine diphosphate (gdp) dissociation inhibitor 1, Inpp5f - inositol polyphosphate-5-phosphatase f, Arf1 - adp-ribosylation factor 1, Mmd - monocyte to macrophage differentiation-associated, Nlgn2 - neuroligin 2, Stk25 - serine/threonine kinase 25 (yeast), Prmt5 - protein arginine n-methyltransferase 5, Ntrk2 - neurotrophic tyrosine kinase, receptor, ty…
GO:2000463	positive regulation of excitatory postsynaptic potential	4.87e-05	0.00356	3.14	9964	25	1650	13	[Tbc1d24 - tbc1 domain family, member 24, Nlgn2 - neuroligin 2, Gsk3b - glycogen synthase kinase 3 beta, Dvl1 - dishevelled, dsh homolog 1 (drosophila), Rims1 - regulating synaptic membrane exocytosis 1, Dlg4 - discs, large homolog 4 (drosophila), Nrxn1 - neurexin i, Reln - reelin, Shank3 - sh3/ankyrin domain gene 3, Nlgn1 - neuroligin 1, Grin1 - glutamate receptor, ionotropic, nmda1 (zeta 1), Pt…
GO:1901215	negative regulation of neuron death	4.99e-05	0.00363	1.81	9964	140	1650	42	[Dnajc5 - dnaj (hsp40) homolog, subfamily c, member 5, Oxr1 - oxidation resistance 1, Ppargc1a - peroxisome proliferative activated receptor, gamma, coactivator 1 alpha, Tbc1d24 - tbc1 domain family, member 24, Snca - synuclein, alpha, Ntrk2 - neurotrophic tyrosine kinase, receptor, type 2, Gpi1 - glucose phosphate isomerase 1, Set - set nuclear oncogene, Hspd1 - heat shock protein 1 (chaperonin)…
GO:0065009	regulation of molecular function	5.1e-05	0.00368	1.24	9964	1248	1650	256	[Calm1 - calmodulin 1, Mmd - monocyte to macrophage differentiation-associated, Ntrk2 - neurotrophic tyrosine kinase, receptor, type 2, Ntrk3 - neurotrophic tyrosine kinase, receptor, type 3, Hmbox1 - homeobox containing 1, Vcp - valosin containing protein, Camk2b - calcium/calmodulin-dependent protein kinase ii, beta, Dusp8 - dual specificity phosphatase 8, Chchd10 - coiled-coil-helix-coiled-coi…
GO:0007005	mitochondrion organization	5.23e-05	0.00376	1.58	9964	256	1650	67	[Letm1 - leucine zipper-ef-hand containing transmembrane protein 1, Lars2 - leucyl-trna synthetase, mitochondrial, Ppargc1a - peroxisome proliferative activated receptor, gamma, coactivator 1 alpha, Agtpbp1 - atp/gtp binding protein 1, Sqstm1 - sequestosome 1, Rhot1 - ras homolog gene family, member t1, Opa3 - optic atrophy 3, Mff - mitochondrial fission factor, Chchd10 - coiled-coil-helix-coiled…
GO:0051656	establishment of organelle localization	5.33e-05	0.0038	1.7	9964	181	1650	51	[Atp6ap1 - atpase, h+ transporting, lysosomal accessory protein 1, Lin7a - lin-7 homolog a (c. elegans), Fez1 - fasciculation and elongation protein zeta 1 (zygin i), Stk25 - serine/threonine kinase 25 (yeast), Rhot1 - ras homolog gene family, member t1, Ap1s2 - adaptor-related protein complex 1, sigma 2 subunit, Nudc - nuclear distribution gene c homolog (aspergillus), Nlgn1 - neuroligin 1, Uchl…
GO:0044700	single organism signaling	5.67e-05	0.00402	1.69	9964	186	1650	52	[Dlgap2 - discs, large (drosophila) homolog-associated protein 2, Clcn3 - chloride channel 3, Gria2 - glutamate receptor, ionotropic, ampa2 (alpha 2), Gria1 - glutamate receptor, ionotropic, ampa1 (alpha 1), Nrxn1 - neurexin i, Kras - v-ki-ras2 kirsten rat sarcoma viral oncogene homolog, Stxbp1 - syntaxin binding protein 1, Pten - phosphatase and tensin homolog, Nrxn3 - neurexin iii, Lynx1 - ly6/…
GO:0006811	ion transport	5.68e-05	0.00401	1.42	9964	465	1650	109	[Slc22a17 - solute carrier family 22 (organic cation transporter), member 17, Clcn3 - chloride channel 3, Ntrk2 - neurotrophic tyrosine kinase, receptor, type 2, Camk2b - calcium/calmodulin-dependent protein kinase ii, beta, Slc1a2 - solute carrier family 1 (glial high affinity glutamate transporter), member 2, Camk2g - calcium/calmodulin-dependent protein kinase ii gamma, Slc8a1 - solute carrier…
GO:0070585	protein localization to mitochondrion	5.88e-05	0.00412	2.49	9964	46	1650	19	[Ndufa13 - nadh dehydrogenase (ubiquinone) 1 alpha subcomplex, 13, Timm13 - translocase of inner mitochondrial membrane 13, Ywhaz - tyrosine 3-monooxygenase/tryptophan 5-monooxygenase activation protein, zeta polypeptide, Timm10 - translocase of inner mitochondrial membrane 10, March5 - membrane-associated ring finger (c3hc4) 5, Aip - aryl-hydrocarbon receptor-interacting protein, Tomm40l - trans…
GO:0050885	neuromuscular process controlling balance	5.88e-05	0.0041	2.49	9964	46	1650	19	[Jph4 - junctophilin 4, Adcy5 - adenylate cyclase 5, Pafah1b1 - platelet-activating factor acetylhydrolase, isoform 1b, subunit 1, Herc1 - hect (homologous to the e6-ap (ube3a) carboxyl terminus) domain and rcc1 (chc1)-like domain (rld) 1, Aars - alanyl-trna synthetase, Nlgn2 - neuroligin 2, Myo5a - myosin va, Rbfox1 - rna binding protein, fox-1 homolog (c. elegans) 1, Ap1s2 - adaptor-related pro…
GO:0017158	regulation of calcium ion-dependent exocytosis	5.88e-05	0.00408	2.49	9964	46	1650	19	[Syt1 - synaptotagmin i, Atp2a2 - atpase, ca++ transporting, cardiac muscle, slow twitch 2, Arf1 - adp-ribosylation factor 1, Cadps - ca2+-dependent secretion activator, Scamp5 - secretory carrier membrane protein 5, Cdk5 - cyclin-dependent kinase 5, Rims1 - regulating synaptic membrane exocytosis 1, Braf - braf transforming gene, Dos - downstream of stk11, Trim9 - tripartite motif-containing 9, …
GO:0009179	purine ribonucleoside diphosphate metabolic process	6.13e-05	0.00423	2.83	9964	32	1650	15	[Gm5506 - predicted gene 5506, Eno2 - enolase 2, gamma neuronal, Gpi1 - glucose phosphate isomerase 1, Tpi1 - triosephosphate isomerase 1, Aldoa - aldolase a, fructose-bisphosphate, Hk1 - hexokinase 1, Pfkm - phosphofructokinase, muscle, Ldha - lactate dehydrogenase a, Pgam1 - phosphoglycerate mutase 1, Ogdh - oxoglutarate (alpha-ketoglutarate) dehydrogenase (lipoamide), Pfkp - phosphofructokinas…
GO:0009135	purine nucleoside diphosphate metabolic process	6.13e-05	0.0042	2.83	9964	32	1650	15	[Gm5506 - predicted gene 5506, Gpi1 - glucose phosphate isomerase 1, Eno2 - enolase 2, gamma neuronal, Tpi1 - triosephosphate isomerase 1, Aldoa - aldolase a, fructose-bisphosphate, Pfkm - phosphofructokinase, muscle, Hk1 - hexokinase 1, Ldha - lactate dehydrogenase a, Pgam1 - phosphoglycerate mutase 1, Pfkp - phosphofructokinase, platelet, Ogdh - oxoglutarate (alpha-ketoglutarate) dehydrogenase …
GO:0043242	negative regulation of protein complex disassembly	6.34e-05	0.00432	2.63	9964	39	1650	17	[Map1b - microtubule-associated protein 1b, Apc - adenomatosis polyposis coli, Map1a - microtubule-associated protein 1 a, Mid1 - midline 1, Tpm1 - tropomyosin 1, alpha, Hdgfrp3 - hepatoma-derived growth factor, related protein 3, Fgf13 - fibroblast growth factor 13, Add1 - adducin 1 (alpha), Clasp1 - clip associating protein 1, Evl - ena-vasodilator stimulated phosphoprotein, Add2 - adducin 2 (b…
GO:1901880	negative regulation of protein depolymerization	6.34e-05	0.0043	2.63	9964	39	1650	17	[Map1b - microtubule-associated protein 1b, Apc - adenomatosis polyposis coli, Map1a - microtubule-associated protein 1 a, Mid1 - midline 1, Tpm1 - tropomyosin 1, alpha, Hdgfrp3 - hepatoma-derived growth factor, related protein 3, Fgf13 - fibroblast growth factor 13, Add1 - adducin 1 (alpha), Clasp1 - clip associating protein 1, Evl - ena-vasodilator stimulated phosphoprotein, Tmod2 - tropomoduli…
GO:0006812	cation transport	6.43e-05	0.00433	1.51	9964	311	1650	78	[Slc25a23 - solute carrier family 25 (mitochondrial carrier; phosphate carrier), member 23, Atp6ap1 - atpase, h+ transporting, lysosomal accessory protein 1, Atp6v1g1 - atpase, h+ transporting, lysosomal v1 subunit g1, Tfrc - transferrin receptor, Atp5g2 - atp synthase, h+ transporting, mitochondrial f0 complex, subunit c2 (subunit 9), Camk2b - calcium/calmodulin-dependent protein kinase ii, beta…
GO:0010720	positive regulation of cell development	6.8e-05	0.00456	1.48	9964	351	1650	86	[Grlf1 - glucocorticoid receptor dna binding factor 1, Csnk1d - casein kinase 1, delta, Atp6ap1 - atpase, h+ transporting, lysosomal accessory protein 1, Crk - v-crk sarcoma virus ct10 oncogene homolog (avian), Mmd - monocyte to macrophage differentiation-associated, Arf1 - adp-ribosylation factor 1, Fez1 - fasciculation and elongation protein zeta 1 (zygin i), Atxn1 - ataxin 1, Nlgn2 - neuroligi…
GO:0045664	regulation of neuron differentiation	6.91e-05	0.00461	1.41	9964	462	1650	108	[Csnk1d - casein kinase 1, delta, Gdi1 - guanosine diphosphate (gdp) dissociation inhibitor 1, Inpp5f - inositol polyphosphate-5-phosphatase f, Arf1 - adp-ribosylation factor 1, Mmd - monocyte to macrophage differentiation-associated, Nlgn2 - neuroligin 2, Stk25 - serine/threonine kinase 25 (yeast), Ntrk2 - neurotrophic tyrosine kinase, receptor, type 2, Ntrk3 - neurotrophic tyrosine kinase, rece…
GO:0046031	ADP metabolic process	7.2e-05	0.00478	2.92	9964	29	1650	14	[Gm5506 - predicted gene 5506, Gpi1 - glucose phosphate isomerase 1, Eno2 - enolase 2, gamma neuronal, Tpi1 - triosephosphate isomerase 1, Aldoa - aldolase a, fructose-bisphosphate, Pfkm - phosphofructokinase, muscle, Hk1 - hexokinase 1, Ldha - lactate dehydrogenase a, Pgam1 - phosphoglycerate mutase 1, Pfkp - phosphofructokinase, platelet, Ogdh - oxoglutarate (alpha-ketoglutarate) dehydrogenase …
GO:0050890	cognition	7.7e-05	0.00508	1.67	9964	188	1650	52	[Ntan1 - n-terminal asn amidase, Shank2 - sh3/ankyrin domain gene 2, Abi2 - abl-interactor 2, Atxn1 - ataxin 1, Ntrk2 - neurotrophic tyrosine kinase, receptor, type 2, Arf4 - adp-ribosylation factor 4, Ap1s2 - adaptor-related protein complex 1, sigma 2 subunit, Gria1 - glutamate receptor, ionotropic, ampa1 (alpha 1), Braf - braf transforming gene, Prkca - protein kinase c, alpha, Nrxn1 - neurexin…
GO:0007267	cell-cell signaling	7.71e-05	0.00506	1.72	9964	165	1650	47	[Glrb - glycine receptor, beta subunit, Dlgap2 - discs, large (drosophila) homolog-associated protein 2, Fgf9 - fibroblast growth factor 9, Clcn3 - chloride channel 3, Snca - synuclein, alpha, Apba1 - amyloid beta (a4) precursor protein binding, family a, member 1, Myo5a - myosin va, Dlg2 - discs, large homolog 2 (drosophila), Gls - glutaminase, Gabrg2 - gamma-aminobutyric acid (gaba) a receptor,…
GO:0050769	positive regulation of neurogenesis	8.16e-05	0.00532	1.5	9964	318	1650	79	[Grlf1 - glucocorticoid receptor dna binding factor 1, Csnk1d - casein kinase 1, delta, Mmd - monocyte to macrophage differentiation-associated, Arf1 - adp-ribosylation factor 1, Fez1 - fasciculation and elongation protein zeta 1 (zygin i), Atxn1 - ataxin 1, Nlgn2 - neuroligin 2, Ntrk2 - neurotrophic tyrosine kinase, receptor, type 2, Prmt5 - protein arginine n-methyltransferase 5, Stk25 - serine…
GO:0035418	protein localization to synapse	8.27e-05	0.00537	3.88	9964	14	1650	9	[Cdk5 - cyclin-dependent kinase 5, Dlg4 - discs, large homolog 4 (drosophila), Reln - reelin, Nrxn1 - neurexin i, Nlgn1 - neuroligin 1, Homer1 - homer homolog 1 (drosophila), Klc1 - kinesin light chain 1, Nlgn2 - neuroligin 2, Dlgap1 - discs, large (drosophila) homolog-associated protein 1]
GO:0031110	regulation of microtubule polymerization or depolymerization	8.35e-05	0.00539	2.44	9964	47	1650	19	[Map1b - microtubule-associated protein 1b, Apc - adenomatosis polyposis coli, Mapre1 - microtubule-associated protein, rp/eb family, member 1, Map1a - microtubule-associated protein 1 a, Snca - synuclein, alpha, Mapt - microtubule-associated protein tau, Mid1 - midline 1, Clip3 - cap-gly domain containing linker protein 3, Gda - guanine deaminase, Hdgfrp3 - hepatoma-derived growth factor, relate…
GO:0043523	regulation of neuron apoptotic process	8.45e-05	0.00543	1.73	9964	161	1650	46	[Dnajc5 - dnaj (hsp40) homolog, subfamily c, member 5, Oxr1 - oxidation resistance 1, Ppargc1a - peroxisome proliferative activated receptor, gamma, coactivator 1 alpha, Snca - synuclein, alpha, Ntrk2 - neurotrophic tyrosine kinase, receptor, type 2, Gpi1 - glucose phosphate isomerase 1, Set - set nuclear oncogene, Hspd1 - heat shock protein 1 (chaperonin), Atf2 - activating transcription factor …
GO:0051047	positive regulation of secretion	8.95e-05	0.00572	1.66	9964	189	1650	52	[Arrb1 - arrestin, beta 1, Atp6ap1 - atpase, h+ transporting, lysosomal accessory protein 1, Arf1 - adp-ribosylation factor 1, Nlgn2 - neuroligin 2, Ppia - peptidylprolyl isomerase a, Mif - macrophage migration inhibitory factor, Pfkm - phosphofructokinase, muscle, Hspd1 - heat shock protein 1 (chaperonin), Ncs1 - neuronal calcium sensor 1, Map1lc3b - microtubule-associated protein 1 light chain …
GO:0006757	ATP generation from ADP	9.17e-05	0.00583	3.15	9964	23	1650	12	[Hk1 - hexokinase 1, Pfkm - phosphofructokinase, muscle, Pgam1 - phosphoglycerate mutase 1, Ogdh - oxoglutarate (alpha-ketoglutarate) dehydrogenase (lipoamide), Pfkp - phosphofructokinase, platelet, Gm5506 - predicted gene 5506, Pgk1 - phosphoglycerate kinase 1, Gpi1 - glucose phosphate isomerase 1, Eno2 - enolase 2, gamma neuronal, Tpi1 - triosephosphate isomerase 1, Aldoa - aldolase a, fructose…
GO:0006096	glycolytic process	9.17e-05	0.0058	3.15	9964	23	1650	12	[Hk1 - hexokinase 1, Pfkm - phosphofructokinase, muscle, Pfkp - phosphofructokinase, platelet, Ogdh - oxoglutarate (alpha-ketoglutarate) dehydrogenase (lipoamide), Pgam1 - phosphoglycerate mutase 1, Gm5506 - predicted gene 5506, Pgk1 - phosphoglycerate kinase 1, Gpi1 - glucose phosphate isomerase 1, Eno2 - enolase 2, gamma neuronal, Tpi1 - triosephosphate isomerase 1, Aldoa - aldolase a, fructose…
GO:0031346	positive regulation of cell projection organization	9.24e-05	0.00581	1.54	9964	275	1650	70	[Grlf1 - glucocorticoid receptor dna binding factor 1, Arf1 - adp-ribosylation factor 1, Fez1 - fasciculation and elongation protein zeta 1 (zygin i), Nlgn2 - neuroligin 2, Ntrk2 - neurotrophic tyrosine kinase, receptor, type 2, Stk25 - serine/threonine kinase 25 (yeast), Ntrk3 - neurotrophic tyrosine kinase, receptor, type 3, Limk1 - lim-domain containing, protein kinase, Fscn1 - fascin homolog …
GO:0099643	signal release from synapse	9.64e-05	0.00603	2.31	9964	55	1650	21	[Syt1 - synaptotagmin i, Lphn1 - latrophilin 1, Syt11 - synaptotagmin xi, Snap25 - synaptosomal-associated protein 25, Lin7a - lin-7 homolog a (c. elegans), Cadps - ca2+-dependent secretion activator, Dvl1 - dishevelled, dsh homolog 1 (drosophila), Brsk1 - br serine/threonine kinase 1, Trim9 - tripartite motif-containing 9, Rims1 - regulating synaptic membrane exocytosis 1, Sptbn2 - spectrin beta…
GO:0031111	negative regulation of microtubule polymerization or depolymerization	0.000115	0.00713	2.82	9964	30	1650	14	[Map1b - microtubule-associated protein 1b, Apc - adenomatosis polyposis coli, Mapre1 - microtubule-associated protein, rp/eb family, member 1, Map1a - microtubule-associated protein 1 a, Snca - synuclein, alpha, Mid1 - midline 1, Clip3 - cap-gly domain containing linker protein 3, Hdgfrp3 - hepatoma-derived growth factor, related protein 3, Fgf13 - fibroblast growth factor 13, Clasp1 - clip asso…
GO:1903530	regulation of secretion by cell	0.000115	0.00711	1.48	9964	331	1650	81	[Arrb1 - arrestin, beta 1, Atp6ap1 - atpase, h+ transporting, lysosomal accessory protein 1, Arf1 - adp-ribosylation factor 1, Nlgn2 - neuroligin 2, Ntrk2 - neurotrophic tyrosine kinase, receptor, type 2, Ppia - peptidylprolyl isomerase a, Mif - macrophage migration inhibitory factor, Pfkm - phosphofructokinase, muscle, Hspd1 - heat shock protein 1 (chaperonin), Ncs1 - neuronal calcium sensor 1, …
GO:0051046	regulation of secretion	0.000116	0.00712	1.46	9964	351	1650	85	[Arrb1 - arrestin, beta 1, Atp6ap1 - atpase, h+ transporting, lysosomal accessory protein 1, Arf1 - adp-ribosylation factor 1, Nlgn2 - neuroligin 2, Ntrk2 - neurotrophic tyrosine kinase, receptor, type 2, Ppia - peptidylprolyl isomerase a, Mif - macrophage migration inhibitory factor, Pfkm - phosphofructokinase, muscle, Hspd1 - heat shock protein 1 (chaperonin), Ncs1 - neuronal calcium sensor 1, …
GO:1904951	positive regulation of establishment of protein localization	0.000116	0.00709	1.53	9964	272	1650	69	[Arrb1 - arrestin, beta 1, Arf1 - adp-ribosylation factor 1, Nlgn2 - neuroligin 2, Ppia - peptidylprolyl isomerase a, Fam115a - family with sequence similarity 115, member a, Prkaca - protein kinase, camp dependent, catalytic, alpha, Mif - macrophage migration inhibitory factor, Hspd1 - heat shock protein 1 (chaperonin), Pfkm - phosphofructokinase, muscle, Nrxn1 - neurexin i, Hsp90aa1 - heat shoc…
GO:0009185	ribonucleoside diphosphate metabolic process	0.000117	0.00712	2.61	9964	37	1650	16	[Cmpk1 - cytidine monophosphate (ump-cmp) kinase 1, Gm5506 - predicted gene 5506, Eno2 - enolase 2, gamma neuronal, Gpi1 - glucose phosphate isomerase 1, Tpi1 - triosephosphate isomerase 1, Aldoa - aldolase a, fructose-bisphosphate, Hk1 - hexokinase 1, Pfkm - phosphofructokinase, muscle, Ldha - lactate dehydrogenase a, Ogdh - oxoglutarate (alpha-ketoglutarate) dehydrogenase (lipoamide), Pgam1 - p…
GO:1903532	positive regulation of secretion by cell	0.00012	0.00727	1.67	9964	177	1650	49	[Arrb1 - arrestin, beta 1, Atp6ap1 - atpase, h+ transporting, lysosomal accessory protein 1, Arf1 - adp-ribosylation factor 1, Nlgn2 - neuroligin 2, Ppia - peptidylprolyl isomerase a, Mif - macrophage migration inhibitory factor, Hspd1 - heat shock protein 1 (chaperonin), Pfkm - phosphofructokinase, muscle, Ncs1 - neuronal calcium sensor 1, Prkca - protein kinase c, alpha, Gabbr1 - gamma-aminobut…
GO:0045666	positive regulation of neuron differentiation	0.00013	0.00787	1.53	9964	273	1650	69	[Grlf1 - glucocorticoid receptor dna binding factor 1, Csnk1d - casein kinase 1, delta, Mmd - monocyte to macrophage differentiation-associated, Arf1 - adp-ribosylation factor 1, Fez1 - fasciculation and elongation protein zeta 1 (zygin i), Nlgn2 - neuroligin 2, Ntrk2 - neurotrophic tyrosine kinase, receptor, type 2, Stk25 - serine/threonine kinase 25 (yeast), Ntrk3 - neurotrophic tyrosine kinase…
GO:0043244	regulation of protein complex disassembly	0.000134	0.00804	2.21	9964	60	1650	22	[Map1b - microtubule-associated protein 1b, Apc - adenomatosis polyposis coli, Map1a - microtubule-associated protein 1 a, Asph - aspartate-beta-hydroxylase, Mid1 - midline 1, Sh3bgrl3 - sh3 domain binding glutamic acid-rich protein-like 3, Tpm1 - tropomyosin 1, alpha, Hdgfrp3 - hepatoma-derived growth factor, related protein 3, Fgf13 - fibroblast growth factor 13, Add1 - adducin 1 (alpha), Cfl1 …
GO:0099531	presynaptic process involved in chemical synaptic transmission	0.000135	0.00806	2.13	9964	68	1650	24	[Syt1 - synaptotagmin i, Lphn1 - latrophilin 1, Syt11 - synaptotagmin xi, Snap25 - synaptosomal-associated protein 25, Cadps - ca2+-dependent secretion activator, Lin7a - lin-7 homolog a (c. elegans), Dvl1 - dishevelled, dsh homolog 1 (drosophila), Brsk1 - br serine/threonine kinase 1, Trim9 - tripartite motif-containing 9, Rims1 - regulating synaptic membrane exocytosis 1, Sptbn2 - spectrin beta…
GO:0048731	system development	0.00016	0.00953	1.41	9964	420	1650	98	[Ntrk2 - neurotrophic tyrosine kinase, receptor, type 2, Ntrk3 - neurotrophic tyrosine kinase, receptor, type 3, Camk2b - calcium/calmodulin-dependent protein kinase ii, beta, Slc1a2 - solute carrier family 1 (glial high affinity glutamate transporter), member 2, Camk2g - calcium/calmodulin-dependent protein kinase ii gamma, Ndufv2 - nadh dehydrogenase (ubiquinone) flavoprotein 2, Nlgn1 - neuroli…
GO:0051640	organelle localization	0.000166	0.00983	1.55	9964	241	1650	62	[Atp6ap1 - atpase, h+ transporting, lysosomal accessory protein 1, Fez1 - fasciculation and elongation protein zeta 1 (zygin i), Lin7a - lin-7 homolog a (c. elegans), Stk25 - serine/threonine kinase 25 (yeast), Rhot1 - ras homolog gene family, member t1, Ap1s2 - adaptor-related protein complex 1, sigma 2 subunit, Nudc - nuclear distribution gene c homolog (aspergillus), Nrxn1 - neurexin i, Nlgn1 …
GO:0045921	positive regulation of exocytosis	0.00017	0.01	2.28	9964	53	1650	20	[Syt1 - synaptotagmin i, Vsnl1 - visinin-like 1, Sept5 - septin 5, Atp6ap1 - atpase, h+ transporting, lysosomal accessory protein 1, Atp13a2 - atpase type 13a2, Arf1 - adp-ribosylation factor 1, Stam - signal transducing adaptor molecule (sh3 domain and itam motif) 1, Cadps - ca2+-dependent secretion activator, Scamp5 - secretory carrier membrane protein 5, Lamp1 - lysosomal-associated membrane p…
GO:0010769	regulation of cell morphogenesis involved in differentiation	0.000171	0.01	1.58	9964	222	1650	58	[Grlf1 - glucocorticoid receptor dna binding factor 1, Mgll - monoglyceride lipase, Gdi1 - guanosine diphosphate (gdp) dissociation inhibitor 1, Crk - v-crk sarcoma virus ct10 oncogene homolog (avian), Ntrk2 - neurotrophic tyrosine kinase, receptor, type 2, Stk25 - serine/threonine kinase 25 (yeast), Ntrk3 - neurotrophic tyrosine kinase, receptor, type 3, Limk1 - lim-domain containing, protein ki…
GO:0042274	ribosomal small subunit biogenesis	0.000176	0.0103	3.62	9964	15	1650	9	[Rps24 - ribosomal protein s24, Rps6 - ribosomal protein s6, Rps15 - ribosomal protein s15, Rps28 - ribosomal protein s28, Rps7 - ribosomal protein s7, Rps19 - ribosomal protein s19, Npm1 - nucleophosmin 1, Rps17 - ribosomal protein s17, Rps16 - ribosomal protein s16]
GO:0097479	synaptic vesicle localization	0.000177	0.0103	2.18	9964	61	1650	22	[Syt1 - synaptotagmin i, Ap3m1 - adaptor-related protein complex 3, mu 1 subunit, Lphn1 - latrophilin 1, Syt11 - synaptotagmin xi, Lin7a - lin-7 homolog a (c. elegans), Cadps - ca2+-dependent secretion activator, Snap25 - synaptosomal-associated protein 25, Ap3s2 - adaptor-related protein complex 3, sigma 2 subunit, Ap3s1 - adaptor-related protein complex 3, sigma 1 subunit, Snca - synuclein, alp…
GO:0098815	modulation of excitatory postsynaptic potential	0.000177	0.0103	2.73	9964	31	1650	14	[Tbc1d24 - tbc1 domain family, member 24, Nlgn2 - neuroligin 2, Celf4 - cugbp, elav-like family member 4, Gsk3b - glycogen synthase kinase 3 beta, Dvl1 - dishevelled, dsh homolog 1 (drosophila), Rims1 - regulating synaptic membrane exocytosis 1, Dlg4 - discs, large homolog 4 (drosophila), Nrxn1 - neurexin i, Reln - reelin, Shank3 - sh3/ankyrin domain gene 3, Nlgn1 - neuroligin 1, Grin1 - glutamat…
GO:0060548	negative regulation of cell death	0.000178	0.0103	1.35	9964	540	1650	121	[Araf - v-raf murine sarcoma 3611 viral oncogene homolog, Oxr1 - oxidation resistance 1, Hspa8 - heat shock protein 8, Ntrk2 - neurotrophic tyrosine kinase, receptor, type 2, Arf4 - adp-ribosylation factor 4, Ntrk3 - neurotrophic tyrosine kinase, receptor, type 3, Hspd1 - heat shock protein 1 (chaperonin), Braf - braf transforming gene, Prkca - protein kinase c, alpha, Hspa4 - heat shock protein …
GO:0043066	negative regulation of apoptotic process	0.000203	0.0116	1.38	9964	474	1650	108	[Araf - v-raf murine sarcoma 3611 viral oncogene homolog, Oxr1 - oxidation resistance 1, Hspa8 - heat shock protein 8, Ntrk2 - neurotrophic tyrosine kinase, receptor, type 2, Arf4 - adp-ribosylation factor 4, Hspd1 - heat shock protein 1 (chaperonin), Braf - braf transforming gene, Prkca - protein kinase c, alpha, Hspa4 - heat shock protein 4, Kras - v-ki-ras2 kirsten rat sarcoma viral oncogene h…
GO:0007010	cytoskeleton organization	0.000209	0.0119	1.4	9964	428	1650	99	[Csnk1d - casein kinase 1, delta, Tmsb10 - thymosin, beta 10, Fscn1 - fascin homolog 1, actin bundling protein (strongylocentrotus purpuratus), Tmsb4x - thymosin, beta 4, x chromosome, Coro1c - coronin, actin binding protein 1c, Pfn1 - profilin 1, Pfn2 - profilin 2, Nlgn1 - neuroligin 1, Kras - v-ki-ras2 kirsten rat sarcoma viral oncogene homolog, Capzb - capping protein (actin filament) muscle z…
GO:0007409	axonogenesis	0.000211	0.012	1.85	9964	108	1650	33	[Grlf1 - glucocorticoid receptor dna binding factor 1, Pitpna - phosphatidylinositol transfer protein, alpha, Ank3 - ankyrin 3, epithelial, Nefh - neurofilament, heavy polypeptide, Rab10 - rab10, member ras oncogene family, Prkca - protein kinase c, alpha, App - amyloid beta (a4) precursor protein, Pten - phosphatase and tensin homolog, Uchl1 - ubiquitin carboxy-terminal hydrolase l1, Klf7 - krup…
GO:0042221	response to chemical	0.000231	0.013	1.24	9964	1005	1650	207	[Fasn - fatty acid synthase, Oxr1 - oxidation resistance 1, Ntrk2 - neurotrophic tyrosine kinase, receptor, type 2, Rora - rar-related orphan receptor alpha, Vcp - valosin containing protein, Camk2b - calcium/calmodulin-dependent protein kinase ii, beta, Hmgcs1 - 3-hydroxy-3-methylglutaryl-coenzyme a synthase 1, Braf - braf transforming gene, Pten - phosphatase and tensin homolog, Ppm1e - protein…
GO:1903169	regulation of calcium ion transmembrane transport	0.000232	0.013	2.14	9964	62	1650	22	[Pde4d - phosphodiesterase 4d, camp specific, Tspan13 - tetraspanin 13, Sumo1 - smt3 suppressor of mif two 3 homolog 1 (yeast), Atp1b1 - atpase, na+/k+ transporting, beta 1 polypeptide, Ehd3 - eh-domain containing 3, Snca - synuclein, alpha, Myo5a - myosin va, Thy1 - thymus cell antigen 1, theta, Ppp2ca - protein phosphatase 2 (formerly 2a), catalytic subunit, alpha isoform, Dmd - dystrophin, mus…
GO:1903305	regulation of regulated secretory pathway	0.000232	0.013	2.14	9964	62	1650	22	[Syt1 - synaptotagmin i, Atp2a2 - atpase, ca++ transporting, cardiac muscle, slow twitch 2, Arf1 - adp-ribosylation factor 1, Cadps - ca2+-dependent secretion activator, Scamp5 - secretory carrier membrane protein 5, Lamp1 - lysosomal-associated membrane protein 1, Cdk5 - cyclin-dependent kinase 5, Trim9 - tripartite motif-containing 9, Dos - downstream of stk11, Braf - braf transforming gene, Ri…
GO:0006928	movement of cell or subcellular component	0.000236	0.0131	1.33	9964	575	1650	127	[Abi2 - abl-interactor 2, Unc5c - unc-5 homolog c (c. elegans), Atn1 - atrophin 1, Ntrk2 - neurotrophic tyrosine kinase, receptor, type 2, Rhot1 - ras homolog gene family, member t1, Arf4 - adp-ribosylation factor 4, Ntrk3 - neurotrophic tyrosine kinase, receptor, type 3, Fscn1 - fascin homolog 1, actin bundling protein (strongylocentrotus purpuratus), Coro1c - coronin, actin binding protein 1c, …
GO:1902589	single-organism organelle organization	0.000243	0.0135	1.3	9964	708	1650	152	[Letm1 - leucine zipper-ef-hand containing transmembrane protein 1, Csnk1d - casein kinase 1, delta, Rhot1 - ras homolog gene family, member t1, Vcp - valosin containing protein, Tmsb10 - thymosin, beta 10, Fscn1 - fascin homolog 1, actin bundling protein (strongylocentrotus purpuratus), Mff - mitochondrial fission factor, Tmsb4x - thymosin, beta 4, x chromosome, Coro1c - coronin, actin binding p…
GO:0010975	regulation of neuron projection development	0.000252	0.0139	1.42	9964	379	1650	89	[Grlf1 - glucocorticoid receptor dna binding factor 1, Mgll - monoglyceride lipase, Gdi1 - guanosine diphosphate (gdp) dissociation inhibitor 1, Inpp5f - inositol polyphosphate-5-phosphatase f, Arf1 - adp-ribosylation factor 1, Fez1 - fasciculation and elongation protein zeta 1 (zygin i), Nlgn2 - neuroligin 2, Ntrk2 - neurotrophic tyrosine kinase, receptor, type 2, Stk25 - serine/threonine kinase…
GO:0034643	establishment of mitochondrion localization, microtubule-mediated	0.000254	0.014	4.23	9964	10	1650	7	[Kif1b - kinesin family member 1b, Map1b - microtubule-associated protein 1b, Ubb - ubiquitin b, Uchl1 - ubiquitin carboxy-terminal hydrolase l1, Nefl - neurofilament, light polypeptide, Rhot1 - ras homolog gene family, member t1, Mapt - microtubule-associated protein tau]
GO:0047497	mitochondrion transport along microtubule	0.000254	0.0139	4.23	9964	10	1650	7	[Map1b - microtubule-associated protein 1b, Kif1b - kinesin family member 1b, Ubb - ubiquitin b, Uchl1 - ubiquitin carboxy-terminal hydrolase l1, Nefl - neurofilament, light polypeptide, Rhot1 - ras homolog gene family, member t1, Mapt - microtubule-associated protein tau]
GO:0051648	vesicle localization	0.000261	0.0142	1.89	9964	96	1650	30	[Ap3m1 - adaptor-related protein complex 3, mu 1 subunit, Lphn1 - latrophilin 1, Syt11 - synaptotagmin xi, Cadps - ca2+-dependent secretion activator, Lin7a - lin-7 homolog a (c. elegans), Snap25 - synaptosomal-associated protein 25, Snca - synuclein, alpha, Myo5a - myosin va, Ankfy1 - ankyrin repeat and fyve domain containing 1, Ap1s2 - adaptor-related protein complex 1, sigma 2 subunit, Rab1 - …
GO:0022604	regulation of cell morphogenesis	0.000265	0.0144	1.45	9964	329	1650	79	[Grlf1 - glucocorticoid receptor dna binding factor 1, Mgll - monoglyceride lipase, Csnk1d - casein kinase 1, delta, Crk - v-crk sarcoma virus ct10 oncogene homolog (avian), Gdi1 - guanosine diphosphate (gdp) dissociation inhibitor 1, Myl12b - myosin, light chain 12b, regulatory, Ntrk2 - neurotrophic tyrosine kinase, receptor, type 2, Stk25 - serine/threonine kinase 25 (yeast), Ntrk3 - neurotroph…
GO:0007017	microtubule-based process	0.000266	0.0144	1.46	9964	314	1650	76	[Csnk1d - casein kinase 1, delta, Nefh - neurofilament, heavy polypeptide, Rhot1 - ras homolog gene family, member t1, Ranbp1 - ran binding protein 1, App - amyloid beta (a4) precursor protein, Uchl1 - ubiquitin carboxy-terminal hydrolase l1, Dctn2 - dynactin 2, Bicd1 - bicaudal d homolog 1 (drosophila), Map2 - microtubule-associated protein 2, Map1b - microtubule-associated protein 1b, Map4 - mi…
GO:0043254	regulation of protein complex assembly	0.000266	0.0143	1.53	9964	240	1650	61	[Abi2 - abl-interactor 2, Lmo4 - lim domain only 4, Hjurp - holliday junction recognition protein, Ctnnbip1 - catenin beta interacting protein 1, Arf1 - adp-ribosylation factor 1, Vcp - valosin containing protein, Tmsb10 - thymosin, beta 10, Fscn1 - fascin homolog 1, actin bundling protein (strongylocentrotus purpuratus), Tmsb4x - thymosin, beta 4, x chromosome, Pfn1 - profilin 1, Gda - guanine d…
GO:0007269	neurotransmitter secretion	0.000268	0.0143	2.64	9964	32	1650	14	[Syt1 - synaptotagmin i, Lin7a - lin-7 homolog a (c. elegans), Snap25 - synaptosomal-associated protein 25, Dvl1 - dishevelled, dsh homolog 1 (drosophila), Brsk1 - br serine/threonine kinase 1, Rims1 - regulating synaptic membrane exocytosis 1, Nrxn1 - neurexin i, Stxbp1 - syntaxin binding protein 1, Syn2 - synapsin ii, Nrxn3 - neurexin iii, Nrxn2 - neurexin ii, Syn1 - synapsin i, Rab3a - rab3a, …
GO:0032886	regulation of microtubule-based process	0.000285	0.0152	1.8	9964	114	1650	34	[Rbm14 - rna binding motif protein 14, Nefh - neurofilament, heavy polypeptide, Snca - synuclein, alpha, Lamp1 - lysosomal-associated membrane protein 1, Mid1 - midline 1, Atf5 - activating transcription factor 5, Gda - guanine deaminase, Ranbp1 - ran binding protein 1, Kif3a - kinesin family member 3a, Macf1 - microtubule-actin crosslinking factor 1, Capzb - capping protein (actin filament) musc…
GO:0010950	positive regulation of endopeptidase activity	0.000301	0.016	2.11	9964	63	1650	22	[Arrb1 - arrestin, beta 1, Dlc1 - deleted in liver cancer 1, Gnb2l1 - guanine nucleotide binding protein (g protein), beta polypeptide 2 like 1, Ndufa13 - nadh dehydrogenase (ubiquinone) 1 alpha subcomplex, 13, Mapk9 - mitogen-activated protein kinase 9, Snca - synuclein, alpha, Ppp2ca - protein phosphatase 2 (formerly 2a), catalytic subunit, alpha isoform, Vcp - valosin containing protein, Asph …
GO:2001056	positive regulation of cysteine-type endopeptidase activity	0.000304	0.0161	2.15	9964	59	1650	21	[Arrb1 - arrestin, beta 1, Dlc1 - deleted in liver cancer 1, Gnb2l1 - guanine nucleotide binding protein (g protein), beta polypeptide 2 like 1, Ndufa13 - nadh dehydrogenase (ubiquinone) 1 alpha subcomplex, 13, Mapk9 - mitogen-activated protein kinase 9, Snca - synuclein, alpha, Ppp2ca - protein phosphatase 2 (formerly 2a), catalytic subunit, alpha isoform, Vcp - valosin containing protein, Asph …
GO:0048489	synaptic vesicle transport	0.000304	0.016	2.15	9964	59	1650	21	[Syt1 - synaptotagmin i, Ap3m1 - adaptor-related protein complex 3, mu 1 subunit, Lphn1 - latrophilin 1, Syt11 - synaptotagmin xi, Lin7a - lin-7 homolog a (c. elegans), Cadps - ca2+-dependent secretion activator, Snap25 - synaptosomal-associated protein 25, Ap3s2 - adaptor-related protein complex 3, sigma 2 subunit, Ap3s1 - adaptor-related protein complex 3, sigma 1 subunit, Snca - synuclein, alp…
GO:0097480	establishment of synaptic vesicle localization	0.000304	0.0159	2.15	9964	59	1650	21	[Syt1 - synaptotagmin i, Ap3m1 - adaptor-related protein complex 3, mu 1 subunit, Lphn1 - latrophilin 1, Syt11 - synaptotagmin xi, Lin7a - lin-7 homolog a (c. elegans), Cadps - ca2+-dependent secretion activator, Snap25 - synaptosomal-associated protein 25, Ap3s2 - adaptor-related protein complex 3, sigma 2 subunit, Ap3s1 - adaptor-related protein complex 3, sigma 1 subunit, Snca - synuclein, alp…
GO:0007612	learning	0.000309	0.0161	1.81	9964	110	1650	33	[Shank2 - sh3/ankyrin domain gene 2, Gmfb - glia maturation factor, beta, Snap25 - synaptosomal-associated protein 25, Atxn1 - ataxin 1, Ntrk2 - neurotrophic tyrosine kinase, receptor, type 2, Arf4 - adp-ribosylation factor 4, Ap1s2 - adaptor-related protein complex 1, sigma 2 subunit, Vdac1 - voltage-dependent anion channel 1, Braf - braf transforming gene, Ndrg4 - n-myc downstream regulated gen…
GO:0051654	establishment of mitochondrion localization	0.000326	0.0169	3.72	9964	13	1650	8	[Kif1b - kinesin family member 1b, Map1b - microtubule-associated protein 1b, Ubb - ubiquitin b, Fez1 - fasciculation and elongation protein zeta 1 (zygin i), Uchl1 - ubiquitin carboxy-terminal hydrolase l1, Nefl - neurofilament, light polypeptide, Rhot1 - ras homolog gene family, member t1, Mapt - microtubule-associated protein tau]
GO:0010638	positive regulation of organelle organization	0.000327	0.0169	1.45	9964	316	1650	76	[Grlf1 - glucocorticoid receptor dna binding factor 1, Abi2 - abl-interactor 2, Coa3 - cytochrome c oxidase assembly factor 3, Ppargc1a - peroxisome proliferative activated receptor, gamma, coactivator 1 alpha, Hmbox1 - homeobox containing 1, Ntrk3 - neurotrophic tyrosine kinase, receptor, type 3, Limk1 - lim-domain containing, protein kinase, Pfdn2 - prefoldin 2, Camk2b - calcium/calmodulin-depe…
GO:1902803	regulation of synaptic vesicle transport	0.00033	0.017	2.71	9964	29	1650	13	[Atp2a2 - atpase, ca++ transporting, cardiac muscle, slow twitch 2, Syt11 - synaptotagmin xi, Cnih2 - cornichon homolog 2 (drosophila), Braf - braf transforming gene, Rims1 - regulating synaptic membrane exocytosis 1, Pfn2 - profilin 2, Nlgn1 - neuroligin 1, Napb - n-ethylmaleimide sensitive fusion protein attachment protein beta, Stxbp1 - syntaxin binding protein 1, Napa - n-ethylmaleimide sensi…
GO:0051222	positive regulation of protein transport	0.000343	0.0175	1.52	9964	247	1650	62	[Arrb1 - arrestin, beta 1, Arf1 - adp-ribosylation factor 1, Nlgn2 - neuroligin 2, Ppia - peptidylprolyl isomerase a, Fam115a - family with sequence similarity 115, member a, Prkaca - protein kinase, camp dependent, catalytic, alpha, Mif - macrophage migration inhibitory factor, Hspd1 - heat shock protein 1 (chaperonin), Pfkm - phosphofructokinase, muscle, Hsp90aa1 - heat shock protein 90, alpha …
GO:0009165	nucleotide biosynthetic process	0.000361	0.0184	1.84	9964	102	1650	31	[Cmpk1 - cytidine monophosphate (ump-cmp) kinase 1, Nmnat2 - nicotinamide nucleotide adenylyltransferase 2, Atp5j - atp synthase, h+ transporting, mitochondrial f0 complex, subunit f, Atp5g1 - atp synthase, h+ transporting, mitochondrial f0 complex, subunit c1 (subunit 9), Atp5j2 - atp synthase, h+ transporting, mitochondrial f0 complex, subunit f2, Atp5g2 - atp synthase, h+ transporting, mitocho…
GO:0065007	biological regulation	0.000369	0.0187	1.07	9964	5467	1650	968	[St13 - suppression of tumorigenicity 13, Diras1 - diras family, gtp-binding ras-like 1, Vcp - valosin containing protein, Tmsb10 - thymosin, beta 10, Tmsb4x - thymosin, beta 4, x chromosome, Coro1c - coronin, actin binding protein 1c, Camta1 - calmodulin binding transcription activator 1, Macf1 - microtubule-actin crosslinking factor 1, Pten - phosphatase and tensin homolog, Arpc5l - actin relat…
GO:0008104	protein localization	0.000372	0.0188	1.22	9964	1107	1650	224	[Csnk1d - casein kinase 1, delta, Vcp - valosin containing protein, Tomm6 - translocase of outer mitochondrial membrane 6 homolog (yeast), Nrxn1 - neurexin i, Macf1 - microtubule-actin crosslinking factor 1, Stxbp1 - syntaxin binding protein 1, Lamtor4 - late endosomal/lysosomal adaptor, mapk and mtor activator 4, Nsf - n-ethylmaleimide sensitive fusion protein, Scamp5 - secretory carrier membran…
GO:0072655	establishment of protein localization to mitochondrion	0.000389	0.0196	2.26	9964	48	1650	18	[Ndufa13 - nadh dehydrogenase (ubiquinone) 1 alpha subcomplex, 13, Timm13 - translocase of inner mitochondrial membrane 13, Ywhaz - tyrosine 3-monooxygenase/tryptophan 5-monooxygenase activation protein, zeta polypeptide, Timm10 - translocase of inner mitochondrial membrane 10, Aip - aryl-hydrocarbon receptor-interacting protein, Tomm40l - translocase of outer mitochondrial membrane 40 homolog-li…
GO:0031113	regulation of microtubule polymerization	0.000402	0.0202	2.79	9964	26	1650	12	[Map1b - microtubule-associated protein 1b, Apc - adenomatosis polyposis coli, Gda - guanine deaminase, Mapre1 - microtubule-associated protein, rp/eb family, member 1, Cdkn1b - cyclin-dependent kinase inhibitor 1b, Snca - synuclein, alpha, Mapt - microtubule-associated protein tau, Rps3 - ribosomal protein s3, Stmn2 - stathmin-like 2, Capzb - capping protein (actin filament) muscle z-line, beta,…
GO:0043069	negative regulation of programmed cell death	0.000428	0.0214	1.35	9964	483	1650	108	[Araf - v-raf murine sarcoma 3611 viral oncogene homolog, Oxr1 - oxidation resistance 1, Hspa8 - heat shock protein 8, Ntrk2 - neurotrophic tyrosine kinase, receptor, type 2, Arf4 - adp-ribosylation factor 4, Hspd1 - heat shock protein 1 (chaperonin), Braf - braf transforming gene, Prkca - protein kinase c, alpha, Hspa4 - heat shock protein 4, Kras - v-ki-ras2 kirsten rat sarcoma viral oncogene h…
GO:0007018	microtubule-based movement	0.000479	0.0238	1.73	9964	126	1650	36	[Ap3m1 - adaptor-related protein complex 3, mu 1 subunit, Rhot1 - ras homolog gene family, member t1, Myo5a - myosin va, Rab1 - rab1, member ras oncogene family, Kif1a - kinesin family member 1a, Kif1b - kinesin family member 1b, Kif21a - kinesin family member 21a, Kif3a - kinesin family member 3a, Kif21b - kinesin family member 21b, Kif3c - kinesin family member 3c, Dynll1 - dynein light chain l…
GO:1903307	positive regulation of regulated secretory pathway	0.000481	0.0238	2.89	9964	23	1650	11	[Syt1 - synaptotagmin i, Cdk5 - cyclin-dependent kinase 5, Rims1 - regulating synaptic membrane exocytosis 1, Cdk5r2 - cyclin-dependent kinase 5, regulatory subunit 2 (p39), Nlgn1 - neuroligin 1, Arf1 - adp-ribosylation factor 1, Stxbp1 - syntaxin binding protein 1, Cadps - ca2+-dependent secretion activator, Rab3a - rab3a, member ras oncogene family, Scamp5 - secretory carrier membrane protein 5…
GO:0044070	regulation of anion transport	0.000482	0.0238	2.36	9964	41	1650	16	[Acsl6 - acyl-coa synthetase long-chain family member 6, Grk6 - g protein-coupled receptor kinase 6, Ahcyl1 - s-adenosylhomocysteine hydrolase-like 1, Mapk9 - mitogen-activated protein kinase 9, Snca - synuclein, alpha, Fam115a - family with sequence similarity 115, member a, Vdac2 - voltage-dependent anion channel 2, Rab11b - rab11b, member ras oncogene family, Vdac1 - voltage-dependent anion ch…
GO:0010952	positive regulation of peptidase activity	0.000497	0.0244	2.04	9964	65	1650	22	[Arrb1 - arrestin, beta 1, Dlc1 - deleted in liver cancer 1, Gnb2l1 - guanine nucleotide binding protein (g protein), beta polypeptide 2 like 1, Ndufa13 - nadh dehydrogenase (ubiquinone) 1 alpha subcomplex, 13, Mapk9 - mitogen-activated protein kinase 9, Snca - synuclein, alpha, Ppp2ca - protein phosphatase 2 (formerly 2a), catalytic subunit, alpha isoform, Vcp - valosin containing protein, Asph …
GO:0098609	cell-cell adhesion	0.000497	0.0243	1.4	9964	371	1650	86	[Rps2 - ribosomal protein s2, Pi4ka - phosphatidylinositol 4-kinase, catalytic, alpha polypeptide, Nlgn2 - neuroligin 2, Myl12b - myosin, light chain 12b, regulatory, Eno1 - enolase 1, alpha non-neuron, Rora - rar-related orphan receptor alpha, Dnajb6 - dnaj (hsp40) homolog, subfamily b, member 6, Rc3h1 - ring ccch (c3h) domains 1, Nudc - nuclear distribution gene c homolog (aspergillus), Ywhab -…
GO:2000026	regulation of multicellular organismal development	0.000508	0.0248	1.24	9964	942	1650	193	[Csnk1d - casein kinase 1, delta, Mmd - monocyte to macrophage differentiation-associated, Prmt5 - protein arginine n-methyltransferase 5, Ntrk2 - neurotrophic tyrosine kinase, receptor, type 2, Ntrk3 - neurotrophic tyrosine kinase, receptor, type 3, Camk2b - calcium/calmodulin-dependent protein kinase ii, beta, Braf - braf transforming gene, Nrxn1 - neurexin i, Mafg - v-maf musculoaponeurotic fi…
GO:0006836	neurotransmitter transport	0.000521	0.0253	2.12	9964	57	1650	20	[Syt1 - synaptotagmin i, Slc32a1 - solute carrier family 32 (gaba vesicular transporter), member 1, Lin7a - lin-7 homolog a (c. elegans), Snap25 - synaptosomal-associated protein 25, Dvl1 - dishevelled, dsh homolog 1 (drosophila), Brsk1 - br serine/threonine kinase 1, Rims1 - regulating synaptic membrane exocytosis 1, Nrxn1 - neurexin i, Stxbp1 - syntaxin binding protein 1, Syn2 - synapsin ii, Sl…
GO:0007411	axon guidance	0.000529	0.0256	1.76	9964	113	1650	33	[Grlf1 - glucocorticoid receptor dna binding factor 1, Chn1 - chimerin (chimaerin) 1, Tubb3 - tubulin, beta 3 class iii, Enah - enabled homolog (drosophila), Unc5c - unc-5 homolog c (c. elegans), Fez1 - fasciculation and elongation protein zeta 1 (zygin i), Ank3 - ankyrin 3, epithelial, Mapk8ip3 - mitogen-activated protein kinase 8 interacting protein 3, Foxp1 - forkhead box p1, Robo2 - roundabou…
GO:0010639	negative regulation of organelle organization	0.00053	0.0255	1.59	9964	178	1650	47	[Gmfb - glia maturation factor, beta, Slc25a5 - solute carrier family 25 (mitochondrial carrier, adenine nucleotide translocator), member 5, Ppargc1a - peroxisome proliferative activated receptor, gamma, coactivator 1 alpha, Fez1 - fasciculation and elongation protein zeta 1 (zygin i), Rbm14 - rna binding motif protein 14, Snca - synuclein, alpha, Hnrnpu - heterogeneous nuclear ribonucleoprotein …
GO:0043623	cellular protein complex assembly	0.000577	0.0277	1.56	9964	193	1650	50	[Coa3 - cytochrome c oxidase assembly factor 3, Dnaaf2 - dynein, axonemal assembly factor 2, Psmd11 - proteasome (prosome, macropain) 26s subunit, non-atpase, 11, Tomm20 - translocase of outer mitochondrial membrane 20 homolog (yeast), Hsp90aa1 - heat shock protein 90, alpha (cytosolic), class a member 1, Hspa4 - heat shock protein 4, 1810043H04Rik - riken cdna 1810043h04 gene, Ndufs4 - nadh dehy…
GO:0034622	cellular macromolecular complex assembly	0.000584	0.0279	1.37	9964	414	1650	94	[Hjurp - holliday junction recognition protein, Coa3 - cytochrome c oxidase assembly factor 3, Rps2 - ribosomal protein s2, Atxn2 - ataxin 2, Swi5 - swi5 recombination repair homolog (yeast), Dnaaf2 - dynein, axonemal assembly factor 2, Prmt5 - protein arginine n-methyltransferase 5, Psmd11 - proteasome (prosome, macropain) 26s subunit, non-atpase, 11, Rc3h1 - ring ccch (c3h) domains 1, Celf4 - c…
GO:0051650	establishment of vesicle localization	0.000588	0.028	1.87	9964	87	1650	27	[Ap3m1 - adaptor-related protein complex 3, mu 1 subunit, Lphn1 - latrophilin 1, Syt11 - synaptotagmin xi, Cadps - ca2+-dependent secretion activator, Snap25 - synaptosomal-associated protein 25, Lin7a - lin-7 homolog a (c. elegans), Snca - synuclein, alpha, Myo5a - myosin va, Ap1s2 - adaptor-related protein complex 1, sigma 2 subunit, Rab1 - rab1, member ras oncogene family, Rab11b - rab11b, mem…
GO:0090151	establishment of protein localization to mitochondrial membrane	0.000599	0.0284	3.84	9964	11	1650	7	[Ndufa13 - nadh dehydrogenase (ubiquinone) 1 alpha subcomplex, 13, Timm13 - translocase of inner mitochondrial membrane 13, Hsp90aa1 - heat shock protein 90, alpha (cytosolic), class a member 1, Hspa4 - heat shock protein 4, Timm10 - translocase of inner mitochondrial membrane 10, Tomm7 - translocase of outer mitochondrial membrane 7 homolog (yeast), Mtch2 - mitochondrial carrier homolog 2 (c. el…
GO:0032990	cell part morphogenesis	0.000614	0.029	1.54	9964	208	1650	53	[Grlf1 - glucocorticoid receptor dna binding factor 1, Pitpna - phosphatidylinositol transfer protein, alpha, Atxn2 - ataxin 2, Nefh - neurofilament, heavy polypeptide, Opa3 - optic atrophy 3, Camk2b - calcium/calmodulin-dependent protein kinase ii, beta, Mff - mitochondrial fission factor, Sept7 - septin 7, Prkca - protein kinase c, alpha, Rbfox2 - rna binding protein, fox-1 homolog (c. elegans)…
GO:0032271	regulation of protein polymerization	0.000619	0.0291	1.72	9964	123	1650	35	[Abi2 - abl-interactor 2, Gmfb - glia maturation factor, beta, Arf1 - adp-ribosylation factor 1, Snca - synuclein, alpha, Vdac2 - voltage-dependent anion channel 2, Tmsb10 - thymosin, beta 10, Tmsb4x - thymosin, beta 4, x chromosome, Pfn1 - profilin 1, Gda - guanine deaminase, Pfn2 - profilin 2, Add1 - adducin 1 (alpha), Evl - ena-vasodilator stimulated phosphoprotein, Tmod2 - tropomodulin 2, Add…
GO:0007416	synapse assembly	0.000624	0.0293	2.38	9964	38	1650	15	[Shank2 - sh3/ankyrin domain gene 2, Nlgn2 - neuroligin 2, Cadm1 - cell adhesion molecule 1, Cdk5 - cyclin-dependent kinase 5, Gpm6a - glycoprotein m6a, Bdnf - brain derived neurotrophic factor, Sptbn2 - spectrin beta, non-erythrocytic 2, Shank3 - sh3/ankyrin domain gene 3, Nrxn1 - neurexin i, Nlgn1 - neuroligin 1, Mecp2 - methyl cpg binding protein 2, App - amyloid beta (a4) precursor protein, P…
GO:1901293	nucleoside phosphate biosynthetic process	0.000628	0.0293	1.78	9964	105	1650	31	[Cmpk1 - cytidine monophosphate (ump-cmp) kinase 1, Nmnat2 - nicotinamide nucleotide adenylyltransferase 2, Atp5j - atp synthase, h+ transporting, mitochondrial f0 complex, subunit f, Atp5j2 - atp synthase, h+ transporting, mitochondrial f0 complex, subunit f2, Atp5g1 - atp synthase, h+ transporting, mitochondrial f0 complex, subunit c1 (subunit 9), Atp5g2 - atp synthase, h+ transporting, mitocho…
GO:0023056	positive regulation of signaling	0.000629	0.0293	1.27	9964	744	1650	156	[Csnk1d - casein kinase 1, delta, Inpp5f - inositol polyphosphate-5-phosphatase f, Nlgn2 - neuroligin 2, Stk25 - serine/threonine kinase 25 (yeast), Prmt5 - protein arginine n-methyltransferase 5, Ntrk2 - neurotrophic tyrosine kinase, receptor, type 2, Ntrk3 - neurotrophic tyrosine kinase, receptor, type 3, Rc3h1 - ring ccch (c3h) domains 1, Camk2b - calcium/calmodulin-dependent protein kinase ii…
GO:0034101	erythrocyte homeostasis	0.000641	0.0297	5.03	9964	6	1650	5	[Prdx1 - peroxiredoxin 1, Rps24 - ribosomal protein s24, Gpi1 - glucose phosphate isomerase 1, Rps17 - ribosomal protein s17, Ireb2 - iron responsive element binding protein 2]
GO:0006103	2-oxoglutarate metabolic process	0.00065	0.03	3.45	9964	14	1650	8	[Idh3a - isocitrate dehydrogenase 3 (nad+) alpha, Got1 - glutamate oxaloacetate transaminase 1, soluble, Ogdh - oxoglutarate (alpha-ketoglutarate) dehydrogenase (lipoamide), Idh3b - isocitrate dehydrogenase 3 (nad+) beta, Got2 - glutamate oxaloacetate transaminase 2, mitochondrial, Dlst - dihydrolipoamide s-succinyltransferase (e2 component of 2-oxo-glutarate complex), Idh3g - isocitrate dehydrog…
GO:0060292	long term synaptic depression	0.00065	0.0299	3.45	9964	14	1650	8	[Shank2 - sh3/ankyrin domain gene 2, Mgll - monoglyceride lipase, Shank3 - sh3/ankyrin domain gene 3, Arf1 - adp-ribosylation factor 1, Stxbp1 - syntaxin binding protein 1, Pten - phosphatase and tensin homolog, Abhd6 - abhydrolase domain containing 6, Gria1 - glutamate receptor, ionotropic, ampa1 (alpha 1)]
GO:0051705	multi-organism behavior	0.000661	0.0303	2.3	9964	42	1650	16	[Shank2 - sh3/ankyrin domain gene 2, Nlgn2 - neuroligin 2, Gad1 - glutamate decarboxylase 1, Gls - glutaminase, Dvl1 - dishevelled, dsh homolog 1 (drosophila), Dlg4 - discs, large homolog 4 (drosophila), Ubr3 - ubiquitin protein ligase e3 component n-recognin 3, Nrxn1 - neurexin i, Shank3 - sh3/ankyrin domain gene 3, Grin1 - glutamate receptor, ionotropic, nmda1 (zeta 1), Mecp2 - methyl cpg bindi…
GO:0019725	cellular homeostasis	0.000681	0.0311	1.4	9964	354	1650	82	[Letm1 - leucine zipper-ef-hand containing transmembrane protein 1, Txndc16 - thioredoxin domain containing 16, Clcn3 - chloride channel 3, Arf1 - adp-ribosylation factor 1, Tfrc - transferrin receptor, Rhot1 - ras homolog gene family, member t1, Prkaca - protein kinase, camp dependent, catalytic, alpha, Txndc15 - thioredoxin domain containing 15, Hk1 - hexokinase 1, Slc8a1 - solute carrier famil…
GO:2001257	regulation of cation channel activity	0.000689	0.0313	2.17	9964	50	1650	18	[Pde4d - phosphodiesterase 4d, camp specific, Sumo1 - smt3 suppressor of mif two 3 homolog 1 (yeast), Homer1 - homer homolog 1 (drosophila), Ehd3 - eh-domain containing 3, Ank3 - ankyrin 3, epithelial, Hcn1 - hyperpolarization-activated, cyclic nucleotide-gated k+ 1, Myo5a - myosin va, Dmd - dystrophin, muscular dystrophy, Akap6 - a kinase (prka) anchor protein 6, Cacnb4 - calcium channel, voltag…
GO:0097485	neuron projection guidance	0.000744	0.0337	1.73	9964	115	1650	33	[Grlf1 - glucocorticoid receptor dna binding factor 1, Chn1 - chimerin (chimaerin) 1, Tubb3 - tubulin, beta 3 class iii, Enah - enabled homolog (drosophila), Unc5c - unc-5 homolog c (c. elegans), Fez1 - fasciculation and elongation protein zeta 1 (zygin i), Ank3 - ankyrin 3, epithelial, Mapk8ip3 - mitogen-activated protein kinase 8 interacting protein 3, Foxp1 - forkhead box p1, Robo2 - roundabou…
GO:1902582	single-organism intracellular transport	0.000749	0.0338	1.44	9964	289	1650	69	[Sec62 - sec62 homolog (s. cerevisiae), Ssr1 - signal sequence receptor, alpha, Hspa8 - heat shock protein 8, Rhot1 - ras homolog gene family, member t1, Tomm20 - translocase of outer mitochondrial membrane 20 homolog (yeast), Timm17a - translocase of inner mitochondrial membrane 17a, Ranbp1 - ran binding protein 1, Hsp90aa1 - heat shock protein 90, alpha (cytosolic), class a member 1, Hspa4 - he…
GO:0006121	mitochondrial electron transport, succinate to ubiquinone	0.00075	0.0337	6.04	9964	4	1650	4	[Sdhd - succinate dehydrogenase complex, subunit d, integral membrane protein, Sdhc - succinate dehydrogenase complex, subunit c, integral membrane protein, Sdhaf2 - succinate dehydrogenase complex assembly factor 2, Sdha - succinate dehydrogenase complex, subunit a, flavoprotein (fp)]
GO:0098660	inorganic ion transmembrane transport	0.000757	0.0339	1.54	9964	200	1650	51	[Slc25a23 - solute carrier family 25 (mitochondrial carrier; phosphate carrier), member 23, Atp6ap1 - atpase, h+ transporting, lysosomal accessory protein 1, Clcn3 - chloride channel 3, Atp5g2 - atp synthase, h+ transporting, mitochondrial f0 complex, subunit c2 (subunit 9), Slc8a1 - solute carrier family 8 (sodium/calcium exchanger), member 1, Kcna2 - potassium voltage-gated channel, shaker-rela…
GO:0048812	neuron projection morphogenesis	0.000787	0.0351	1.57	9964	181	1650	47	[Grlf1 - glucocorticoid receptor dna binding factor 1, Nyap2 - neuronal tyrosine-phophorylated phosphoinositide 3-kinase adaptor 2, Pitpna - phosphatidylinositol transfer protein, alpha, Atxn2 - ataxin 2, Ank3 - ankyrin 3, epithelial, Nefh - neurofilament, heavy polypeptide, Rab10 - rab10, member ras oncogene family, Sept7 - septin 7, Dlg4 - discs, large homolog 4 (drosophila), Prkca - protein ki…
GO:0048519	negative regulation of biological process	0.000802	0.0357	1.13	9964	2461	1650	459	[St13 - suppression of tumorigenicity 13, Tmsb10 - thymosin, beta 10, Supt4a - suppressor of ty 4a, Tmsb4x - thymosin, beta 4, x chromosome, Coro1c - coronin, actin binding protein 1c, Stxbp1 - syntaxin binding protein 1, Pten - phosphatase and tensin homolog, Ppm1e - protein phosphatase 1e (pp2c domain containing), Dab1 - disabled 1, Psmc5 - protease (prosome, macropain) 26s subunit, atpase 5, D…
GO:0008088	axo-dendritic transport	0.000806	0.0357	2.42	9964	35	1650	14	[Ap3m1 - adaptor-related protein complex 3, mu 1 subunit, Klc2 - kinesin light chain 2, Pafah1b1 - platelet-activating factor acetylhydrolase, isoform 1b, subunit 1, Klc1 - kinesin light chain 1, Ap3s2 - adaptor-related protein complex 3, sigma 2 subunit, Ap3s1 - adaptor-related protein complex 3, sigma 1 subunit, Myo5a - myosin va, Mapt - microtubule-associated protein tau, Kif1b - kinesin famil…
GO:0050794	regulation of cellular process	0.000822	0.0363	1.07	9964	5019	1650	890	[Diras1 - diras family, gtp-binding ras-like 1, St13 - suppression of tumorigenicity 13, Vcp - valosin containing protein, Tmsb10 - thymosin, beta 10, Tmsb4x - thymosin, beta 4, x chromosome, Coro1c - coronin, actin binding protein 1c, Camta1 - calmodulin binding transcription activator 1, Macf1 - microtubule-actin crosslinking factor 1, Pten - phosphatase and tensin homolog, Arpc5l - actin relat…
GO:0033036	macromolecule localization	0.000829	0.0365	1.2	9964	1128	1650	225	[Csnk1d - casein kinase 1, delta, Vcp - valosin containing protein, Tomm6 - translocase of outer mitochondrial membrane 6 homolog (yeast), Nrxn1 - neurexin i, Macf1 - microtubule-actin crosslinking factor 1, Stxbp1 - syntaxin binding protein 1, Lamtor4 - late endosomal/lysosomal adaptor, mapk and mtor activator 4, Nsf - n-ethylmaleimide sensitive fusion protein, Scamp5 - secretory carrier membran…
GO:0022603	regulation of anatomical structure morphogenesis	0.00086	0.0377	1.33	9964	492	1650	108	[Csnk1d - casein kinase 1, delta, Gdi1 - guanosine diphosphate (gdp) dissociation inhibitor 1, Stk25 - serine/threonine kinase 25 (yeast), Ntrk2 - neurotrophic tyrosine kinase, receptor, type 2, Ntrk3 - neurotrophic tyrosine kinase, receptor, type 3, Rc3h1 - ring ccch (c3h) domains 1, Camk2b - calcium/calmodulin-dependent protein kinase ii, beta, Coro1c - coronin, actin binding protein 1c, Braf -…
GO:0050770	regulation of axonogenesis	0.000863	0.0377	1.65	9964	139	1650	38	[Chn1 - chimerin (chimaerin) 1, Grlf1 - glucocorticoid receptor dna binding factor 1, Mgll - monoglyceride lipase, Gdi1 - guanosine diphosphate (gdp) dissociation inhibitor 1, Ntrk2 - neurotrophic tyrosine kinase, receptor, type 2, Stk25 - serine/threonine kinase 25 (yeast), Ntrk3 - neurotrophic tyrosine kinase, receptor, type 3, Limk1 - lim-domain containing, protein kinase, Braf - braf transfor…
GO:0072583	clathrin-dependent endocytosis	0.000917	0.0399	2.59	9964	28	1650	12	[Syt1 - synaptotagmin i, Cdk5 - cyclin-dependent kinase 5, Inpp5f - inositol polyphosphate-5-phosphatase f, Clta - clathrin, light polypeptide (lca), Hip1 - huntingtin interacting protein 1, Sh3gl2 - sh3-domain grb2-like 2, Cltb - clathrin, light polypeptide (lcb), Amph - amphiphysin, Snca - synuclein, alpha, Canx - calnexin, Synj1 - synaptojanin 1, Pacsin1 - protein kinase c and casein kinase su…
GO:1904062	regulation of cation transmembrane transport	0.000938	0.0407	1.7	9964	121	1650	34	[Tspan13 - tetraspanin 13, Ehd3 - eh-domain containing 3, Atp1b1 - atpase, na+/k+ transporting, beta 1 polypeptide, Homer1 - homer homolog 1 (drosophila), Arf1 - adp-ribosylation factor 1, Ank3 - ankyrin 3, epithelial, Hcn1 - hyperpolarization-activated, cyclic nucleotide-gated k+ 1, Snca - synuclein, alpha, Myo5a - myosin va, Dmd - dystrophin, muscular dystrophy, Slc8a1 - solute carrier family 8…
GO:0007006	mitochondrial membrane organization	0.000994	0.0429	1.95	9964	68	1650	22	[Letm1 - leucine zipper-ef-hand containing transmembrane protein 1, Ndufa13 - nadh dehydrogenase (ubiquinone) 1 alpha subcomplex, 13, Timm13 - translocase of inner mitochondrial membrane 13, Slc25a5 - solute carrier family 25 (mitochondrial carrier, adenine nucleotide translocator), member 5, Slc25a4 - solute carrier family 25 (mitochondrial carrier, adenine nucleotide translocator), member 4, Im…

## Sheet: consDend-MF
GO Term	Description	P-value	FDR q-value	Enrichment	N	B	n	b	Genes
GO:0003735	structural constituent of ribosome	8.4e-36	2.96e-32	3.81	9964	141	1650	89	[Rplp0 - ribosomal protein, large, p0, Rps2 - ribosomal protein s2, Fau - finkel-biskis-reilly murine sarcoma virus (fbr-musv) ubiquitously expressed (fox derived), Rps26 - ribosomal protein s26, Rpl37 - ribosomal protein l37, Mrps14 - mitochondrial ribosomal protein s14, Rpl23a - ribosomal protein l23a, Rpl10 - ribosomal protein l10, Mrpl17 - mitochondrial ribosomal protein l17, Rpl14 - ribosoma…
GO:0005198	structural molecule activity	3.75e-31	6.61e-28	2.66	9964	311	1650	137	[Rplp0 - ribosomal protein, large, p0, Fau - finkel-biskis-reilly murine sarcoma virus (fbr-musv) ubiquitously expressed (fox derived), Tnrc6a - trinucleotide repeat containing 6a, Cope - coatomer protein complex, subunit epsilon, Psmd11 - proteasome (prosome, macropain) 26s subunit, non-atpase, 11, Akap11 - a kinase (prka) anchor protein 11, Rps26 - ribosomal protein s26, Mapk8ip3 - mitogen-acti…
GO:0015078	hydrogen ion transmembrane transporter activity	3.42e-21	4.02e-18	4.33	9964	60	1650	43	[Uqcrfs1 - ubiquinol-cytochrome c reductase, rieske iron-sulfur polypeptide 1, Atp6ap1 - atpase, h+ transporting, lysosomal accessory protein 1, Atp6v1g1 - atpase, h+ transporting, lysosomal v1 subunit g1, Atp5j - atp synthase, h+ transporting, mitochondrial f0 complex, subunit f, Atp5g2 - atp synthase, h+ transporting, mitochondrial f0 complex, subunit c2 (subunit 9), Atp5g1 - atp synthase, h+ t…
GO:0005515	protein binding	1.12e-17	9.84e-15	1.21	9964	4538	1650	909	[St13 - suppression of tumorigenicity 13, Vcp - valosin containing protein, Ptma - prothymosin alpha, Tmsb10 - thymosin, beta 10, Hmgcs1 - 3-hydroxy-3-methylglutaryl-coenzyme a synthase 1, Tmsb4x - thymosin, beta 4, x chromosome, Coro1c - coronin, actin binding protein 1c, Macf1 - microtubule-actin crosslinking factor 1, Pten - phosphatase and tensin homolog, Arpc5l - actin related protein 2/3 co…
GO:0008092	cytoskeletal protein binding	1.92e-14	1.36e-11	1.78	9964	525	1650	155	[Tmsb10 - thymosin, beta 10, Fscn1 - fascin homolog 1, actin bundling protein (strongylocentrotus purpuratus), Tmsb4x - thymosin, beta 4, x chromosome, Slc8a1 - solute carrier family 8 (sodium/calcium exchanger), member 1, Coro1c - coronin, actin binding protein 1c, Pfn1 - profilin 1, Pfn2 - profilin 2, Mapk8ip3 - mitogen-activated protein kinase 8 interacting protein 3, Map1lc3b - microtubule-as…
GO:0008137	NADH dehydrogenase (ubiquinone) activity	1.23e-12	7.24e-10	5.22	9964	22	1650	19	[Ndufa8 - nadh dehydrogenase (ubiquinone) 1 alpha subcomplex, 8, Ndufa13 - nadh dehydrogenase (ubiquinone) 1 alpha subcomplex, 13, Ndufb8 - nadh dehydrogenase (ubiquinone) 1 beta subcomplex 8, Ndufs1 - nadh dehydrogenase (ubiquinone) fe-s protein 1, Ndufa10 - nadh dehydrogenase (ubiquinone) 1 alpha subcomplex 10, Ndufb7 - nadh dehydrogenase (ubiquinone) 1 beta subcomplex, 7, Ndufa5 - nadh dehydro…
GO:0050136	NADH dehydrogenase (quinone) activity	1.23e-12	6.21e-10	5.22	9964	22	1650	19	[Ndufa8 - nadh dehydrogenase (ubiquinone) 1 alpha subcomplex, 8, Ndufa13 - nadh dehydrogenase (ubiquinone) 1 alpha subcomplex, 13, Ndufb8 - nadh dehydrogenase (ubiquinone) 1 beta subcomplex 8, Ndufs1 - nadh dehydrogenase (ubiquinone) fe-s protein 1, Ndufa10 - nadh dehydrogenase (ubiquinone) 1 alpha subcomplex 10, Ndufb7 - nadh dehydrogenase (ubiquinone) 1 beta subcomplex, 7, Ndufa5 - nadh dehydro…
GO:0044769	ATPase activity, coupled to transmembrane movement of ions, rotational mechanism	4.97e-12	2.19e-09	4.83	9964	25	1650	20	[Atp6ap1 - atpase, h+ transporting, lysosomal accessory protein 1, Atp5e - atp synthase, h+ transporting, mitochondrial f1 complex, epsilon subunit, Atp5g2 - atp synthase, h+ transporting, mitochondrial f0 complex, subunit c2 (subunit 9), Atp5g1 - atp synthase, h+ transporting, mitochondrial f0 complex, subunit c1 (subunit 9), Atp5f1 - atp synthase, h+ transporting, mitochondrial f0 complex, subu…
GO:0003954	NADH dehydrogenase activity	5.99e-12	2.34e-09	4.99	9964	23	1650	19	[Ndufa8 - nadh dehydrogenase (ubiquinone) 1 alpha subcomplex, 8, Ndufa13 - nadh dehydrogenase (ubiquinone) 1 alpha subcomplex, 13, Ndufb8 - nadh dehydrogenase (ubiquinone) 1 beta subcomplex 8, Ndufs1 - nadh dehydrogenase (ubiquinone) fe-s protein 1, Ndufa10 - nadh dehydrogenase (ubiquinone) 1 alpha subcomplex 10, Ndufb7 - nadh dehydrogenase (ubiquinone) 1 beta subcomplex, 7, Ndufa5 - nadh dehydro…
GO:0046933	proton-transporting ATP synthase activity, rotational mechanism	6.77e-11	2.38e-08	6.04	9964	13	1650	13	[Atp6ap1 - atpase, h+ transporting, lysosomal accessory protein 1, Atp5e - atp synthase, h+ transporting, mitochondrial f1 complex, epsilon subunit, Atp5g1 - atp synthase, h+ transporting, mitochondrial f0 complex, subunit c1 (subunit 9), Atp5g2 - atp synthase, h+ transporting, mitochondrial f0 complex, subunit c2 (subunit 9), Atp5f1 - atp synthase, h+ transporting, mitochondrial f0 complex, subu…
GO:0016655	oxidoreductase activity, acting on NAD(P)H, quinone or similar compound as acceptor	8.54e-11	2.74e-08	4.59	9964	25	1650	19	[Ndufa8 - nadh dehydrogenase (ubiquinone) 1 alpha subcomplex, 8, Ndufa13 - nadh dehydrogenase (ubiquinone) 1 alpha subcomplex, 13, Ndufb8 - nadh dehydrogenase (ubiquinone) 1 beta subcomplex 8, Ndufs1 - nadh dehydrogenase (ubiquinone) fe-s protein 1, Ndufa10 - nadh dehydrogenase (ubiquinone) 1 alpha subcomplex 10, Ndufb7 - nadh dehydrogenase (ubiquinone) 1 beta subcomplex, 7, Ndufa5 - nadh dehydro…
GO:0019829	cation-transporting ATPase activity	9.68e-11	2.84e-08	3.65	9964	43	1650	26	[Atp2a2 - atpase, ca++ transporting, cardiac muscle, slow twitch 2, Atp6ap1 - atpase, h+ transporting, lysosomal accessory protein 1, Atp6v1g1 - atpase, h+ transporting, lysosomal v1 subunit g1, Atp1b1 - atpase, na+/k+ transporting, beta 1 polypeptide, Atp5g1 - atp synthase, h+ transporting, mitochondrial f0 complex, subunit c1 (subunit 9), Atp5g2 - atp synthase, h+ transporting, mitochondrial f0…
GO:0042625	ATPase coupled ion transmembrane transporter activity	1.99e-10	5.4e-08	3.57	9964	44	1650	26	[Atp2a2 - atpase, ca++ transporting, cardiac muscle, slow twitch 2, Atp6ap1 - atpase, h+ transporting, lysosomal accessory protein 1, Atp6v1g1 - atpase, h+ transporting, lysosomal v1 subunit g1, Atp1b1 - atpase, na+/k+ transporting, beta 1 polypeptide, Atp5g2 - atp synthase, h+ transporting, mitochondrial f0 complex, subunit c2 (subunit 9), Atp5g1 - atp synthase, h+ transporting, mitochondrial f0…
GO:0015077	monovalent inorganic cation transmembrane transporter activity	4.74e-10	1.19e-07	2.2	9964	165	1650	60	[Atp6ap1 - atpase, h+ transporting, lysosomal accessory protein 1, Atp6v1g1 - atpase, h+ transporting, lysosomal v1 subunit g1, Atp5g2 - atp synthase, h+ transporting, mitochondrial f0 complex, subunit c2 (subunit 9), Uqcrh - ubiquinol-cytochrome c reductase hinge protein, Slc1a2 - solute carrier family 1 (glial high affinity glutamate transporter), member 2, Slc8a1 - solute carrier family 8 (sod…
GO:0005488	binding	4.9e-10	1.15e-07	1.09	9964	6829	1650	1235	[Zfr - zinc finger rna binding protein, St13 - suppression of tumorigenicity 13, Diras1 - diras family, gtp-binding ras-like 1, Vcp - valosin containing protein, Ptma - prothymosin alpha, Tmsb10 - thymosin, beta 10, Hmgcs1 - 3-hydroxy-3-methylglutaryl-coenzyme a synthase 1, Tmsb4x - thymosin, beta 4, x chromosome, Coro1c - coronin, actin binding protein 1c, Camta1 - calmodulin binding transcripti…
GO:0015399	primary active transmembrane transporter activity	5.36e-10	1.18e-07	2.97	9964	67	1650	33	[Atp2a2 - atpase, ca++ transporting, cardiac muscle, slow twitch 2, Atp6ap1 - atpase, h+ transporting, lysosomal accessory protein 1, Atp6v1g1 - atpase, h+ transporting, lysosomal v1 subunit g1, Atp1b1 - atpase, na+/k+ transporting, beta 1 polypeptide, Tfrc - transferrin receptor, Atp5g2 - atp synthase, h+ transporting, mitochondrial f0 complex, subunit c2 (subunit 9), Atp5g1 - atp synthase, h+ t…
GO:0015405	P-P-bond-hydrolysis-driven transmembrane transporter activity	5.36e-10	1.11e-07	2.97	9964	67	1650	33	[Atp2a2 - atpase, ca++ transporting, cardiac muscle, slow twitch 2, Atp6ap1 - atpase, h+ transporting, lysosomal accessory protein 1, Atp6v1g1 - atpase, h+ transporting, lysosomal v1 subunit g1, Atp1b1 - atpase, na+/k+ transporting, beta 1 polypeptide, Tfrc - transferrin receptor, Atp5g2 - atp synthase, h+ transporting, mitochondrial f0 complex, subunit c2 (subunit 9), Atp5g1 - atp synthase, h+ t…
GO:0016820	hydrolase activity, acting on acid anhydrides, catalyzing transmembrane movement of substances	5.59e-09	1.09e-06	2.92	9964	62	1650	30	[Atp2a2 - atpase, ca++ transporting, cardiac muscle, slow twitch 2, Atp6ap1 - atpase, h+ transporting, lysosomal accessory protein 1, Atp6v1g1 - atpase, h+ transporting, lysosomal v1 subunit g1, Atp1b1 - atpase, na+/k+ transporting, beta 1 polypeptide, Atp5g1 - atp synthase, h+ transporting, mitochondrial f0 complex, subunit c1 (subunit 9), Atp5g2 - atp synthase, h+ transporting, mitochondrial f0…
GO:0022853	active ion transmembrane transporter activity	7.12e-09	1.32e-06	3.02	9964	56	1650	28	[Atp2a2 - atpase, ca++ transporting, cardiac muscle, slow twitch 2, Atp6ap1 - atpase, h+ transporting, lysosomal accessory protein 1, Atp6v1g1 - atpase, h+ transporting, lysosomal v1 subunit g1, Atp1b1 - atpase, na+/k+ transporting, beta 1 polypeptide, Atp5g1 - atp synthase, h+ transporting, mitochondrial f0 complex, subunit c1 (subunit 9), Atp5g2 - atp synthase, h+ transporting, mitochondrial f0…
GO:0044822	poly(A) RNA binding	1.26e-08	2.23e-06	1.4	9964	981	1650	227	[Fasn - fatty acid synthase, Mkrn1 - makorin, ring finger protein, 1, Fau - finkel-biskis-reilly murine sarcoma virus (fbr-musv) ubiquitously expressed (fox derived), Zfr - zinc finger rna binding protein, Canx - calnexin, Vcp - valosin containing protein, Rps26 - ribosomal protein s26, Fscn1 - fascin homolog 1, actin bundling protein (strongylocentrotus purpuratus), Prrc2b - proline-rich coiled-…
GO:0042626	ATPase activity, coupled to transmembrane movement of substances	1.67e-08	2.79e-06	2.87	9964	61	1650	29	[Atp2a2 - atpase, ca++ transporting, cardiac muscle, slow twitch 2, Atp6ap1 - atpase, h+ transporting, lysosomal accessory protein 1, Atp6v1g1 - atpase, h+ transporting, lysosomal v1 subunit g1, Atp1b1 - atpase, na+/k+ transporting, beta 1 polypeptide, Atp5g1 - atp synthase, h+ transporting, mitochondrial f0 complex, subunit c1 (subunit 9), Atp5g2 - atp synthase, h+ transporting, mitochondrial f0…
GO:0017111	nucleoside-triphosphatase activity	1.69e-08	2.71e-06	1.61	9964	449	1650	120	[Hspa8 - heat shock protein 8, Diras1 - diras family, gtp-binding ras-like 1, Rhot1 - ras homolog gene family, member t1, Vcp - valosin containing protein, Hsp90aa1 - heat shock protein 90, alpha (cytosolic), class a member 1, Kras - v-ki-ras2 kirsten rat sarcoma viral oncogene homolog, Macf1 - microtubule-actin crosslinking factor 1, Dynlt3 - dynein light chain tctex-type 3, Mtif2 - mitochondria…
GO:0045296	cadherin binding	2.41e-08	3.69e-06	1.9	9964	223	1650	70	[Fasn - fatty acid synthase, Csnk1d - casein kinase 1, delta, Rps2 - ribosomal protein s2, Pi4ka - phosphatidylinositol 4-kinase, catalytic, alpha polypeptide, Hspa8 - heat shock protein 8, Eno1 - enolase 1, alpha non-neuron, Nudc - nuclear distribution gene c homolog (aspergillus), Ywhab - tyrosine 3-monooxygenase/tryptophan 5-monooxygenase activation protein, beta polypeptide, Fscn1 - fascin ho…
GO:0098641	cadherin binding involved in cell-cell adhesion	2.91e-08	4.27e-06	1.92	9964	211	1650	67	[Fasn - fatty acid synthase, Csnk1d - casein kinase 1, delta, Rps2 - ribosomal protein s2, Pi4ka - phosphatidylinositol 4-kinase, catalytic, alpha polypeptide, Hspa8 - heat shock protein 8, Eno1 - enolase 1, alpha non-neuron, Nudc - nuclear distribution gene c homolog (aspergillus), Ywhab - tyrosine 3-monooxygenase/tryptophan 5-monooxygenase activation protein, beta polypeptide, Fscn1 - fascin ho…
GO:0019843	rRNA binding	3.09e-08	4.35e-06	2.87	9964	59	1650	28	[Rps4x - ribosomal protein s4, x-linked, Rplp0 - ribosomal protein, large, p0, Rpl17 - ribosomal protein l17, Rps5 - ribosomal protein s5, Eef2 - eukaryotic translation elongation factor 2, Rps11 - ribosomal protein s11, Rpl23a - ribosomal protein l23a, Rps14 - ribosomal protein s14, Rpl5 - ribosomal protein l5, Rps13 - ribosomal protein s13, Rplp2 - ribosomal protein, large p2, Rps18 - ribosomal…
GO:0098632	protein binding involved in cell-cell adhesion	5.39e-08	7.3e-06	1.89	9964	214	1650	67	[Fasn - fatty acid synthase, Csnk1d - casein kinase 1, delta, Rps2 - ribosomal protein s2, Pi4ka - phosphatidylinositol 4-kinase, catalytic, alpha polypeptide, Hspa8 - heat shock protein 8, Eno1 - enolase 1, alpha non-neuron, Nudc - nuclear distribution gene c homolog (aspergillus), Ywhab - tyrosine 3-monooxygenase/tryptophan 5-monooxygenase activation protein, beta polypeptide, Fscn1 - fascin ho…
GO:0098631	protein binding involved in cell adhesion	6.59e-08	8.59e-06	1.88	9964	215	1650	67	[Fasn - fatty acid synthase, Csnk1d - casein kinase 1, delta, Rps2 - ribosomal protein s2, Pi4ka - phosphatidylinositol 4-kinase, catalytic, alpha polypeptide, Hspa8 - heat shock protein 8, Eno1 - enolase 1, alpha non-neuron, Nudc - nuclear distribution gene c homolog (aspergillus), Ywhab - tyrosine 3-monooxygenase/tryptophan 5-monooxygenase activation protein, beta polypeptide, Fscn1 - fascin ho…
GO:0004129	cytochrome-c oxidase activity	8.31e-08	1.04e-05	4.62	9964	17	1650	13	[Cox7c - cytochrome c oxidase subunit viic, Cox8a - cytochrome c oxidase subunit viiia, Cox7a2 - cytochrome c oxidase subunit viia 2, Cox6a2 - cytochrome c oxidase subunit via polypeptide 2, Cox6c - cytochrome c oxidase subunit vic, Cox5b - cytochrome c oxidase subunit vb, Cox6a1 - cytochrome c oxidase subunit via polypeptide 1, Cox4i1 - cytochrome c oxidase subunit iv isoform 1, Cox5a - cytochro…
GO:0016676	oxidoreductase activity, acting on a heme group of donors, oxygen as acceptor	8.31e-08	1.01e-05	4.62	9964	17	1650	13	[Cox7c - cytochrome c oxidase subunit viic, Cox8a - cytochrome c oxidase subunit viiia, Cox7a2 - cytochrome c oxidase subunit viia 2, Cox6a2 - cytochrome c oxidase subunit via polypeptide 2, Cox6c - cytochrome c oxidase subunit vic, Cox5b - cytochrome c oxidase subunit vb, Cox6a1 - cytochrome c oxidase subunit via polypeptide 1, Cox4i1 - cytochrome c oxidase subunit iv isoform 1, Cox5a - cytochro…
GO:0015002	heme-copper terminal oxidase activity	8.31e-08	9.75e-06	4.62	9964	17	1650	13	[Cox7c - cytochrome c oxidase subunit viic, Cox8a - cytochrome c oxidase subunit viiia, Cox7a2 - cytochrome c oxidase subunit viia 2, Cox6a2 - cytochrome c oxidase subunit via polypeptide 2, Cox6c - cytochrome c oxidase subunit vic, Cox5b - cytochrome c oxidase subunit vb, Cox6a1 - cytochrome c oxidase subunit via polypeptide 1, Cox4i1 - cytochrome c oxidase subunit iv isoform 1, Cox5a - cytochro…
GO:0016817	hydrolase activity, acting on acid anhydrides	9.34e-08	1.06e-05	1.55	9964	486	1650	125	[Hspa8 - heat shock protein 8, Diras1 - diras family, gtp-binding ras-like 1, Rhot1 - ras homolog gene family, member t1, Vcp - valosin containing protein, Hsp90aa1 - heat shock protein 90, alpha (cytosolic), class a member 1, Nudt4 - nudix (nucleoside diphosphate linked moiety x)-type motif 4, Kras - v-ki-ras2 kirsten rat sarcoma viral oncogene homolog, Macf1 - microtubule-actin crosslinking fac…
GO:0015631	tubulin binding	1.18e-07	1.3e-05	1.92	9964	192	1650	61	[Agtpbp1 - atp/gtp binding protein 1, Fez1 - fasciculation and elongation protein zeta 1 (zygin i), Ppargc1a - peroxisome proliferative activated receptor, gamma, coactivator 1 alpha, Atf5 - activating transcription factor 5, Mid1 - midline 1, Map1lc3b - microtubule-associated protein 1 light chain 3 beta, Vapa - vesicle-associated membrane protein, associated protein a, Macf1 - microtubule-actin…
GO:0050839	cell adhesion molecule binding	1.2e-07	1.28e-05	1.74	9964	285	1650	82	[Fasn - fatty acid synthase, Csnk1d - casein kinase 1, delta, Rps2 - ribosomal protein s2, Pi4ka - phosphatidylinositol 4-kinase, catalytic, alpha polypeptide, Hspa8 - heat shock protein 8, Nlgn2 - neuroligin 2, Eno1 - enolase 1, alpha non-neuron, Nudc - nuclear distribution gene c homolog (aspergillus), Ywhab - tyrosine 3-monooxygenase/tryptophan 5-monooxygenase activation protein, beta polypept…
GO:0016818	hydrolase activity, acting on acid anhydrides, in phosphorus-containing anhydrides	1.51e-07	1.56e-05	1.54	9964	485	1650	124	[Hspa8 - heat shock protein 8, Diras1 - diras family, gtp-binding ras-like 1, Rhot1 - ras homolog gene family, member t1, Vcp - valosin containing protein, Hsp90aa1 - heat shock protein 90, alpha (cytosolic), class a member 1, Nudt4 - nudix (nucleoside diphosphate linked moiety x)-type motif 4, Kras - v-ki-ras2 kirsten rat sarcoma viral oncogene homolog, Macf1 - microtubule-actin crosslinking fac…
GO:0022890	inorganic cation transmembrane transporter activity	1.72e-07	1.73e-05	1.78	9964	251	1650	74	[Atp6ap1 - atpase, h+ transporting, lysosomal accessory protein 1, Atp6v1g1 - atpase, h+ transporting, lysosomal v1 subunit g1, Tfrc - transferrin receptor, Atp5g2 - atp synthase, h+ transporting, mitochondrial f0 complex, subunit c2 (subunit 9), Uqcrh - ubiquinol-cytochrome c reductase hinge protein, Slc1a2 - solute carrier family 1 (glial high affinity glutamate transporter), member 2, Slc8a1 -…
GO:0043492	ATPase activity, coupled to movement of substances	1.75e-07	1.71e-05	2.59	9964	70	1650	30	[Atp2a2 - atpase, ca++ transporting, cardiac muscle, slow twitch 2, Atp6ap1 - atpase, h+ transporting, lysosomal accessory protein 1, Atp6v1g1 - atpase, h+ transporting, lysosomal v1 subunit g1, Atp1b1 - atpase, na+/k+ transporting, beta 1 polypeptide, Atp5g1 - atp synthase, h+ transporting, mitochondrial f0 complex, subunit c1 (subunit 9), Atp5g2 - atp synthase, h+ transporting, mitochondrial f0…
GO:0016462	pyrophosphatase activity	2.14e-07	2.04e-05	1.54	9964	483	1650	123	[Hspa8 - heat shock protein 8, Diras1 - diras family, gtp-binding ras-like 1, Rhot1 - ras homolog gene family, member t1, Vcp - valosin containing protein, Hsp90aa1 - heat shock protein 90, alpha (cytosolic), class a member 1, Nudt4 - nudix (nucleoside diphosphate linked moiety x)-type motif 4, Kras - v-ki-ras2 kirsten rat sarcoma viral oncogene homolog, Macf1 - microtubule-actin crosslinking fac…
GO:0016675	oxidoreductase activity, acting on a heme group of donors	2.54e-07	2.35e-05	4.36	9964	18	1650	13	[Cox7c - cytochrome c oxidase subunit viic, Cox8a - cytochrome c oxidase subunit viiia, Cox7a2 - cytochrome c oxidase subunit viia 2, Cox6a2 - cytochrome c oxidase subunit via polypeptide 2, Cox6c - cytochrome c oxidase subunit vic, Cox5b - cytochrome c oxidase subunit vb, Cox6a1 - cytochrome c oxidase subunit via polypeptide 1, Cox4i1 - cytochrome c oxidase subunit iv isoform 1, Cox5a - cytochro…
GO:0036442	hydrogen-exporting ATPase activity	2.54e-07	2.29e-05	4.36	9964	18	1650	13	[Atp6ap1 - atpase, h+ transporting, lysosomal accessory protein 1, Atp6v1g1 - atpase, h+ transporting, lysosomal v1 subunit g1, Atp5e - atp synthase, h+ transporting, mitochondrial f1 complex, epsilon subunit, Atp5b - atp synthase, h+ transporting mitochondrial f1 complex, beta subunit, Atp6v1g2 - atpase, h+ transporting, lysosomal v1 subunit g2, Atp6v0d1 - atpase, h+ transporting, lysosomal v0 s…
GO:0019899	enzyme binding	3.92e-07	3.45e-05	1.29	9964	1320	1650	283	[Abi2 - abl-interactor 2, Calm3 - calmodulin 3, Calm1 - calmodulin 1, Calm2 - calmodulin 2, Ntrk2 - neurotrophic tyrosine kinase, receptor, type 2, Vcp - valosin containing protein, Akap11 - a kinase (prka) anchor protein 11, Camk2b - calcium/calmodulin-dependent protein kinase ii, beta, Coro1c - coronin, actin binding protein 1c, Braf - braf transforming gene, Map1lc3b - microtubule-associated p…
GO:0070180	large ribosomal subunit rRNA binding	7.83e-07	6.73e-05	5.43	9964	10	1650	9	[Rplp1 - ribosomal protein, large, p1, Rplp0 - ribosomal protein, large, p0, Rpl23 - ribosomal protein l23, Rpl23a - ribosomal protein l23a, Rpl17 - ribosomal protein l17, Rpl12 - ribosomal protein l12, Rplp2 - ribosomal protein, large p2, Rpl37a - ribosomal protein l37a, Rpl19 - ribosomal protein l19]
GO:0044325	ion channel binding	9.99e-07	8.38e-05	2.28	9964	90	1650	34	[Arrb1 - arrestin, beta 1, Id2 - inhibitor of dna binding 2, Calm3 - calmodulin 3, Calm1 - calmodulin 1, Homer1 - homer homolog 1 (drosophila), Calm2 - calmodulin 2, Snap25 - synaptosomal-associated protein 25, Ank3 - ankyrin 3, epithelial, Fam115a - family with sequence similarity 115, member a, Vdac1 - voltage-dependent anion channel 1, Slc8a1 - solute carrier family 8 (sodium/calcium exchanger…
GO:0005215	transporter activity	1.18e-06	9.7e-05	1.44	9964	608	1650	145	[Slc22a17 - solute carrier family 22 (organic cation transporter), member 17, Vps26b - vacuolar protein sorting 26 homolog b (yeast), Clcn3 - chloride channel 3, Pitpna - phosphatidylinositol transfer protein, alpha, Ap1s2 - adaptor-related protein complex 1, sigma 2 subunit, Slc1a2 - solute carrier family 1 (glial high affinity glutamate transporter), member 2, Slc48a1 - solute carrier family 48…
GO:0015075	ion transmembrane transporter activity	1.55e-06	0.000124	1.58	9964	368	1650	96	[Slc22a17 - solute carrier family 22 (organic cation transporter), member 17, Atp6ap1 - atpase, h+ transporting, lysosomal accessory protein 1, Atp6v1g1 - atpase, h+ transporting, lysosomal v1 subunit g1, Clcn3 - chloride channel 3, Tfrc - transferrin receptor, Atp5g2 - atp synthase, h+ transporting, mitochondrial f0 complex, subunit c2 (subunit 9), Uqcrh - ubiquinol-cytochrome c reductase hinge …
GO:0022892	substrate-specific transporter activity	1.9e-06	0.000148	1.46	9964	537	1650	130	[Slc22a17 - solute carrier family 22 (organic cation transporter), member 17, Vps26b - vacuolar protein sorting 26 homolog b (yeast), Clcn3 - chloride channel 3, Pitpna - phosphatidylinositol transfer protein, alpha, Ap1s2 - adaptor-related protein complex 1, sigma 2 subunit, Slc1a2 - solute carrier family 1 (glial high affinity glutamate transporter), member 2, Slc8a1 - solute carrier family 8 (…
GO:0032403	protein complex binding	2.11e-06	0.000162	1.48	9964	498	1650	122	[Abi2 - abl-interactor 2, Hspa8 - heat shock protein 8, St13 - suppression of tumorigenicity 13, Prmt5 - protein arginine n-methyltransferase 5, Hmbox1 - homeobox containing 1, Prkaca - protein kinase, camp dependent, catalytic, alpha, Wac - ww domain containing adaptor with coiled-coil, Vcp - valosin containing protein, Fscn1 - fascin homolog 1, actin bundling protein (strongylocentrotus purpura…
GO:0008324	cation transmembrane transporter activity	2.15e-06	0.000161	1.65	9964	285	1650	78	[Atp6ap1 - atpase, h+ transporting, lysosomal accessory protein 1, Atp6v1g1 - atpase, h+ transporting, lysosomal v1 subunit g1, Tfrc - transferrin receptor, Atp5g2 - atp synthase, h+ transporting, mitochondrial f0 complex, subunit c2 (subunit 9), Uqcrh - ubiquinol-cytochrome c reductase hinge protein, Slc1a2 - solute carrier family 1 (glial high affinity glutamate transporter), member 2, Slc8a1 -…
GO:0003729	mRNA binding	3.33e-06	0.000245	1.92	9964	148	1650	47	[Rps3a1 - ribosomal protein s3a1, Rpl35 - ribosomal protein l35, Rps2 - ribosomal protein s2, Rbms3 - rna binding motif, single stranded interacting protein, Rps5 - ribosomal protein s5, Rps6 - ribosomal protein s6, Rbm14 - rna binding motif protein 14, Eef1a1 - eukaryotic translation elongation factor 1 alpha 1, Hnrnpa2b1 - heterogeneous nuclear ribonucleoprotein a2/b1, Rbfox1 - rna binding prot…
GO:0009055	electron carrier activity	4.51e-06	0.000324	2.66	9964	50	1650	22	[Acadsb - acyl-coenzyme a dehydrogenase, short/branched chain, Cox7c - cytochrome c oxidase subunit viic, Cox8a - cytochrome c oxidase subunit viiia, Sdhb - succinate dehydrogenase complex, subunit b, iron sulfur (ip), Cox7a2 - cytochrome c oxidase subunit viia 2, Ndufs1 - nadh dehydrogenase (ubiquinone) fe-s protein 1, Cox6a2 - cytochrome c oxidase subunit via polypeptide 2, Cox6c - cytochrome c…
GO:0022891	substrate-specific transmembrane transporter activity	4.79e-06	0.000338	1.5	9964	431	1650	107	[Slc22a17 - solute carrier family 22 (organic cation transporter), member 17, Clcn3 - chloride channel 3, Slc1a2 - solute carrier family 1 (glial high affinity glutamate transporter), member 2, Slc8a1 - solute carrier family 8 (sodium/calcium exchanger), member 1, Sfxn1 - sideroflexin 1, Slc38a1 - solute carrier family 38, member 1, Serinc1 - serine incorporator 1, Atp5g3 - atp synthase, h+ trans…
GO:0031489	myosin V binding	4.82e-06	0.000333	4.15	9964	16	1650	11	[Rab6a - rab6a, member ras oncogene family, Taok1 - tao kinase 1, Fus - fused in sarcoma, Rab6b - rab6b, member ras oncogene family, Rab3a - rab3a, member ras oncogene family, Rab3c - rab3c, member ras oncogene family, Rab10 - rab10, member ras oncogene family, Rab3b - rab3b, member ras oncogene family, Rab39b - rab39b, member ras oncogene family, Rab11b - rab11b, member ras oncogene family, Gria…
GO:0022857	transmembrane transporter activity	6.11e-06	0.000414	1.47	9964	463	1650	113	[Slc22a17 - solute carrier family 22 (organic cation transporter), member 17, Clcn3 - chloride channel 3, Slc1a2 - solute carrier family 1 (glial high affinity glutamate transporter), member 2, Slc8a1 - solute carrier family 8 (sodium/calcium exchanger), member 1, Slc25a3 - solute carrier family 25 (mitochondrial carrier, phosphate carrier), member 3, Sfxn1 - sideroflexin 1, Slc38a1 - solute carr…
GO:0003924	GTPase activity	6.57e-06	0.000437	1.89	9964	147	1650	46	[Tubb3 - tubulin, beta 3 class iii, Tubb4a - tubulin, beta 4a class iva, Tubb2a - tubulin, beta 2a class iia, Eef1a1 - eukaryotic translation elongation factor 1 alpha 1, Dnajc27 - dnaj (hsp40) homolog, subfamily c, member 27, Eef1a2 - eukaryotic translation elongation factor 1 alpha 2, Gnl1 - guanine nucleotide binding protein-like 1, Diras1 - diras family, gtp-binding ras-like 1, Rhot1 - ras ho…
GO:0097367	carbohydrate derivative binding	8.87e-06	0.000578	1.26	9964	1274	1650	266	[Csnk1d - casein kinase 1, delta, Ntrk2 - neurotrophic tyrosine kinase, receptor, type 2, St13 - suppression of tumorigenicity 13, Diras1 - diras family, gtp-binding ras-like 1, Ntrk3 - neurotrophic tyrosine kinase, receptor, type 3, Canx - calnexin, Vcp - valosin containing protein, Camk2b - calcium/calmodulin-dependent protein kinase ii, beta, Camk2g - calcium/calmodulin-dependent protein kinas…
GO:0017022	myosin binding	1.1e-05	0.000702	2.93	9964	35	1650	17	[Snap25 - synaptosomal-associated protein 25, Trim2 - tripartite motif-containing 2, Myl12b - myosin, light chain 12b, regulatory, Rab6b - rab6b, member ras oncogene family, Dmd - dystrophin, muscular dystrophy, Rab10 - rab10, member ras oncogene family, Rab11b - rab11b, member ras oncogene family, Rab39b - rab39b, member ras oncogene family, Gria1 - glutamate receptor, ionotropic, ampa1 (alpha 1…
GO:0035254	glutamate receptor binding	1.23e-05	0.000776	2.73	9964	42	1650	19	[Shank2 - sh3/ankyrin domain gene 2, Calm3 - calmodulin 3, Calm1 - calmodulin 1, Homer1 - homer homolog 1 (drosophila), Calm2 - calmodulin 2, Dlg2 - discs, large homolog 2 (drosophila), Canx - calnexin, Gsk3b - glycogen synthase kinase 3 beta, Nedd4 - neural precursor cell expressed, developmentally down-regulated 4, Dlg4 - discs, large homolog 4 (drosophila), Cacng2 - calcium channel, voltage-de…
GO:0016651	oxidoreductase activity, acting on NAD(P)H	1.52e-05	0.000938	2.63	9964	46	1650	20	[Ndufa8 - nadh dehydrogenase (ubiquinone) 1 alpha subcomplex, 8, Ndufa13 - nadh dehydrogenase (ubiquinone) 1 alpha subcomplex, 13, Ndufb8 - nadh dehydrogenase (ubiquinone) 1 beta subcomplex 8, Ndufs1 - nadh dehydrogenase (ubiquinone) fe-s protein 1, Ndufa10 - nadh dehydrogenase (ubiquinone) 1 alpha subcomplex 10, Ndufb7 - nadh dehydrogenase (ubiquinone) 1 beta subcomplex, 7, Ndufa5 - nadh dehydro…
GO:0005525	GTP binding	1.76e-05	0.00107	1.63	9964	248	1650	67	[Grlf1 - glucocorticoid receptor dna binding factor 1, Arf3 - adp-ribosylation factor 3, Arf1 - adp-ribosylation factor 1, Drg1 - developmentally regulated gtp binding protein 1, Diras1 - diras family, gtp-binding ras-like 1, Arf5 - adp-ribosylation factor 5, Arf4 - adp-ribosylation factor 4, Rhot1 - ras homolog gene family, member t1, Sept7 - septin 7, Sar1a - sar1 gene homolog a (s. cerevisiae)…
GO:0003723	RNA binding	1.86e-05	0.00111	1.25	9964	1286	1650	266	[Fasn - fatty acid synthase, Mkrn1 - makorin, ring finger protein, 1, Fau - finkel-biskis-reilly murine sarcoma virus (fbr-musv) ubiquitously expressed (fox derived), Zfr - zinc finger rna binding protein, Canx - calnexin, Vcp - valosin containing protein, Fscn1 - fascin homolog 1, actin bundling protein (strongylocentrotus purpuratus), Rps26 - ribosomal protein s26, Eif1 - eukaryotic translation…
GO:0016679	oxidoreductase activity, acting on diphenols and related substances as donors	2.05e-05	0.0012	6.04	9964	6	1650	6	[Uqcrfs1 - ubiquinol-cytochrome c reductase, rieske iron-sulfur polypeptide 1, Uqcrb - ubiquinol-cytochrome c reductase binding protein, Uqcrq - ubiquinol-cytochrome c reductase, complex iii subunit vii, Uqcr10 - ubiquinol-cytochrome c reductase, complex iii subunit x, Uqcrh - ubiquinol-cytochrome c reductase hinge protein, Uqcr11 - ubiquinol-cytochrome c reductase, complex iii subunit xi]
GO:0016681	oxidoreductase activity, acting on diphenols and related substances as donors, cytochrome as acceptor	2.05e-05	0.00118	6.04	9964	6	1650	6	[Uqcrfs1 - ubiquinol-cytochrome c reductase, rieske iron-sulfur polypeptide 1, Uqcrb - ubiquinol-cytochrome c reductase binding protein, Uqcrq - ubiquinol-cytochrome c reductase, complex iii subunit vii, Uqcr10 - ubiquinol-cytochrome c reductase, complex iii subunit x, Uqcr11 - ubiquinol-cytochrome c reductase, complex iii subunit xi, Uqcrh - ubiquinol-cytochrome c reductase hinge protein]
GO:0008121	ubiquinol-cytochrome-c reductase activity	2.05e-05	0.00116	6.04	9964	6	1650	6	[Uqcrfs1 - ubiquinol-cytochrome c reductase, rieske iron-sulfur polypeptide 1, Uqcrb - ubiquinol-cytochrome c reductase binding protein, Uqcrq - ubiquinol-cytochrome c reductase, complex iii subunit vii, Uqcr10 - ubiquinol-cytochrome c reductase, complex iii subunit x, Uqcrh - ubiquinol-cytochrome c reductase hinge protein, Uqcr11 - ubiquinol-cytochrome c reductase, complex iii subunit xi]
GO:0017076	purine nucleotide binding	2.31e-05	0.00129	1.27	9964	1131	1650	237	[Csnk1d - casein kinase 1, delta, Diras1 - diras family, gtp-binding ras-like 1, St13 - suppression of tumorigenicity 13, Ntrk2 - neurotrophic tyrosine kinase, receptor, type 2, Ntrk3 - neurotrophic tyrosine kinase, receptor, type 3, Vcp - valosin containing protein, Camk2b - calcium/calmodulin-dependent protein kinase ii, beta, Camk2g - calcium/calmodulin-dependent protein kinase ii gamma, Braf …
GO:0051082	unfolded protein binding	3.26e-05	0.00179	2.3	9964	63	1650	24	[Hspa5 - heat shock protein 5, Pfdn5 - prefoldin 5, Cct8 - chaperonin containing tcp1, subunit 8 (theta), Cct3 - chaperonin containing tcp1, subunit 3 (gamma), Aip - aryl-hydrocarbon receptor-interacting protein, Hspa8 - heat shock protein 8, Cct2 - chaperonin containing tcp1, subunit 2 (beta), St13 - suppression of tumorigenicity 13, Erlec1 - endoplasmic reticulum lectin 1, Hspe1 - heat shock pr…
GO:0032561	guanyl ribonucleotide binding	3.63e-05	0.00196	1.59	9964	258	1650	68	[Grlf1 - glucocorticoid receptor dna binding factor 1, Arf3 - adp-ribosylation factor 3, Arf1 - adp-ribosylation factor 1, Drg1 - developmentally regulated gtp binding protein 1, Diras1 - diras family, gtp-binding ras-like 1, Arf5 - adp-ribosylation factor 5, Arf4 - adp-ribosylation factor 4, Rhot1 - ras homolog gene family, member t1, Sept7 - septin 7, Sar1a - sar1 gene homolog a (s. cerevisiae)…
GO:0019001	guanyl nucleotide binding	4.14e-05	0.00221	1.59	9964	259	1650	68	[Grlf1 - glucocorticoid receptor dna binding factor 1, Arf3 - adp-ribosylation factor 3, Arf1 - adp-ribosylation factor 1, Drg1 - developmentally regulated gtp binding protein 1, Diras1 - diras family, gtp-binding ras-like 1, Arf5 - adp-ribosylation factor 5, Arf4 - adp-ribosylation factor 4, Rhot1 - ras homolog gene family, member t1, Sept7 - septin 7, Sar1a - sar1 gene homolog a (s. cerevisiae)…
GO:0035255	ionotropic glutamate receptor binding	5.16e-05	0.00271	3.29	9964	22	1650	12	[Nedd4 - neural precursor cell expressed, developmentally down-regulated 4, Shank2 - sh3/ankyrin domain gene 2, Dlg4 - discs, large homolog 4 (drosophila), Cacng2 - calcium channel, voltage-dependent, gamma subunit 2, Shank3 - sh3/ankyrin domain gene 3, Ctnnb1 - catenin (cadherin associated protein), beta 1, Gnas - gnas (guanine nucleotide binding protein, alpha stimulating) complex locus, Fus - …
GO:0032555	purine ribonucleotide binding	5.8e-05	0.003	1.25	9964	1124	1650	233	[Csnk1d - casein kinase 1, delta, Diras1 - diras family, gtp-binding ras-like 1, Ntrk2 - neurotrophic tyrosine kinase, receptor, type 2, Ntrk3 - neurotrophic tyrosine kinase, receptor, type 3, Vcp - valosin containing protein, Camk2b - calcium/calmodulin-dependent protein kinase ii, beta, Camk2g - calcium/calmodulin-dependent protein kinase ii gamma, Braf - braf transforming gene, Ip6k1 - inosito…
GO:0005102	receptor binding	7.4e-05	0.00378	1.33	9964	681	1650	150	[Calm3 - calmodulin 3, Atn1 - atrophin 1, Calm1 - calmodulin 1, Calm2 - calmodulin 2, Hspa8 - heat shock protein 8, Nlgn2 - neuroligin 2, Ntrk2 - neurotrophic tyrosine kinase, receptor, type 2, Arf4 - adp-ribosylation factor 4, Canx - calnexin, Vcp - valosin containing protein, Nudt19 - nudix (nucleoside diphosphate linked moiety x)-type motif 19, Pfn1 - profilin 1, Hsp90aa1 - heat shock protein …
GO:0032553	ribonucleotide binding	8.07e-05	0.00406	1.25	9964	1135	1650	234	[Csnk1d - casein kinase 1, delta, Diras1 - diras family, gtp-binding ras-like 1, Ntrk2 - neurotrophic tyrosine kinase, receptor, type 2, Ntrk3 - neurotrophic tyrosine kinase, receptor, type 3, Vcp - valosin containing protein, Camk2b - calcium/calmodulin-dependent protein kinase ii, beta, Camk2g - calcium/calmodulin-dependent protein kinase ii gamma, Braf - braf transforming gene, Ip6k1 - inosito…
GO:0046961	proton-transporting ATPase activity, rotational mechanism	8.27e-05	0.0041	3.88	9964	14	1650	9	[Atp6v0d1 - atpase, h+ transporting, lysosomal v0 subunit d1, Atp6v1e1 - atpase, h+ transporting, lysosomal v1 subunit e1, Atp6v0e2 - atpase, h+ transporting, lysosomal v0 subunit e2, Atp6v0a1 - atpase, h+ transporting, lysosomal v0 subunit a1, Atp6ap1 - atpase, h+ transporting, lysosomal accessory protein 1, Atp6v1f - atpase, h+ transporting, lysosomal v1 subunit f, Atp6v1a - atpase, h+ transpor…
GO:0008017	microtubule binding	8.45e-05	0.00413	1.8	9964	134	1650	40	[Gabarap - gamma-aminobutyric acid receptor associated protein, Snca - synuclein, alpha, Mid1 - midline 1, Kif1a - kinesin family member 1a, Kif1b - kinesin family member 1b, Kif21a - kinesin family member 21a, Map1lc3b - microtubule-associated protein 1 light chain 3 beta, Kif3a - kinesin family member 3a, Kif21b - kinesin family member 21b, Vapa - vesicle-associated membrane protein, associated…
GO:0008553	hydrogen-exporting ATPase activity, phosphorylative mechanism	8.91e-05	0.0043	4.7	9964	9	1650	7	[Atp6v0d1 - atpase, h+ transporting, lysosomal v0 subunit d1, Atp6v1e1 - atpase, h+ transporting, lysosomal v1 subunit e1, Atp6v1g1 - atpase, h+ transporting, lysosomal v1 subunit g1, Atp5e - atp synthase, h+ transporting, mitochondrial f1 complex, epsilon subunit, Atp6v1c1 - atpase, h+ transporting, lysosomal v1 subunit c1, Atp5l - atp synthase, h+ transporting, mitochondrial f0 complex, subunit…
GO:0035639	purine ribonucleoside triphosphate binding	9.84e-05	0.00468	1.25	9964	1100	1650	227	[Csnk1d - casein kinase 1, delta, Diras1 - diras family, gtp-binding ras-like 1, Ntrk2 - neurotrophic tyrosine kinase, receptor, type 2, Ntrk3 - neurotrophic tyrosine kinase, receptor, type 3, Vcp - valosin containing protein, Camk2b - calcium/calmodulin-dependent protein kinase ii, beta, Camk2g - calcium/calmodulin-dependent protein kinase ii gamma, Braf - braf transforming gene, Ip6k1 - inosito…
GO:0001664	G-protein coupled receptor binding	0.000109	0.00512	1.88	9964	109	1650	34	[Arrb1 - arrestin, beta 1, Atp2a2 - atpase, ca++ transporting, cardiac muscle, slow twitch 2, Calm3 - calmodulin 3, Calm1 - calmodulin 1, Homer1 - homer homolog 1 (drosophila), Calm2 - calmodulin 2, Hspa8 - heat shock protein 8, Gria1 - glutamate receptor, ionotropic, ampa1 (alpha 1), Dlg4 - discs, large homolog 4 (drosophila), Vps35 - vacuolar protein sorting 35, Atp1a3 - atpase, na+/k+ transpor…
GO:0032550	purine ribonucleoside binding	0.000124	0.00577	1.24	9964	1104	1650	227	[Csnk1d - casein kinase 1, delta, Diras1 - diras family, gtp-binding ras-like 1, Ntrk2 - neurotrophic tyrosine kinase, receptor, type 2, Ntrk3 - neurotrophic tyrosine kinase, receptor, type 3, Vcp - valosin containing protein, Camk2b - calcium/calmodulin-dependent protein kinase ii, beta, Camk2g - calcium/calmodulin-dependent protein kinase ii gamma, Braf - braf transforming gene, Ip6k1 - inosito…
GO:0001883	purine nucleoside binding	0.000132	0.00603	1.24	9964	1105	1650	227	[Csnk1d - casein kinase 1, delta, Diras1 - diras family, gtp-binding ras-like 1, Ntrk2 - neurotrophic tyrosine kinase, receptor, type 2, Ntrk3 - neurotrophic tyrosine kinase, receptor, type 3, Vcp - valosin containing protein, Camk2b - calcium/calmodulin-dependent protein kinase ii, beta, Camk2g - calcium/calmodulin-dependent protein kinase ii gamma, Braf - braf transforming gene, Ip6k1 - inosito…
GO:0019900	kinase binding	0.000145	0.00654	1.39	9964	465	1650	107	[Atn1 - atrophin 1, Ntrk2 - neurotrophic tyrosine kinase, receptor, type 2, Prkaca - protein kinase, camp dependent, catalytic, alpha, Camk2b - calcium/calmodulin-dependent protein kinase ii, beta, Akap11 - a kinase (prka) anchor protein 11, Pfkm - phosphofructokinase, muscle, Braf - braf transforming gene, Mapk8ip3 - mitogen-activated protein kinase 8 interacting protein 3, Hsp90aa1 - heat shock…
GO:0016769	transferase activity, transferring nitrogenous groups	0.000147	0.00654	4.03	9964	12	1650	8	[Gfpt1 - glutamine fructose-6-phosphate transaminase 1, Got1 - glutamate oxaloacetate transaminase 1, soluble, Oat - ornithine aminotransferase, Got2 - glutamate oxaloacetate transaminase 2, mitochondrial, Phykpl - 5-phosphohydroxy-l-lysine phospholyase, Bcat1 - branched chain aminotransferase 1, cytosolic, Gapdh - glyceraldehyde-3-phosphate dehydrogenase, Abat - 4-aminobutyrate aminotransferase]
GO:0032549	ribonucleoside binding	0.000148	0.00652	1.24	9964	1107	1650	227	[Csnk1d - casein kinase 1, delta, Diras1 - diras family, gtp-binding ras-like 1, Ntrk2 - neurotrophic tyrosine kinase, receptor, type 2, Ntrk3 - neurotrophic tyrosine kinase, receptor, type 3, Vcp - valosin containing protein, Camk2b - calcium/calmodulin-dependent protein kinase ii, beta, Camk2g - calcium/calmodulin-dependent protein kinase ii gamma, Braf - braf transforming gene, Ip6k1 - inosito…
GO:0005200	structural constituent of cytoskeleton	0.00015	0.00653	2.42	9964	45	1650	18	[Tubb3 - tubulin, beta 3 class iii, Tubb4a - tubulin, beta 4a class iva, Tubb2a - tubulin, beta 2a class iia, Ank3 - ankyrin 3, epithelial, Nefh - neurofilament, heavy polypeptide, Dmd - dystrophin, muscular dystrophy, Actg1 - actin, gamma, cytoplasmic 1, Tubb5 - tubulin, beta 5 class i, Tpm1 - tropomyosin 1, alpha, Epb4.1l3 - erythrocyte protein band 4.1-like 3, Arpc2 - actin related protein 2/3…
GO:0016887	ATPase activity	0.000156	0.00668	1.54	9964	255	1650	65	[Atp6ap1 - atpase, h+ transporting, lysosomal accessory protein 1, Atp6v1g1 - atpase, h+ transporting, lysosomal v1 subunit g1, Hspa8 - heat shock protein 8, Atp5g2 - atp synthase, h+ transporting, mitochondrial f0 complex, subunit c2 (subunit 9), Vcp - valosin containing protein, Hsp90aa1 - heat shock protein 90, alpha (cytosolic), class a member 1, Atp1a3 - atpase, na+/k+ transporting, alpha 3 …
GO:1901265	nucleoside phosphate binding	0.000156	0.00663	1.2	9964	1463	1650	291	[Fasn - fatty acid synthase, Csnk1d - casein kinase 1, delta, Ntrk2 - neurotrophic tyrosine kinase, receptor, type 2, St13 - suppression of tumorigenicity 13, Diras1 - diras family, gtp-binding ras-like 1, Prmt5 - protein arginine n-methyltransferase 5, Ntrk3 - neurotrophic tyrosine kinase, receptor, type 3, Vcp - valosin containing protein, Camk2b - calcium/calmodulin-dependent protein kinase ii…
GO:0000166	nucleotide binding	0.000156	0.00655	1.2	9964	1463	1650	291	[Fasn - fatty acid synthase, Csnk1d - casein kinase 1, delta, Ntrk2 - neurotrophic tyrosine kinase, receptor, type 2, St13 - suppression of tumorigenicity 13, Diras1 - diras family, gtp-binding ras-like 1, Prmt5 - protein arginine n-methyltransferase 5, Ntrk3 - neurotrophic tyrosine kinase, receptor, type 3, Vcp - valosin containing protein, Camk2b - calcium/calmodulin-dependent protein kinase ii…
GO:0001882	nucleoside binding	0.000166	0.00688	1.24	9964	1109	1650	227	[Csnk1d - casein kinase 1, delta, Diras1 - diras family, gtp-binding ras-like 1, Ntrk2 - neurotrophic tyrosine kinase, receptor, type 2, Ntrk3 - neurotrophic tyrosine kinase, receptor, type 3, Vcp - valosin containing protein, Camk2b - calcium/calmodulin-dependent protein kinase ii, beta, Camk2g - calcium/calmodulin-dependent protein kinase ii gamma, Braf - braf transforming gene, Ip6k1 - inosito…
GO:0050780	dopamine receptor binding	0.000182	0.00747	3.35	9964	18	1650	10	[Dlg4 - discs, large homolog 4 (drosophila), Vps35 - vacuolar protein sorting 35, Gna12 - guanine nucleotide binding protein, alpha 12, Atp1a3 - atpase, na+/k+ transporting, alpha 3 polypeptide, Gnas - gnas (guanine nucleotide binding protein, alpha stimulating) complex locus, Adrbk2 - adrenergic receptor kinase, beta 2, Grin2b - glutamate receptor, ionotropic, nmda2b (epsilon 2), Ppp1r9b - prote…
GO:0019901	protein kinase binding	0.000193	0.0078	1.4	9964	422	1650	98	[Atn1 - atrophin 1, Ntrk2 - neurotrophic tyrosine kinase, receptor, type 2, Prkaca - protein kinase, camp dependent, catalytic, alpha, Akap11 - a kinase (prka) anchor protein 11, Camk2b - calcium/calmodulin-dependent protein kinase ii, beta, Braf - braf transforming gene, Mapk8ip3 - mitogen-activated protein kinase 8 interacting protein 3, Hsp90aa1 - heat shock protein 90, alpha (cytosolic), clas…
GO:0016776	phosphotransferase activity, phosphate group as acceptor	0.000295	0.0118	3.02	9964	22	1650	11	[Cmpk1 - cytidine monophosphate (ump-cmp) kinase 1, Dlg4 - discs, large homolog 4 (drosophila), Ip6k1 - inositol hexaphosphate kinase 1, Pmvk - phosphomevalonate kinase, Guk1 - guanylate kinase 1, Ak1 - adenylate kinase 1, Nme7 - nme/nm23 family member 7, Nme2 - nme/nm23 nucleoside diphosphate kinase 2, Dlg2 - discs, large homolog 2 (drosophila), Nme1 - nme/nm23 nucleoside diphosphate kinase 1, P…
GO:0008022	protein C-terminus binding	0.000319	0.0126	1.68	9964	151	1650	42	[Shank2 - sh3/ankyrin domain gene 2, Taf13 - taf13 rna polymerase ii, tata box binding protein (tbp)-associated factor, Tcf4 - transcription factor 4, Atp1b1 - atpase, na+/k+ transporting, beta 1 polypeptide, Atxn2 - ataxin 2, Atxn1 - ataxin 1, Anp32a - acidic (leucine-rich) nuclear phosphoprotein 32 family, member a, Hcn1 - hyperpolarization-activated, cyclic nucleotide-gated k+ 1, Dlg2 - discs,…
GO:0016597	amino acid binding	0.000395	0.0154	2.56	9964	33	1650	14	[Ddah1 - dimethylarginine dimethylaminohydrolase 1, Glrb - glycine receptor, beta subunit, Grin3a - glutamate receptor ionotropic, nmda3a, Aars - alanyl-trna synthetase, Ywhab - tyrosine 3-monooxygenase/tryptophan 5-monooxygenase activation protein, beta polypeptide, Otc - ornithine transcarbamylase, Nedd4 - neural precursor cell expressed, developmentally down-regulated 4, Gfpt1 - glutamine fruc…
GO:0036094	small molecule binding	0.000413	0.016	1.18	9964	1545	1650	302	[Fasn - fatty acid synthase, Csnk1d - casein kinase 1, delta, Ntrk2 - neurotrophic tyrosine kinase, receptor, type 2, Prmt5 - protein arginine n-methyltransferase 5, Diras1 - diras family, gtp-binding ras-like 1, St13 - suppression of tumorigenicity 13, Ntrk3 - neurotrophic tyrosine kinase, receptor, type 3, Vcp - valosin containing protein, Camk2b - calcium/calmodulin-dependent protein kinase ii…
GO:0003777	microtubule motor activity	0.000495	0.019	2.62	9964	30	1650	13	[Klc2 - kinesin light chain 2, Klc1 - kinesin light chain 1, Kif1a - kinesin family member 1a, Kif1b - kinesin family member 1b, Kif21a - kinesin family member 21a, Kif3a - kinesin family member 3a, Kif21b - kinesin family member 21b, Kif3c - kinesin family member 3c, Kif5a - kinesin family member 5a, Dync1h1 - dynein cytoplasmic 1 heavy chain 1, Kif5c - kinesin family member 5c, Kif5b - kinesin …
GO:0008483	transaminase activity	0.000599	0.0227	3.84	9964	11	1650	7	[Gfpt1 - glutamine fructose-6-phosphate transaminase 1, Got1 - glutamate oxaloacetate transaminase 1, soluble, Got2 - glutamate oxaloacetate transaminase 2, mitochondrial, Oat - ornithine aminotransferase, Bcat1 - branched chain aminotransferase 1, cytosolic, Phykpl - 5-phosphohydroxy-l-lysine phospholyase, Abat - 4-aminobutyrate aminotransferase]
GO:0008097	5S rRNA binding	0.000641	0.024	5.03	9964	6	1650	5	[Rpl4 - ribosomal protein l4, Rpl7 - ribosomal protein l7, Rpl5 - ribosomal protein l5, Rpl3 - ribosomal protein l3, Eef2 - eukaryotic translation elongation factor 2]
GO:0050998	nitric-oxide synthase binding	0.00065	0.0241	3.45	9964	14	1650	8	[Calm3 - calmodulin 3, Nos1ap - nitric oxide synthase 1 (neuronal) adaptor protein, Calm1 - calmodulin 1, Ctnnb1 - catenin (cadherin associated protein), beta 1, Calm2 - calmodulin 2, Camk2d - calcium/calmodulin-dependent protein kinase ii, delta, Dmd - dystrophin, muscular dystrophy, Actb - actin, beta]
GO:0000104	succinate dehydrogenase activity	0.00075	0.0275	6.04	9964	4	1650	4	[Sdhb - succinate dehydrogenase complex, subunit b, iron sulfur (ip), Sdhd - succinate dehydrogenase complex, subunit d, integral membrane protein, Sdhc - succinate dehydrogenase complex, subunit c, integral membrane protein, Sdha - succinate dehydrogenase complex, subunit a, flavoprotein (fp)]
GO:0048306	calcium-dependent protein binding	0.000861	0.0313	2.32	9964	39	1650	15	[Syt1 - synaptotagmin i, Ddx5 - dead (asp-glu-ala-asp) box polypeptide 5, Calm3 - calmodulin 3, Calm1 - calmodulin 1, Calm2 - calmodulin 2, Snap25 - synaptosomal-associated protein 25, Myo5a - myosin va, Nrxn1 - neurexin i, Nsmf - nmda receptor synaptonuclear signaling and neuronal migration factor, Syn2 - synapsin ii, Chp1 - calcineurin-like ef hand protein 1, Syn1 - synapsin i, Vamp2 - vesicle-…
GO:0003774	motor activity	0.000862	0.031	2.05	9964	59	1650	20	[Klc2 - kinesin light chain 2, Klc1 - kinesin light chain 1, Myo5a - myosin va, Dynll2 - dynein light chain lc8-type 2, Kif1a - kinesin family member 1a, Kif1b - kinesin family member 1b, Kif21a - kinesin family member 21a, Myl6 - myosin, light polypeptide 6, alkali, smooth muscle and non-muscle, Kif3a - kinesin family member 3a, Kif21b - kinesin family member 21b, Dynll1 - dynein light chain lc8…
GO:0019904	protein domain specific binding	0.000863	0.0307	1.33	9964	471	1650	104	[Abi2 - abl-interactor 2, Ctnnbip1 - catenin beta interacting protein 1, Dlgap2 - discs, large (drosophila) homolog-associated protein 2, Calm3 - calmodulin 3, Clcn3 - chloride channel 3, Atn1 - atrophin 1, Calm1 - calmodulin 1, Lin7a - lin-7 homolog a (c. elegans), Calm2 - calmodulin 2, Hspa8 - heat shock protein 8, St13 - suppression of tumorigenicity 13, Vcp - valosin containing protein, Map1l…
GO:0022804	active transmembrane transporter activity	0.000943	0.0332	1.58	9964	168	1650	44	[Atp2a2 - atpase, ca++ transporting, cardiac muscle, slow twitch 2, Slc32a1 - solute carrier family 32 (gaba vesicular transporter), member 1, Atp6ap1 - atpase, h+ transporting, lysosomal accessory protein 1, Atp6v1g1 - atpase, h+ transporting, lysosomal v1 subunit g1, Clcn3 - chloride channel 3, Slc25a22 - solute carrier family 25 (mitochondrial carrier, glutamate), member 22, Atp1b1 - atpase, n…

## Sheet: consDend-CC
GO Term	Description	P-value	FDR q-value	Enrichment	N	B	n	b	Genes
GO:0098800	inner mitochondrial membrane protein complex	8.35e-44	1.31e-40	4.89	9964	95	1650	77	[Ndufa8 - nadh dehydrogenase (ubiquinone) 1 alpha subcomplex, 8, Ndufb8 - nadh dehydrogenase (ubiquinone) 1 beta subcomplex 8, Atp5g2 - atp synthase, h+ transporting, mitochondrial f0 complex, subunit c2 (subunit 9), Ndufa10 - nadh dehydrogenase (ubiquinone) 1 alpha subcomplex 10, Ndufa11 - nadh dehydrogenase (ubiquinone) 1 alpha subcomplex 11, Ndufb11 - nadh dehydrogenase (ubiquinone) 1 beta sub…
GO:0043209	myelin sheath	1.73e-41	1.35e-38	3.85	9964	160	1650	102	[Gdi1 - guanosine diphosphate (gdp) dissociation inhibitor 1, Pitpna - phosphatidylinositol transfer protein, alpha, Hspa8 - heat shock protein 8, Canx - calnexin, Vcp - valosin containing protein, Fscn1 - fascin homolog 1, actin bundling protein (strongylocentrotus purpuratus), Hspd1 - heat shock protein 1 (chaperonin), Ckb - creatine kinase, brain, Hsp90aa1 - heat shock protein 90, alpha (cytos…
GO:0098798	mitochondrial protein complex	1.2e-38	6.28e-36	4.27	9964	116	1650	82	[Ndufa8 - nadh dehydrogenase (ubiquinone) 1 alpha subcomplex, 8, Ndufb8 - nadh dehydrogenase (ubiquinone) 1 beta subcomplex 8, Atp5g2 - atp synthase, h+ transporting, mitochondrial f0 complex, subunit c2 (subunit 9), Ndufa11 - nadh dehydrogenase (ubiquinone) 1 alpha subcomplex 11, Ndufa10 - nadh dehydrogenase (ubiquinone) 1 alpha subcomplex 10, Ndufb11 - nadh dehydrogenase (ubiquinone) 1 beta sub…
GO:0044455	mitochondrial membrane part	9.76e-38	3.81e-35	3.81	9964	149	1650	94	[Ndufa8 - nadh dehydrogenase (ubiquinone) 1 alpha subcomplex, 8, Ndufb8 - nadh dehydrogenase (ubiquinone) 1 beta subcomplex 8, Coa3 - cytochrome c oxidase assembly factor 3, Atp5g2 - atp synthase, h+ transporting, mitochondrial f0 complex, subunit c2 (subunit 9), Ndufb11 - nadh dehydrogenase (ubiquinone) 1 beta subcomplex, 11, Ndufa10 - nadh dehydrogenase (ubiquinone) 1 alpha subcomplex 10, Ndufa…
GO:0098803	respiratory chain complex	5.77e-36	1.8e-33	5.43	9964	60	1650	54	[Ndufa8 - nadh dehydrogenase (ubiquinone) 1 alpha subcomplex, 8, Ndufb8 - nadh dehydrogenase (ubiquinone) 1 beta subcomplex 8, Ndufb11 - nadh dehydrogenase (ubiquinone) 1 beta subcomplex, 11, Ndufa11 - nadh dehydrogenase (ubiquinone) 1 alpha subcomplex 11, Ndufa10 - nadh dehydrogenase (ubiquinone) 1 alpha subcomplex 10, Uqcrh - ubiquinol-cytochrome c reductase hinge protein, Ndufa1 - nadh dehydro…
GO:0044391	ribosomal subunit	1.1e-35	2.88e-33	3.66	9964	155	1650	94	[Rplp0 - ribosomal protein, large, p0, Rps2 - ribosomal protein s2, Fau - finkel-biskis-reilly murine sarcoma virus (fbr-musv) ubiquitously expressed (fox derived), Mrpl42 - mitochondrial ribosomal protein l42, Rps26 - ribosomal protein s26, Rpl37 - ribosomal protein l37, Rpl23a - ribosomal protein l23a, Mrps14 - mitochondrial ribosomal protein s14, Rpl10 - ribosomal protein l10, Mrpl17 - mitocho…
GO:0044445	cytosolic part	8.38e-35	1.87e-32	3.48	9964	172	1650	99	[Rplp0 - ribosomal protein, large, p0, Fau - finkel-biskis-reilly murine sarcoma virus (fbr-musv) ubiquitously expressed (fox derived), Rps26 - ribosomal protein s26, Pfkm - phosphofructokinase, muscle, Rpl10 - ribosomal protein l10, Rpl14 - ribosomal protein l14, Rps10 - ribosomal protein s10, Rpl32 - ribosomal protein l32, Rpl28 - ribosomal protein l28, Rpl29 - ribosomal protein l29, Psmc5 - pr…
GO:0044444	cytoplasmic part	1.85e-34	3.61e-32	1.31	9964	4350	1650	946	[St13 - suppression of tumorigenicity 13, Vcp - valosin containing protein, Hmgcs1 - 3-hydroxy-3-methylglutaryl-coenzyme a synthase 1, Tmsb4x - thymosin, beta 4, x chromosome, Macf1 - microtubule-actin crosslinking factor 1, Aco2 - aconitase 2, mitochondrial, Pten - phosphatase and tensin homolog, 1810043H04Rik - riken cdna 1810043h04 gene, Aak1 - ap2 associated kinase 1, Psmc5 - protease (prosom…
GO:0070469	respiratory chain	7.72e-33	1.34e-30	5.67	9964	49	1650	46	[Ndufa8 - nadh dehydrogenase (ubiquinone) 1 alpha subcomplex, 8, Uqcrfs1 - ubiquinol-cytochrome c reductase, rieske iron-sulfur polypeptide 1, Ndufa13 - nadh dehydrogenase (ubiquinone) 1 alpha subcomplex, 13, Ndufb8 - nadh dehydrogenase (ubiquinone) 1 beta subcomplex 8, Ndufs1 - nadh dehydrogenase (ubiquinone) fe-s protein 1, Ndufa10 - nadh dehydrogenase (ubiquinone) 1 alpha subcomplex 10, Ndufa1…
GO:0022625	cytosolic large ribosomal subunit	3.06e-32	4.78e-30	5.38	9964	55	1650	49	[Rplp0 - ribosomal protein, large, p0, Rpl37 - ribosomal protein l37, Rpl10 - ribosomal protein l10, Rpl23a - ribosomal protein l23a, Rpl14 - ribosomal protein l14, Rpl31 - ribosomal protein l31, Rpl8 - ribosomal protein l8, Rpl32 - ribosomal protein l32, Rpl28 - ribosomal protein l28, Rpl29 - ribosomal protein l29, Rpl30 - ribosomal protein l30, Rpl11 - ribosomal protein l11, Rpl7 - ribosomal pr…
GO:0097458	neuron part	3.51e-32	4.99e-30	1.83	9964	1062	1650	321	[Abi2 - abl-interactor 2, Csnk1d - casein kinase 1, delta, Calm3 - calmodulin 3, Calm1 - calmodulin 1, Calm2 - calmodulin 2, Ntrk2 - neurotrophic tyrosine kinase, receptor, type 2, Canx - calnexin, Fscn1 - fascin homolog 1, actin bundling protein (strongylocentrotus purpuratus), Camk2b - calcium/calmodulin-dependent protein kinase ii, beta, Camk2g - calcium/calmodulin-dependent protein kinase ii …
GO:0070062	extracellular exosome	2.87e-28	3.73e-26	1.63	9964	1464	1650	395	[St13 - suppression of tumorigenicity 13, Vcp - valosin containing protein, Stxbp1 - syntaxin binding protein 1, Acp1 - acid phosphatase 1, soluble, Eif3h - eukaryotic translation initiation factor 3, subunit h, Arpc5l - actin related protein 2/3 complex, subunit 5-like, Psmb7 - proteasome (prosome, macropain) subunit, beta type 7, Psmc5 - protease (prosome, macropain) 26s subunit, atpase 5, D17W…
GO:0043230	extracellular organelle	2.95e-28	3.55e-26	1.63	9964	1474	1650	397	[St13 - suppression of tumorigenicity 13, Vcp - valosin containing protein, Stxbp1 - syntaxin binding protein 1, Acp1 - acid phosphatase 1, soluble, Eif3h - eukaryotic translation initiation factor 3, subunit h, Arpc5l - actin related protein 2/3 complex, subunit 5-like, Psmb7 - proteasome (prosome, macropain) subunit, beta type 7, Psmc5 - protease (prosome, macropain) 26s subunit, atpase 5, D17W…
GO:1903561	extracellular vesicle	2.95e-28	3.3e-26	1.63	9964	1474	1650	397	[St13 - suppression of tumorigenicity 13, Vcp - valosin containing protein, Stxbp1 - syntaxin binding protein 1, Acp1 - acid phosphatase 1, soluble, Eif3h - eukaryotic translation initiation factor 3, subunit h, Arpc5l - actin related protein 2/3 complex, subunit 5-like, Psmb7 - proteasome (prosome, macropain) subunit, beta type 7, Psmc5 - protease (prosome, macropain) 26s subunit, atpase 5, D17W…
GO:0031982	vesicle	2.82e-27	2.94e-25	1.48	9964	2140	1650	525	[St13 - suppression of tumorigenicity 13, Vcp - valosin containing protein, Coro1c - coronin, actin binding protein 1c, Stxbp1 - syntaxin binding protein 1, Acp1 - acid phosphatase 1, soluble, Eif3h - eukaryotic translation initiation factor 3, subunit h, Arpc5l - actin related protein 2/3 complex, subunit 5-like, Psmb7 - proteasome (prosome, macropain) subunit, beta type 7, Psmc5 - protease (pro…
GO:0098796	membrane protein complex	8.18e-27	8e-25	2.26	9964	433	1650	162	[Vps26b - vacuolar protein sorting 26 homolog b (yeast), Snx27 - sorting nexin family member 27, Cope - coatomer protein complex, subunit epsilon, Ndufa11 - nadh dehydrogenase (ubiquinone) 1 alpha subcomplex 11, Ap1s2 - adaptor-related protein complex 1, sigma 2 subunit, Vcp - valosin containing protein, Tomm6 - translocase of outer mitochondrial membrane 6 homolog (yeast), Coro1c - coronin, acti…
GO:0043005	neuron projection	3.72e-26	3.42e-24	1.92	9964	731	1650	232	[Abi2 - abl-interactor 2, Csnk1d - casein kinase 1, delta, Calm3 - calmodulin 3, Calm1 - calmodulin 1, Calm2 - calmodulin 2, Ntrk2 - neurotrophic tyrosine kinase, receptor, type 2, Canx - calnexin, Fscn1 - fascin homolog 1, actin bundling protein (strongylocentrotus purpuratus), Camk2b - calcium/calmodulin-dependent protein kinase ii, beta, Braf - braf transforming gene, Map1lc3b - microtubule-as…
GO:0005840	ribosome	9.3e-26	8.07e-24	3.07	9964	173	1650	88	[Rplp0 - ribosomal protein, large, p0, Rps2 - ribosomal protein s2, Ppargc1a - peroxisome proliferative activated receptor, gamma, coactivator 1 alpha, Mrpl42 - mitochondrial ribosomal protein l42, Canx - calnexin, Mrpl52 - mitochondrial ribosomal protein l52, Rpl23a - ribosomal protein l23a, Mrps14 - mitochondrial ribosomal protein s14, Mrpl17 - mitochondrial ribosomal protein l17, Rpl14 - ribos…
GO:0044421	extracellular region part	2.5e-25	2.06e-23	1.53	9964	1751	1650	443	[St13 - suppression of tumorigenicity 13, Vcp - valosin containing protein, Stxbp1 - syntaxin binding protein 1, Acp1 - acid phosphatase 1, soluble, Eif3h - eukaryotic translation initiation factor 3, subunit h, Arpc5l - actin related protein 2/3 complex, subunit 5-like, Psmb7 - proteasome (prosome, macropain) subunit, beta type 7, Psmc5 - protease (prosome, macropain) 26s subunit, atpase 5, D17W…
GO:0031966	mitochondrial membrane	7.2e-25	5.63e-23	2.27	9964	393	1650	148	[Letm1 - leucine zipper-ef-hand containing transmembrane protein 1, Ndufa11 - nadh dehydrogenase (ubiquinone) 1 alpha subcomplex 11, Rhot1 - ras homolog gene family, member t1, Tomm6 - translocase of outer mitochondrial membrane 6 homolog (yeast), Mff - mitochondrial fission factor, Hspd1 - heat shock protein 1 (chaperonin), Ndufa3 - nadh dehydrogenase (ubiquinone) 1 alpha subcomplex, 3, Gdap1 - …
GO:0015934	large ribosomal subunit	1.23e-24	9.18e-23	3.87	9964	92	1650	59	[Rplp0 - ribosomal protein, large, p0, Rpl37 - ribosomal protein l37, Rpl10 - ribosomal protein l10, Rpl23a - ribosomal protein l23a, Mrpl17 - mitochondrial ribosomal protein l17, Rpl14 - ribosomal protein l14, Rpl31 - ribosomal protein l31, Rpl8 - ribosomal protein l8, Rpl32 - ribosomal protein l32, Rpl28 - ribosomal protein l28, Rpl29 - ribosomal protein l29, Rpl11 - ribosomal protein l11, Rpl3…
GO:0044456	synapse part	2.12e-24	1.51e-22	2.11	9964	489	1650	171	[Dlgap2 - discs, large (drosophila) homolog-associated protein 2, Clcn3 - chloride channel 3, Arf1 - adp-ribosylation factor 1, Lin7a - lin-7 homolog a (c. elegans), Hspa8 - heat shock protein 8, Nlgn2 - neuroligin 2, Ntrk2 - neurotrophic tyrosine kinase, receptor, type 2, Arf4 - adp-ribosylation factor 4, Canx - calnexin, Camk2b - calcium/calmodulin-dependent protein kinase ii, beta, Camk2g - ca…
GO:0005743	mitochondrial inner membrane	2.92e-24	1.99e-22	2.49	9964	291	1650	120	[Letm1 - leucine zipper-ef-hand containing transmembrane protein 1, Ndufa11 - nadh dehydrogenase (ubiquinone) 1 alpha subcomplex 11, Ndufa3 - nadh dehydrogenase (ubiquinone) 1 alpha subcomplex, 3, Hspd1 - heat shock protein 1 (chaperonin), Mrpl17 - mitochondrial ribosomal protein l17, Ndufb6 - nadh dehydrogenase (ubiquinone) 1 beta subcomplex, 6, Ndufv2 - nadh dehydrogenase (ubiquinone) flavoprot…
GO:0030964	NADH dehydrogenase complex	7.81e-23	5.09e-21	5.4	9964	38	1650	34	[Ndufa8 - nadh dehydrogenase (ubiquinone) 1 alpha subcomplex, 8, Ndufa13 - nadh dehydrogenase (ubiquinone) 1 alpha subcomplex, 13, Ndufb8 - nadh dehydrogenase (ubiquinone) 1 beta subcomplex 8, Ndufs1 - nadh dehydrogenase (ubiquinone) fe-s protein 1, Ndufa10 - nadh dehydrogenase (ubiquinone) 1 alpha subcomplex 10, Ndufa11 - nadh dehydrogenase (ubiquinone) 1 alpha subcomplex 11, Ndufb11 - nadh dehy…
GO:0045271	respiratory chain complex I	7.81e-23	4.88e-21	5.4	9964	38	1650	34	[Ndufa8 - nadh dehydrogenase (ubiquinone) 1 alpha subcomplex, 8, Ndufa13 - nadh dehydrogenase (ubiquinone) 1 alpha subcomplex, 13, Ndufb8 - nadh dehydrogenase (ubiquinone) 1 beta subcomplex 8, Ndufs1 - nadh dehydrogenase (ubiquinone) fe-s protein 1, Ndufb11 - nadh dehydrogenase (ubiquinone) 1 beta subcomplex, 11, Ndufa11 - nadh dehydrogenase (ubiquinone) 1 alpha subcomplex 11, Ndufa10 - nadh dehy…
GO:0005747	mitochondrial respiratory chain complex I	7.81e-23	4.7e-21	5.4	9964	38	1650	34	[Ndufa8 - nadh dehydrogenase (ubiquinone) 1 alpha subcomplex, 8, Ndufa13 - nadh dehydrogenase (ubiquinone) 1 alpha subcomplex, 13, Ndufb8 - nadh dehydrogenase (ubiquinone) 1 beta subcomplex 8, Ndufs1 - nadh dehydrogenase (ubiquinone) fe-s protein 1, Ndufa10 - nadh dehydrogenase (ubiquinone) 1 alpha subcomplex 10, Ndufa11 - nadh dehydrogenase (ubiquinone) 1 alpha subcomplex 11, Ndufb11 - nadh dehy…
GO:1990204	oxidoreductase complex	8.16e-23	4.73e-21	4.05	9964	76	1650	51	[Ndufa8 - nadh dehydrogenase (ubiquinone) 1 alpha subcomplex, 8, Ndufb8 - nadh dehydrogenase (ubiquinone) 1 beta subcomplex 8, Ndufa11 - nadh dehydrogenase (ubiquinone) 1 alpha subcomplex 11, Ndufb11 - nadh dehydrogenase (ubiquinone) 1 beta subcomplex, 11, Ndufa10 - nadh dehydrogenase (ubiquinone) 1 alpha subcomplex 10, Uqcrh - ubiquinol-cytochrome c reductase hinge protein, Ndufa1 - nadh dehydro…
GO:0019866	organelle inner membrane	1.33e-21	7.4e-20	2.35	9964	309	1650	120	[Letm1 - leucine zipper-ef-hand containing transmembrane protein 1, Ndufa11 - nadh dehydrogenase (ubiquinone) 1 alpha subcomplex 11, Ndufa3 - nadh dehydrogenase (ubiquinone) 1 alpha subcomplex, 3, Hspd1 - heat shock protein 1 (chaperonin), Mrpl17 - mitochondrial ribosomal protein l17, Ndufb6 - nadh dehydrogenase (ubiquinone) 1 beta subcomplex, 6, Ndufv2 - nadh dehydrogenase (ubiquinone) flavoprot…
GO:0022627	cytosolic small ribosomal subunit	2.75e-21	1.48e-19	5.24	9964	38	1650	33	[Rps3a1 - ribosomal protein s3a1, Rps4x - ribosomal protein s4, x-linked, Rps24 - ribosomal protein s24, Rps29 - ribosomal protein s29, Fau - finkel-biskis-reilly murine sarcoma virus (fbr-musv) ubiquitously expressed (fox derived), Rps2 - ribosomal protein s2, Rps27a - ribosomal protein s27a, Rps5 - ribosomal protein s5, Rps21 - ribosomal protein s21, Rps6 - ribosomal protein s6, Rps7 - ribosoma…
GO:0044429	mitochondrial part	3.84e-21	2e-19	1.92	9964	584	1650	186	[Letm1 - leucine zipper-ef-hand containing transmembrane protein 1, Clpp - clpp caseinolytic peptidase, atp-dependent, proteolytic subunit, Ndufa11 - nadh dehydrogenase (ubiquinone) 1 alpha subcomplex 11, Rhot1 - ras homolog gene family, member t1, Tomm6 - translocase of outer mitochondrial membrane 6 homolog (yeast), Mff - mitochondrial fission factor, Hspd1 - heat shock protein 1 (chaperonin), …
GO:0032991	macromolecular complex	4.47e-20	2.25e-18	1.3	9964	3252	1650	700	[St13 - suppression of tumorigenicity 13, Vcp - valosin containing protein, Tmsb10 - thymosin, beta 10, Supt4a - suppressor of ty 4a, Tmsb4x - thymosin, beta 4, x chromosome, Coro1c - coronin, actin binding protein 1c, Stxbp1 - syntaxin binding protein 1, Ppm1e - protein phosphatase 1e (pp2c domain containing), Eif3h - eukaryotic translation initiation factor 3, subunit h, Brd4 - bromodomain cont…
GO:0042995	cell projection	1.2e-19	5.86e-18	1.6	9964	1118	1650	297	[Abi2 - abl-interactor 2, Csnk1d - casein kinase 1, delta, Calm3 - calmodulin 3, Calm1 - calmodulin 1, Calm2 - calmodulin 2, Ntrk2 - neurotrophic tyrosine kinase, receptor, type 2, Canx - calnexin, Fscn1 - fascin homolog 1, actin bundling protein (strongylocentrotus purpuratus), Camk2b - calcium/calmodulin-dependent protein kinase ii, beta, Coro1c - coronin, actin binding protein 1c, Braf - braf …
GO:0016020	membrane	1e-18	4.74e-17	1.22	9964	4376	1650	887	[Diras1 - diras family, gtp-binding ras-like 1, Vcp - valosin containing protein, Hmgcs1 - 3-hydroxy-3-methylglutaryl-coenzyme a synthase 1, Coro1c - coronin, actin binding protein 1c, Macf1 - microtubule-actin crosslinking factor 1, Pten - phosphatase and tensin homolog, Lhfpl4 - lipoma hmgic fusion partner-like protein 4, Psmc5 - protease (prosome, macropain) 26s subunit, atpase 5, Psmc3 - prot…
GO:0005739	mitochondrion	1.56e-18	7.16e-17	1.55	9964	1235	1650	317	[Fasn - fatty acid synthase, Oxr1 - oxidation resistance 1, Idh3b - isocitrate dehydrogenase 3 (nad+) beta, Tomm6 - translocase of outer mitochondrial membrane 6 homolog (yeast), 1110001J03Rik - riken cdna 1110001j03 gene, Chchd10 - coiled-coil-helix-coiled-coil-helix domain containing 10, Pdhx - pyruvate dehydrogenase complex, component x, Ndufa3 - nadh dehydrogenase (ubiquinone) 1 alpha subcomp…
GO:0033267	axon part	6.38e-18	2.85e-16	2.51	9964	207	1650	86	[Mgll - monoglyceride lipase, Clcn3 - chloride channel 3, Hspa8 - heat shock protein 8, Ntrk2 - neurotrophic tyrosine kinase, receptor, type 2, Limk1 - lim-domain containing, protein kinase, Gria2 - glutamate receptor, ionotropic, ampa2 (alpha 2), Sept7 - septin 7, Gria1 - glutamate receptor, ionotropic, ampa1 (alpha 1), Slc1a2 - solute carrier family 1 (glial high affinity glutamate transporter)…
GO:0044463	cell projection part	7.42e-18	3.22e-16	1.77	9964	667	1650	196	[Calm3 - calmodulin 3, Calm1 - calmodulin 1, Calm2 - calmodulin 2, Ntrk2 - neurotrophic tyrosine kinase, receptor, type 2, Canx - calnexin, Fscn1 - fascin homolog 1, actin bundling protein (strongylocentrotus purpuratus), Map1lc3b - microtubule-associated protein 1 light chain 3 beta, Nrxn1 - neurexin i, Stxbp1 - syntaxin binding protein 1, Pten - phosphatase and tensin homolog, Capzb - capping p…
GO:0031090	organelle membrane	1.99e-17	8.39e-16	1.61	9964	974	1650	260	[Tomm6 - translocase of outer mitochondrial membrane 6 homolog (yeast), Ndufa3 - nadh dehydrogenase (ubiquinone) 1 alpha subcomplex, 3, Map1lc3b - microtubule-associated protein 1 light chain 3 beta, Nrxn1 - neurexin i, Mrpl17 - mitochondrial ribosomal protein l17, Pnpla8 - patatin-like phospholipase domain containing 8, Gpx4 - glutathione peroxidase 4, Chchd6 - coiled-coil-helix-coiled-coil-heli…
GO:0044424	intracellular part	3.99e-17	1.64e-15	1.09	9964	7837	1650	1420	[Zfr - zinc finger rna binding protein, St13 - suppression of tumorigenicity 13, Vcp - valosin containing protein, Ptma - prothymosin alpha, Tmsb10 - thymosin, beta 10, Hmgcs1 - 3-hydroxy-3-methylglutaryl-coenzyme a synthase 1, Tmsb4x - thymosin, beta 4, x chromosome, Coro1c - coronin, actin binding protein 1c, Camta1 - calmodulin binding transcription activator 1, Macf1 - microtubule-actin cross…
GO:0030054	cell junction	9.98e-16	4e-14	1.6	9964	900	1650	239	[Fasn - fatty acid synthase, Abi2 - abl-interactor 2, Csnk1d - casein kinase 1, delta, Nudc - nuclear distribution gene c homolog (aspergillus), Rps26 - ribosomal protein s26, Fscn1 - fascin homolog 1, actin bundling protein (strongylocentrotus purpuratus), Sh3glb2 - sh3-domain grb2-like endophilin b2, Nrxn1 - neurexin i, Capzb - capping protein (actin filament) muscle z-line, beta, Arpc5l - acti…
GO:0005737	cytoplasm	3.75e-15	1.47e-13	1.21	9964	4116	1650	825	[Zfr - zinc finger rna binding protein, St13 - suppression of tumorigenicity 13, Vcp - valosin containing protein, Tmsb10 - thymosin, beta 10, Hmgcs1 - 3-hydroxy-3-methylglutaryl-coenzyme a synthase 1, Tmsb4x - thymosin, beta 4, x chromosome, Coro1c - coronin, actin binding protein 1c, Camta1 - calmodulin binding transcription activator 1, Macf1 - microtubule-actin crosslinking factor 1, Pten - p…
GO:0044464	cell part	1.07e-14	4.08e-13	1.07	9964	8402	1650	1490	[Zfr - zinc finger rna binding protein, St13 - suppression of tumorigenicity 13, Diras1 - diras family, gtp-binding ras-like 1, Vcp - valosin containing protein, Ptma - prothymosin alpha, Tmsb10 - thymosin, beta 10, Hmgcs1 - 3-hydroxy-3-methylglutaryl-coenzyme a synthase 1, Tmsb4x - thymosin, beta 4, x chromosome, Coro1c - coronin, actin binding protein 1c, Camta1 - calmodulin binding transcripti…
GO:0070161	anchoring junction	3.16e-14	1.18e-12	1.83	9964	465	1650	141	[Fasn - fatty acid synthase, Rplp0 - ribosomal protein, large, p0, Abi2 - abl-interactor 2, Csnk1d - casein kinase 1, delta, Arf1 - adp-ribosylation factor 1, Hspa8 - heat shock protein 8, Nudc - nuclear distribution gene c homolog (aspergillus), Rps26 - ribosomal protein s26, Fscn1 - fascin homolog 1, actin bundling protein (strongylocentrotus purpuratus), Sh3glb2 - sh3-domain grb2-like endophil…
GO:0005912	adherens junction	3.44e-14	1.25e-12	1.83	9964	461	1650	140	[Fasn - fatty acid synthase, Rplp0 - ribosomal protein, large, p0, Abi2 - abl-interactor 2, Csnk1d - casein kinase 1, delta, Arf1 - adp-ribosylation factor 1, Hspa8 - heat shock protein 8, Nudc - nuclear distribution gene c homolog (aspergillus), Rps26 - ribosomal protein s26, Fscn1 - fascin homolog 1, actin bundling protein (strongylocentrotus purpuratus), Sh3glb2 - sh3-domain grb2-like endophil…
GO:0016469	proton-transporting two-sector ATPase complex	4.35e-14	1.54e-12	5.28	9964	24	1650	21	[Atp6v1g1 - atpase, h+ transporting, lysosomal v1 subunit g1, Atp6v1d - atpase, h+ transporting, lysosomal v1 subunit d, Atp5e - atp synthase, h+ transporting, mitochondrial f1 complex, epsilon subunit, Atp5j - atp synthase, h+ transporting, mitochondrial f0 complex, subunit f, Atp5g1 - atp synthase, h+ transporting, mitochondrial f0 complex, subunit c1 (subunit 9), Atp5j2 - atp synthase, h+ tran…
GO:0015935	small ribosomal subunit	1.44e-13	5e-12	3.44	9964	65	1650	37	[Rps3a1 - ribosomal protein s3a1, Rps4x - ribosomal protein s4, x-linked, Rps24 - ribosomal protein s24, Rps29 - ribosomal protein s29, Fau - finkel-biskis-reilly murine sarcoma virus (fbr-musv) ubiquitously expressed (fox derived), Rps2 - ribosomal protein s2, Rps27a - ribosomal protein s27a, Rps21 - ribosomal protein s21, Rps5 - ribosomal protein s5, Rps6 - ribosomal protein s6, Mrpl42 - mitoch…
GO:0031012	extracellular matrix	4.22e-13	1.43e-11	2.47	9964	154	1650	63	[Hspa8 - heat shock protein 8, Canx - calnexin, Arf4 - adp-ribosylation factor 4, Hnrnpu - heterogeneous nuclear ribonucleoprotein u, Hspd1 - heat shock protein 1 (chaperonin), Tomm20 - translocase of outer mitochondrial membrane 20 homolog (yeast), Mmp24 - matrix metallopeptidase 24, Rell2 - relt-like 2, Mmp16 - matrix metallopeptidase 16, Hsp90aa1 - heat shock protein 90, alpha (cytosolic), cla…
GO:0043234	protein complex	1.74e-12	5.77e-11	1.32	9964	2022	1650	442	[St13 - suppression of tumorigenicity 13, Vcp - valosin containing protein, Tmsb10 - thymosin, beta 10, Supt4a - suppressor of ty 4a, Tmsb4x - thymosin, beta 4, x chromosome, Coro1c - coronin, actin binding protein 1c, Stxbp1 - syntaxin binding protein 1, Ppm1e - protein phosphatase 1e (pp2c domain containing), Eif3h - eukaryotic translation initiation factor 3, subunit h, Brd4 - bromodomain cont…
GO:0005829	cytosol	1.78e-12	5.79e-11	1.52	9964	923	1650	232	[Abi2 - abl-interactor 2, Prmt5 - protein arginine n-methyltransferase 5, St13 - suppression of tumorigenicity 13, Ntrk2 - neurotrophic tyrosine kinase, receptor, type 2, Vcp - valosin containing protein, Camk2b - calcium/calmodulin-dependent protein kinase ii, beta, Hmgcs1 - 3-hydroxy-3-methylglutaryl-coenzyme a synthase 1, Tmsb4x - thymosin, beta 4, x chromosome, Map1lc3b - microtubule-associat…
GO:0045259	proton-transporting ATP synthase complex	1.83e-12	5.84e-11	6.04	9964	15	1650	15	[Atp5e - atp synthase, h+ transporting, mitochondrial f1 complex, epsilon subunit, Atp5j - atp synthase, h+ transporting, mitochondrial f0 complex, subunit f, Atp5g1 - atp synthase, h+ transporting, mitochondrial f0 complex, subunit c1 (subunit 9), Atp5j2 - atp synthase, h+ transporting, mitochondrial f0 complex, subunit f2, Atp5f1 - atp synthase, h+ transporting, mitochondrial f0 complex, subuni…
GO:0005753	mitochondrial proton-transporting ATP synthase complex	1.83e-12	5.72e-11	6.04	9964	15	1650	15	[Atp5e - atp synthase, h+ transporting, mitochondrial f1 complex, epsilon subunit, Atp5j - atp synthase, h+ transporting, mitochondrial f0 complex, subunit f, Atp5g1 - atp synthase, h+ transporting, mitochondrial f0 complex, subunit c1 (subunit 9), Atp5j2 - atp synthase, h+ transporting, mitochondrial f0 complex, subunit f2, Atp5f1 - atp synthase, h+ transporting, mitochondrial f0 complex, subuni…
GO:0030529	intracellular ribonucleoprotein complex	1.84e-12	5.64e-11	1.65	9964	627	1650	171	[Rplp0 - ribosomal protein, large, p0, Fau - finkel-biskis-reilly murine sarcoma virus (fbr-musv) ubiquitously expressed (fox derived), Tnrc6a - trinucleotide repeat containing 6a, Hspa8 - heat shock protein 8, Drg1 - developmentally regulated gtp binding protein 1, Hmbox1 - homeobox containing 1, Canx - calnexin, Wac - ww domain containing adaptor with coiled-coil, Rc3h1 - ring ccch (c3h) domain…
GO:1990904	ribonucleoprotein complex	2.13e-12	6.41e-11	1.64	9964	628	1650	171	[Rplp0 - ribosomal protein, large, p0, Fau - finkel-biskis-reilly murine sarcoma virus (fbr-musv) ubiquitously expressed (fox derived), Tnrc6a - trinucleotide repeat containing 6a, Hspa8 - heat shock protein 8, Drg1 - developmentally regulated gtp binding protein 1, Hmbox1 - homeobox containing 1, Canx - calnexin, Wac - ww domain containing adaptor with coiled-coil, Rc3h1 - ring ccch (c3h) domain…
GO:0044422	organelle part	1.02e-11	3.01e-10	1.17	9964	4394	1650	852	[Zfr - zinc finger rna binding protein, Vcp - valosin containing protein, Tmsb10 - thymosin, beta 10, Hmgcs1 - 3-hydroxy-3-methylglutaryl-coenzyme a synthase 1, Tmsb4x - thymosin, beta 4, x chromosome, Macf1 - microtubule-actin crosslinking factor 1, Pten - phosphatase and tensin homolog, Arpc5l - actin related protein 2/3 complex, subunit 5-like, Phactr3 - phosphatase and actin regulator 3, Psmb…
GO:0044297	cell body	1.13e-11	3.28e-10	1.78	9964	421	1650	124	[Inpp5f - inositol polyphosphate-5-phosphatase f, Hspa8 - heat shock protein 8, Ntrk2 - neurotrophic tyrosine kinase, receptor, type 2, Canx - calnexin, Sez6l2 - seizure related 6 homolog like 2, Braf - braf transforming gene, Prkca - protein kinase c, alpha, Map1lc3b - microtubule-associated protein 1 light chain 3 beta, Hsp90aa1 - heat shock protein 90, alpha (cytosolic), class a member 1, Nrxn…
GO:0043226	organelle	2.62e-11	7.44e-10	1.09	9964	7105	1650	1285	[Zfr - zinc finger rna binding protein, St13 - suppression of tumorigenicity 13, Vcp - valosin containing protein, Ptma - prothymosin alpha, Hmgcs1 - 3-hydroxy-3-methylglutaryl-coenzyme a synthase 1, Tmsb4x - thymosin, beta 4, x chromosome, Coro1c - coronin, actin binding protein 1c, Camta1 - calmodulin binding transcription activator 1, Macf1 - microtubule-actin crosslinking factor 1, Aco2 - aco…
GO:0044446	intracellular organelle part	3.77e-11	1.05e-09	1.17	9964	4314	1650	835	[Zfr - zinc finger rna binding protein, Vcp - valosin containing protein, Tmsb10 - thymosin, beta 10, Hmgcs1 - 3-hydroxy-3-methylglutaryl-coenzyme a synthase 1, Tmsb4x - thymosin, beta 4, x chromosome, Macf1 - microtubule-actin crosslinking factor 1, Pten - phosphatase and tensin homolog, Arpc5l - actin related protein 2/3 complex, subunit 5-like, Phactr3 - phosphatase and actin regulator 3, Psmb…
GO:0030424	axon	5.27e-11	1.45e-09	2	9964	250	1650	83	[Mgll - monoglyceride lipase, Inpp5f - inositol polyphosphate-5-phosphatase f, Fez1 - fasciculation and elongation protein zeta 1 (zygin i), Hspa8 - heat shock protein 8, Nefh - neurofilament, heavy polypeptide, Ntrk2 - neurotrophic tyrosine kinase, receptor, type 2, Canx - calnexin, Slc1a2 - solute carrier family 1 (glial high affinity glutamate transporter), member 2, Ncs1 - neuronal calcium se…
GO:0008021	synaptic vesicle	5.69e-11	1.53e-09	2.68	9964	99	1650	44	[Slc32a1 - solute carrier family 32 (gaba vesicular transporter), member 1, Dnajc5 - dnaj (hsp40) homolog, subfamily c, member 5, Clcn3 - chloride channel 3, Syt11 - synaptotagmin xi, Snap25 - synaptosomal-associated protein 25, Hspa8 - heat shock protein 8, Apba1 - amyloid beta (a4) precursor protein binding, family a, member 1, Snca - synuclein, alpha, Myo5a - myosin va, Lamp1 - lysosomal-assoc…
GO:0099572	postsynaptic specialization	9.66e-11	2.56e-09	2.18	9964	183	1650	66	[Shank2 - sh3/ankyrin domain gene 2, Arrb1 - arrestin, beta 1, Hspa8 - heat shock protein 8, Nefh - neurofilament, heavy polypeptide, Ntrk2 - neurotrophic tyrosine kinase, receptor, type 2, Camk2b - calcium/calmodulin-dependent protein kinase ii, beta, Gria2 - glutamate receptor, ionotropic, ampa2 (alpha 2), Camk2g - calcium/calmodulin-dependent protein kinase ii gamma, Gria1 - glutamate receptor…
GO:0014069	postsynaptic density	9.66e-11	2.52e-09	2.18	9964	183	1650	66	[Shank2 - sh3/ankyrin domain gene 2, Arrb1 - arrestin, beta 1, Hspa8 - heat shock protein 8, Nefh - neurofilament, heavy polypeptide, Ntrk2 - neurotrophic tyrosine kinase, receptor, type 2, Camk2b - calcium/calmodulin-dependent protein kinase ii, beta, Gria2 - glutamate receptor, ionotropic, ampa2 (alpha 2), Camk2g - calcium/calmodulin-dependent protein kinase ii gamma, Gria1 - glutamate receptor…
GO:0005622	intracellular	1.25e-10	3.2e-09	1.67	9964	500	1650	138	[Rplp0 - ribosomal protein, large, p0, Vps26b - vacuolar protein sorting 26 homolog b (yeast), Clcn3 - chloride channel 3, Pitpna - phosphatidylinositol transfer protein, alpha, Arf3 - adp-ribosylation factor 3, Arf1 - adp-ribosylation factor 1, Hspa8 - heat shock protein 8, Trim44 - tripartite motif-containing 44, Arf5 - adp-ribosylation factor 5, Arf4 - adp-ribosylation factor 4, Map1lc3b - mic…
GO:0045202	synapse	1.93e-10	4.86e-09	1.72	9964	424	1650	121	[Unc5c - unc-5 homolog c (c. elegans), Dlgap2 - discs, large (drosophila) homolog-associated protein 2, Clcn3 - chloride channel 3, Arf1 - adp-ribosylation factor 1, Lin7a - lin-7 homolog a (c. elegans), Hspa8 - heat shock protein 8, Nlgn2 - neuroligin 2, Ntrk2 - neurotrophic tyrosine kinase, receptor, type 2, Prkaca - protein kinase, camp dependent, catalytic, alpha, Slc1a2 - solute carrier fami…
GO:0030055	cell-substrate junction	5.91e-10	1.47e-08	1.92	9964	261	1650	83	[Enah - enabled homolog (drosophila), Rplp0 - ribosomal protein, large, p0, Bcar1 - breast cancer anti-estrogen resistance 1, Rps2 - ribosomal protein s2, Arf1 - adp-ribosylation factor 1, Pi4ka - phosphatidylinositol 4-kinase, catalytic, alpha polypeptide, Hspa8 - heat shock protein 8, Ppia - peptidylprolyl isomerase a, Limk1 - lim-domain containing, protein kinase, Ywhab - tyrosine 3-monooxygen…
GO:0005925	focal adhesion	6.28e-10	1.53e-08	1.93	9964	257	1650	82	[Enah - enabled homolog (drosophila), Rplp0 - ribosomal protein, large, p0, Bcar1 - breast cancer anti-estrogen resistance 1, Rps2 - ribosomal protein s2, Arf1 - adp-ribosylation factor 1, Pi4ka - phosphatidylinositol 4-kinase, catalytic, alpha polypeptide, Hspa8 - heat shock protein 8, Ppia - peptidylprolyl isomerase a, Limk1 - lim-domain containing, protein kinase, Ywhab - tyrosine 3-monooxygen…
GO:0030425	dendrite	6.4e-10	1.54e-08	1.81	9964	327	1650	98	[Rplp0 - ribosomal protein, large, p0, Abi2 - abl-interactor 2, Dlgap2 - discs, large (drosophila) homolog-associated protein 2, Inpp5f - inositol polyphosphate-5-phosphatase f, Hspa8 - heat shock protein 8, Ntrk2 - neurotrophic tyrosine kinase, receptor, type 2, Camk2b - calcium/calmodulin-dependent protein kinase ii, beta, Fscn1 - fascin homolog 1, actin bundling protein (strongylocentrotus pur…
GO:0070382	exocytic vesicle	6.72e-10	1.59e-08	2.49	9964	109	1650	45	[Slc32a1 - solute carrier family 32 (gaba vesicular transporter), member 1, Dnajc5 - dnaj (hsp40) homolog, subfamily c, member 5, Clcn3 - chloride channel 3, Syt11 - synaptotagmin xi, Snap25 - synaptosomal-associated protein 25, Hspa8 - heat shock protein 8, Apba1 - amyloid beta (a4) precursor protein binding, family a, member 1, Snca - synuclein, alpha, Myo5a - myosin va, Lamp1 - lysosomal-assoc…
GO:0070069	cytochrome complex	7.45e-10	1.74e-08	4.83	9964	20	1650	16	[Uqcrfs1 - ubiquinol-cytochrome c reductase, rieske iron-sulfur polypeptide 1, Cox7c - cytochrome c oxidase subunit viic, Cox8a - cytochrome c oxidase subunit viiia, Cox6a2 - cytochrome c oxidase subunit via polypeptide 2, Cox5b - cytochrome c oxidase subunit vb, Uqcr10 - ubiquinol-cytochrome c reductase, complex iii subunit x, Cox6a1 - cytochrome c oxidase subunit via polypeptide 1, Uqcrh - ubiq…
GO:0005924	cell-substrate adherens junction	7.74e-10	1.78e-08	1.92	9964	258	1650	82	[Enah - enabled homolog (drosophila), Rplp0 - ribosomal protein, large, p0, Bcar1 - breast cancer anti-estrogen resistance 1, Rps2 - ribosomal protein s2, Arf1 - adp-ribosylation factor 1, Pi4ka - phosphatidylinositol 4-kinase, catalytic, alpha polypeptide, Hspa8 - heat shock protein 8, Ppia - peptidylprolyl isomerase a, Limk1 - lim-domain containing, protein kinase, Ywhab - tyrosine 3-monooxygen…
GO:0098793	presynapse	2.55e-09	5.78e-08	2.59	9964	91	1650	39	[Dnajc5 - dnaj (hsp40) homolog, subfamily c, member 5, Syt11 - synaptotagmin xi, Snap25 - synaptosomal-associated protein 25, Hspa8 - heat shock protein 8, Ntrk2 - neurotrophic tyrosine kinase, receptor, type 2, Snca - synuclein, alpha, Gria2 - glutamate receptor, ionotropic, ampa2 (alpha 2), Gabrb3 - gamma-aminobutyric acid (gaba) a receptor, subunit beta 3, Ap1s1 - adaptor protein complex ap-1,…
GO:0043195	terminal bouton	4.76e-09	1.06e-07	2.65	9964	82	1650	36	[Dnajc5 - dnaj (hsp40) homolog, subfamily c, member 5, Syt11 - synaptotagmin xi, Snap25 - synaptosomal-associated protein 25, Hspa8 - heat shock protein 8, Ntrk2 - neurotrophic tyrosine kinase, receptor, type 2, Snca - synuclein, alpha, Gria2 - glutamate receptor, ionotropic, ampa2 (alpha 2), Gabrb3 - gamma-aminobutyric acid (gaba) a receptor, subunit beta 3, Ap1s1 - adaptor protein complex ap-1,…
GO:0043025	neuronal cell body	7.51e-09	1.65e-07	1.71	9964	364	1650	103	[Inpp5f - inositol polyphosphate-5-phosphatase f, Hspa8 - heat shock protein 8, Ntrk2 - neurotrophic tyrosine kinase, receptor, type 2, Canx - calnexin, Sez6l2 - seizure related 6 homolog like 2, Map1lc3b - microtubule-associated protein 1 light chain 3 beta, Prkca - protein kinase c, alpha, Nrxn1 - neurexin i, Hsp90aa1 - heat shock protein 90, alpha (cytosolic), class a member 1, Uchl1 - ubiquit…
GO:0043227	membrane-bounded organelle	8.69e-09	1.89e-07	1.09	9964	6682	1650	1204	[Zfr - zinc finger rna binding protein, St13 - suppression of tumorigenicity 13, Vcp - valosin containing protein, Ptma - prothymosin alpha, Hmgcs1 - 3-hydroxy-3-methylglutaryl-coenzyme a synthase 1, Tmsb4x - thymosin, beta 4, x chromosome, Coro1c - coronin, actin binding protein 1c, Camta1 - calmodulin binding transcription activator 1, Macf1 - microtubule-actin crosslinking factor 1, Aco2 - aco…
GO:0000276	mitochondrial proton-transporting ATP synthase complex, coupling factor F(o)	1.52e-08	3.25e-07	6.04	9964	10	1650	10	[Atp5o - atp synthase, h+ transporting, mitochondrial f1 complex, o subunit, Atp5h - atp synthase, h+ transporting, mitochondrial f0 complex, subunit d, Atp5k - atp synthase, h+ transporting, mitochondrial f1f0 complex, subunit e, Atp5j - atp synthase, h+ transporting, mitochondrial f0 complex, subunit f, Atp5g1 - atp synthase, h+ transporting, mitochondrial f0 complex, subunit c1 (subunit 9), At…
GO:0097060	synaptic membrane	1.8e-08	3.81e-07	1.93	9964	213	1650	68	[Shank2 - sh3/ankyrin domain gene 2, Arrb1 - arrestin, beta 1, Dlgap2 - discs, large (drosophila) homolog-associated protein 2, Arf1 - adp-ribosylation factor 1, Lin7a - lin-7 homolog a (c. elegans), Nlgn2 - neuroligin 2, Eno1 - enolase 1, alpha non-neuron, Ntrk2 - neurotrophic tyrosine kinase, receptor, type 2, Eno2 - enolase 2, gamma neuronal, Gria2 - glutamate receptor, ionotropic, ampa2 (alph…
GO:0098590	plasma membrane region	2.09e-08	4.35e-07	1.58	9964	484	1650	127	[Dlgap2 - discs, large (drosophila) homolog-associated protein 2, Clcn3 - chloride channel 3, Arf1 - adp-ribosylation factor 1, Lin7a - lin-7 homolog a (c. elegans), Nlgn2 - neuroligin 2, Ntrk2 - neurotrophic tyrosine kinase, receptor, type 2, Arf4 - adp-ribosylation factor 4, Prkaca - protein kinase, camp dependent, catalytic, alpha, Fscn1 - fascin homolog 1, actin bundling protein (strongylocen…
GO:0043229	intracellular organelle	2.09e-08	4.3e-07	1.09	9964	6458	1650	1166	[Zfr - zinc finger rna binding protein, Vcp - valosin containing protein, Ptma - prothymosin alpha, Hmgcs1 - 3-hydroxy-3-methylglutaryl-coenzyme a synthase 1, Tmsb4x - thymosin, beta 4, x chromosome, Coro1c - coronin, actin binding protein 1c, Camta1 - calmodulin binding transcription activator 1, Macf1 - microtubule-actin crosslinking factor 1, Aco2 - aconitase 2, mitochondrial, Pten - phosphata…
GO:0033178	proton-transporting two-sector ATPase complex, catalytic domain	2.54e-08	5.16e-07	5.54	9964	12	1650	11	[Atp6v1e1 - atpase, h+ transporting, lysosomal v1 subunit e1, Atp6ap1 - atpase, h+ transporting, lysosomal accessory protein 1, Atp6v1a - atpase, h+ transporting, lysosomal v1 subunit a, Atp6v1f - atpase, h+ transporting, lysosomal v1 subunit f, Atp5d - atp synthase, h+ transporting, mitochondrial f1 complex, delta subunit, Atp6v1b2 - atpase, h+ transporting, lysosomal v1 subunit b2, Atp5e - atp …
GO:0045277	respiratory chain complex IV	9.19e-08	1.84e-06	6.04	9964	9	1650	9	[Cox7c - cytochrome c oxidase subunit viic, Cox7b - cytochrome c oxidase subunit viib, Cox8a - cytochrome c oxidase subunit viiia, Cox6a2 - cytochrome c oxidase subunit via polypeptide 2, Cox5b - cytochrome c oxidase subunit vb, Cox6a1 - cytochrome c oxidase subunit via polypeptide 1, Cox4i1 - cytochrome c oxidase subunit iv isoform 1, Cox5a - cytochrome c oxidase subunit va, Ndufa4 - nadh dehydr…
GO:0030426	growth cone	1.3e-07	2.57e-06	2.14	9964	130	1650	46	[Shank2 - sh3/ankyrin domain gene 2, Calm3 - calmodulin 3, Calm1 - calmodulin 1, Snap25 - synaptosomal-associated protein 25, Calm2 - calmodulin 2, Snca - synuclein, alpha, Ntrk2 - neurotrophic tyrosine kinase, receptor, type 2, Limk1 - lim-domain containing, protein kinase, Fscn1 - fascin homolog 1, actin bundling protein (strongylocentrotus purpuratus), Gria2 - glutamate receptor, ionotropic, a…
GO:0045263	proton-transporting ATP synthase complex, coupling factor F(o)	1.42e-07	2.77e-06	5.49	9964	11	1650	10	[Atp5h - atp synthase, h+ transporting, mitochondrial f0 complex, subunit d, Atp5o - atp synthase, h+ transporting, mitochondrial f1 complex, o subunit, Atp5k - atp synthase, h+ transporting, mitochondrial f1f0 complex, subunit e, Atp5j - atp synthase, h+ transporting, mitochondrial f0 complex, subunit f, Atp5g2 - atp synthase, h+ transporting, mitochondrial f0 complex, subunit c2 (subunit 9), At…
GO:0043228	non-membrane-bounded organelle	2.12e-07	4.09e-06	1.23	9964	2009	1650	410	[Csnk1d - casein kinase 1, delta, Zfr - zinc finger rna binding protein, Vcp - valosin containing protein, Tmsb4x - thymosin, beta 4, x chromosome, Coro1c - coronin, actin binding protein 1c, Macf1 - microtubule-actin crosslinking factor 1, Ppm1e - protein phosphatase 1e (pp2c domain containing), Dab1 - disabled 1, Brd4 - bromodomain containing 4, Arpc5l - actin related protein 2/3 complex, subun…
GO:0043232	intracellular non-membrane-bounded organelle	2.12e-07	4.04e-06	1.23	9964	2009	1650	410	[Csnk1d - casein kinase 1, delta, Zfr - zinc finger rna binding protein, Vcp - valosin containing protein, Tmsb4x - thymosin, beta 4, x chromosome, Coro1c - coronin, actin binding protein 1c, Macf1 - microtubule-actin crosslinking factor 1, Ppm1e - protein phosphatase 1e (pp2c domain containing), Dab1 - disabled 1, Brd4 - bromodomain containing 4, Arpc5l - actin related protein 2/3 complex, subun…
GO:0005875	microtubule associated complex	2.33e-07	4.39e-06	2.48	9964	78	1650	32	[Gabarap - gamma-aminobutyric acid receptor associated protein, Haus2 - haus augmin-like complex, subunit 2, Dnaaf2 - dynein, axonemal assembly factor 2, Kif1a - kinesin family member 1a, Kif1b - kinesin family member 1b, Kif21a - kinesin family member 21a, Map1lc3b - microtubule-associated protein 1 light chain 3 beta, Kif3a - kinesin family member 3a, Kif21b - kinesin family member 21b, Dynll1 …
GO:0033177	proton-transporting two-sector ATPase complex, proton-transporting domain	2.54e-07	4.72e-06	4.36	9964	18	1650	13	[Atp5j - atp synthase, h+ transporting, mitochondrial f0 complex, subunit f, Atp5g1 - atp synthase, h+ transporting, mitochondrial f0 complex, subunit c1 (subunit 9), Atp5j2 - atp synthase, h+ transporting, mitochondrial f0 complex, subunit f2, Atp5g2 - atp synthase, h+ transporting, mitochondrial f0 complex, subunit c2 (subunit 9), Atp5f1 - atp synthase, h+ transporting, mitochondrial f0 complex…
GO:0030427	site of polarized growth	2.8e-07	5.15e-06	2.09	9964	133	1650	46	[Shank2 - sh3/ankyrin domain gene 2, Calm3 - calmodulin 3, Calm1 - calmodulin 1, Snap25 - synaptosomal-associated protein 25, Calm2 - calmodulin 2, Snca - synuclein, alpha, Ntrk2 - neurotrophic tyrosine kinase, receptor, type 2, Limk1 - lim-domain containing, protein kinase, Fscn1 - fascin homolog 1, actin bundling protein (strongylocentrotus purpuratus), Gria2 - glutamate receptor, ionotropic, a…
GO:0005913	cell-cell adherens junction	3.16e-07	5.74e-06	1.78	9964	241	1650	71	[Fasn - fatty acid synthase, Abi2 - abl-interactor 2, Csnk1d - casein kinase 1, delta, Rps2 - ribosomal protein s2, Pi4ka - phosphatidylinositol 4-kinase, catalytic, alpha polypeptide, Hspa8 - heat shock protein 8, Eno1 - enolase 1, alpha non-neuron, Nudc - nuclear distribution gene c homolog (aspergillus), Ywhab - tyrosine 3-monooxygenase/tryptophan 5-monooxygenase activation protein, beta polyp…
GO:0005751	mitochondrial respiratory chain complex IV	5.57e-07	1e-05	6.04	9964	8	1650	8	[Cox7c - cytochrome c oxidase subunit viic, Cox8a - cytochrome c oxidase subunit viiia, Cox6a2 - cytochrome c oxidase subunit via polypeptide 2, Cox5b - cytochrome c oxidase subunit vb, Cox6a1 - cytochrome c oxidase subunit via polypeptide 1, Cox4i1 - cytochrome c oxidase subunit iv isoform 1, Cox5a - cytochrome c oxidase subunit va, Ndufa4 - nadh dehydrogenase (ubiquinone) 1 alpha subcomplex, 4]
GO:0044449	contractile fiber part	6.96e-07	1.24e-05	2.34	9964	85	1650	33	[Ppp1r12a - protein phosphatase 1, regulatory (inhibitor) subunit 12a, Arf1 - adp-ribosylation factor 1, Homer1 - homer homolog 1 (drosophila), Rpl17 - ribosomal protein l17, Ank3 - ankyrin 3, epithelial, Rpl15 - ribosomal protein l15, Ank1 - ankyrin 1, erythroid, Myl12b - myosin, light chain 12b, regulatory, Dnajb6 - dnaj (hsp40) homolog, subfamily b, member 6, Dmd - dystrophin, muscular dystrop…
GO:0099503	secretory vesicle	7.87e-07	1.38e-05	1.82	9964	206	1650	62	[Clcn3 - chloride channel 3, Hspa8 - heat shock protein 8, Gria2 - glutamate receptor, ionotropic, ampa2 (alpha 2), Gria1 - glutamate receptor, ionotropic, ampa1 (alpha 1), Hspd1 - heat shock protein 1 (chaperonin), Ncs1 - neuronal calcium sensor 1, Gabbr1 - gamma-aminobutyric acid (gaba) b receptor, 1, Stxbp1 - syntaxin binding protein 1, Capzb - capping protein (actin filament) muscle z-line, b…
GO:0030133	transport vesicle	1.41e-06	2.44e-05	1.91	9964	161	1650	51	[Clcn3 - chloride channel 3, Hspa8 - heat shock protein 8, Gria2 - glutamate receptor, ionotropic, ampa2 (alpha 2), Gria1 - glutamate receptor, ionotropic, ampa1 (alpha 1), Gabbr1 - gamma-aminobutyric acid (gaba) b receptor, 1, App - amyloid beta (a4) precursor protein, Rab3c - rab3c, member ras oncogene family, Sept5 - septin 5, Mt3 - metallothionein 3, Scamp5 - secretory carrier membrane protei…
GO:0043204	perikaryon	2.6e-06	4.47e-05	2.37	9964	74	1650	29	[Pcmt1 - protein-l-isoaspartate (d-aspartate) o-methyltransferase 1, Hspa8 - heat shock protein 8, Nefh - neurofilament, heavy polypeptide, Hnrnpa2b1 - heterogeneous nuclear ribonucleoprotein a2/b1, Ntrk2 - neurotrophic tyrosine kinase, receptor, type 2, Eno2 - enolase 2, gamma neuronal, Camk2b - calcium/calmodulin-dependent protein kinase ii, beta, Gria2 - glutamate receptor, ionotropic, ampa2 (…
GO:0005874	microtubule	2.97e-06	5.04e-05	1.69	9964	250	1650	70	[Csnk1d - casein kinase 1, delta, Fez1 - fasciculation and elongation protein zeta 1 (zygin i), Hspa8 - heat shock protein 8, Nudc - nuclear distribution gene c homolog (aspergillus), Mid1 - midline 1, Slc8a1 - solute carrier family 8 (sodium/calcium exchanger), member 1, Map1lc3b - microtubule-associated protein 1 light chain 3 beta, Macf1 - microtubule-actin crosslinking factor 1, Mapre2 - micr…
GO:0048471	perinuclear region of cytoplasm	3.81e-06	6.4e-05	1.54	9964	380	1650	97	[Csnk1d - casein kinase 1, delta, Atn1 - atrophin 1, Tnrc6a - trinucleotide repeat containing 6a, Hspa8 - heat shock protein 8, Prkaca - protein kinase, camp dependent, catalytic, alpha, Vcp - valosin containing protein, Tnks2 - tankyrase, trf1-interacting ankyrin-related adp-ribose polymerase 2, Prkca - protein kinase c, alpha, Hsp90aa1 - heat shock protein 90, alpha (cytosolic), class a member …
GO:0044309	neuron spine	3.86e-06	6.41e-05	2.05	9964	115	1650	39	[Arrb1 - arrestin, beta 1, Shank2 - sh3/ankyrin domain gene 2, Syt11 - synaptotagmin xi, Hspa8 - heat shock protein 8, Apba1 - amyloid beta (a4) precursor protein binding, family a, member 1, Ntrk2 - neurotrophic tyrosine kinase, receptor, type 2, Canx - calnexin, Arf4 - adp-ribosylation factor 4, Gria2 - glutamate receptor, ionotropic, ampa2 (alpha 2), Slc1a2 - solute carrier family 1 (glial hig…
GO:0044425	membrane part	4.17e-06	6.86e-05	1.16	9964	2902	1650	557	[Vcp - valosin containing protein, Coro1c - coronin, actin binding protein 1c, Pten - phosphatase and tensin homolog, Acp1 - acid phosphatase 1, soluble, Aak1 - ap2 associated kinase 1, Lhfpl4 - lipoma hmgic fusion partner-like protein 4, Slitrk5 - slit and ntrk-like family, member 5, Mcf2l - mcf.2 transforming sequence-like, Scamp5 - secretory carrier membrane protein 5, Ndufa5 - nadh dehydrogen…
GO:0098794	postsynapse	4.89e-06	7.97e-05	2.03	9964	116	1650	39	[Arrb1 - arrestin, beta 1, Shank2 - sh3/ankyrin domain gene 2, Syt11 - synaptotagmin xi, Homer1 - homer homolog 1 (drosophila), Hspa8 - heat shock protein 8, Apba1 - amyloid beta (a4) precursor protein binding, family a, member 1, Ntrk2 - neurotrophic tyrosine kinase, receptor, type 2, Canx - calnexin, Arf4 - adp-ribosylation factor 4, Gria2 - glutamate receptor, ionotropic, ampa2 (alpha 2), Slc1…
GO:0043197	dendritic spine	1.06e-05	0.000171	2.01	9964	111	1650	37	[Arrb1 - arrestin, beta 1, Shank2 - sh3/ankyrin domain gene 2, Syt11 - synaptotagmin xi, Hspa8 - heat shock protein 8, Apba1 - amyloid beta (a4) precursor protein binding, family a, member 1, Ntrk2 - neurotrophic tyrosine kinase, receptor, type 2, Arf4 - adp-ribosylation factor 4, Canx - calnexin, Gria2 - glutamate receptor, ionotropic, ampa2 (alpha 2), Slc1a2 - solute carrier family 1 (glial hig…
GO:0031253	cell projection membrane	1.2e-05	0.000191	1.9	9964	137	1650	43	[Shank2 - sh3/ankyrin domain gene 2, Gabarapl1 - gamma-aminobutyric acid (gaba) a receptor-associated protein-like 1, Ehd3 - eh-domain containing 3, Pcmt1 - protein-l-isoaspartate (d-aspartate) o-methyltransferase 1, Eef1a1 - eukaryotic translation elongation factor 1 alpha 1, Ank1 - ankyrin 1, erythroid, Hcn1 - hyperpolarization-activated, cyclic nucleotide-gated k+ 1, Gpi1 - glucose phosphate i…
GO:0099513	polymeric cytoskeletal fiber	1.46e-05	0.00023	1.55	9964	323	1650	83	[Shank2 - sh3/ankyrin domain gene 2, Csnk1d - casein kinase 1, delta, Fez1 - fasciculation and elongation protein zeta 1 (zygin i), Hspa8 - heat shock protein 8, Nefh - neurofilament, heavy polypeptide, Nudc - nuclear distribution gene c homolog (aspergillus), Mid1 - midline 1, Slc8a1 - solute carrier family 8 (sodium/calcium exchanger), member 1, Map1lc3b - microtubule-associated protein 1 light…
GO:0099568	cytoplasmic region	1.55e-05	0.000243	2.1	9964	92	1650	32	[Ap3m1 - adaptor-related protein complex 3, mu 1 subunit, Gabarapl1 - gamma-aminobutyric acid (gaba) a receptor-associated protein-like 1, Snca - synuclein, alpha, Canx - calnexin, Gad1 - glutamate decarboxylase 1, Gria2 - glutamate receptor, ionotropic, ampa2 (alpha 2), Sept7 - septin 7, Pfn1 - profilin 1, Dlg4 - discs, large homolog 4 (drosophila), Ranbp1 - ran binding protein 1, Kif3a - kinesi…
GO:0099081	supramolecular polymer	1.9e-05	0.000294	1.54	9964	330	1650	84	[Shank2 - sh3/ankyrin domain gene 2, Csnk1d - casein kinase 1, delta, Fez1 - fasciculation and elongation protein zeta 1 (zygin i), Hspa8 - heat shock protein 8, Nefh - neurofilament, heavy polypeptide, Nudc - nuclear distribution gene c homolog (aspergillus), Mid1 - midline 1, Slc8a1 - solute carrier family 8 (sodium/calcium exchanger), member 1, Map1lc3b - microtubule-associated protein 1 light…
GO:0099080	supramolecular complex	1.9e-05	0.000291	1.54	9964	330	1650	84	[Shank2 - sh3/ankyrin domain gene 2, Csnk1d - casein kinase 1, delta, Fez1 - fasciculation and elongation protein zeta 1 (zygin i), Hspa8 - heat shock protein 8, Nefh - neurofilament, heavy polypeptide, Nudc - nuclear distribution gene c homolog (aspergillus), Mid1 - midline 1, Slc8a1 - solute carrier family 8 (sodium/calcium exchanger), member 1, Map1lc3b - microtubule-associated protein 1 light…
GO:0099512	supramolecular fiber	1.9e-05	0.000288	1.54	9964	330	1650	84	[Shank2 - sh3/ankyrin domain gene 2, Csnk1d - casein kinase 1, delta, Fez1 - fasciculation and elongation protein zeta 1 (zygin i), Hspa8 - heat shock protein 8, Nefh - neurofilament, heavy polypeptide, Nudc - nuclear distribution gene c homolog (aspergillus), Mid1 - midline 1, Slc8a1 - solute carrier family 8 (sodium/calcium exchanger), member 1, Map1lc3b - microtubule-associated protein 1 light…
GO:0035253	ciliary rootlet	2.31e-05	0.000348	5.28	9964	8	1650	7	[Klc2 - kinesin light chain 2, App - amyloid beta (a4) precursor protein, Klc1 - kinesin light chain 1, Kif5a - kinesin family member 5a, Kif5c - kinesin family member 5c, Kif5b - kinesin family member 5b, Rab28 - rab28, member ras oncogene family]
GO:0032838	cell projection cytoplasm	2.59e-05	0.000385	3.13	9964	27	1650	14	[Ap3m1 - adaptor-related protein complex 3, mu 1 subunit, Gabarapl1 - gamma-aminobutyric acid (gaba) a receptor-associated protein-like 1, Ap3s2 - adaptor-related protein complex 3, sigma 2 subunit, Ap3s1 - adaptor-related protein complex 3, sigma 1 subunit, Canx - calnexin, Uhmk1 - u2af homology motif (uhm) kinase 1, Gria2 - glutamate receptor, ionotropic, ampa2 (alpha 2), Mapk1 - mitogen-activa…
GO:0044306	neuron projection terminus	3.52e-05	0.000519	2.17	9964	75	1650	27	[Slc32a1 - solute carrier family 32 (gaba vesicular transporter), member 1, Clcn3 - chloride channel 3, Ntrk2 - neurotrophic tyrosine kinase, receptor, type 2, Hcn1 - hyperpolarization-activated, cyclic nucleotide-gated k+ 1, Snca - synuclein, alpha, Gad1 - glutamate decarboxylase 1, Dmd - dystrophin, muscular dystrophy, Sept7 - septin 7, Elk1 - elk1, member of ets oncogene family, Kcna2 - potass…
GO:0060077	inhibitory synapse	4.6e-05	0.000672	3.77	9964	16	1650	10	[Gabrb3 - gamma-aminobutyric acid (gaba) a receptor, subunit beta 3, Slc32a1 - solute carrier family 32 (gaba vesicular transporter), member 1, Nrxn1 - neurexin i, Clcn3 - chloride channel 3, Syt11 - synaptotagmin xi, Nlgn2 - neuroligin 2, Gabra2 - gamma-aminobutyric acid (gaba) a receptor, subunit alpha 2, Gad2 - glutamic acid decarboxylase 2, Gad1 - glutamate decarboxylase 1, Gabrg2 - gamma-ami…
GO:0005911	cell-cell junction	6.15e-05	0.000891	1.45	9964	395	1650	95	[Fasn - fatty acid synthase, Abi2 - abl-interactor 2, Csnk1d - casein kinase 1, delta, Rps2 - ribosomal protein s2, Lin7a - lin-7 homolog a (c. elegans), Hspa8 - heat shock protein 8, Pi4ka - phosphatidylinositol 4-kinase, catalytic, alpha polypeptide, Eno1 - enolase 1, alpha non-neuron, Nudc - nuclear distribution gene c homolog (aspergillus), Fscn1 - fascin homolog 1, actin bundling protein (st…
GO:0036464	cytoplasmic ribonucleoprotein granule	7.66e-05	0.0011	1.93	9964	103	1650	33	[Rplp0 - ribosomal protein, large, p0, Dhx9 - deah (asp-glu-ala-his) box polypeptide 9, Atxn2 - ataxin 2, Rps6 - ribosomal protein s6, Tnrc6a - trinucleotide repeat containing 6a, Hnrnpa2b1 - heterogeneous nuclear ribonucleoprotein a2/b1, Sqstm1 - sequestosome 1, Hnrnpu - heterogeneous nuclear ribonucleoprotein u, Rc3h1 - ring ccch (c3h) domains 1, Tubb5 - tubulin, beta 5 class i, Kif3c - kinesin…
GO:0045275	respiratory chain complex III	8.91e-05	0.00127	4.7	9964	9	1650	7	[Uqcrfs1 - ubiquinol-cytochrome c reductase, rieske iron-sulfur polypeptide 1, Uqcrc2 - ubiquinol cytochrome c reductase core protein 2, Uqcrb - ubiquinol-cytochrome c reductase binding protein, Uqcrq - ubiquinol-cytochrome c reductase, complex iii subunit vii, Uqcr10 - ubiquinol-cytochrome c reductase, complex iii subunit x, Uqcrc1 - ubiquinol-cytochrome c reductase core protein 1, Uqcrh - ubiqu…
GO:0005750	mitochondrial respiratory chain complex III	8.91e-05	0.00125	4.7	9964	9	1650	7	[Uqcrfs1 - ubiquinol-cytochrome c reductase, rieske iron-sulfur polypeptide 1, Uqcrc2 - ubiquinol cytochrome c reductase core protein 2, Uqcrb - ubiquinol-cytochrome c reductase binding protein, Uqcrq - ubiquinol-cytochrome c reductase, complex iii subunit vii, Uqcrc1 - ubiquinol-cytochrome c reductase core protein 1, Uqcr10 - ubiquinol-cytochrome c reductase, complex iii subunit x, Uqcrh - ubiqu…
GO:0005844	polysome	9.53e-05	0.00133	2.74	9964	33	1650	15	[Rps4x - ribosomal protein s4, x-linked, Rpl17 - ribosomal protein l17, Atxn2 - ataxin 2, Rps6 - ribosomal protein s6, Rpl7 - ribosomal protein l7, Drg1 - developmentally regulated gtp binding protein 1, Impact - imprinted and ancient, Eef2 - eukaryotic translation elongation factor 2, Lsmd1 - lsm domain containing 1, Eif4h - eukaryotic translation initiation factor 4h, Fus - fused in sarcoma, Rp…
GO:0045211	postsynaptic membrane	9.94e-05	0.00138	1.71	9964	162	1650	46	[Arrb1 - arrestin, beta 1, Shank2 - sh3/ankyrin domain gene 2, Glrb - glycine receptor, beta subunit, Dlgap2 - discs, large (drosophila) homolog-associated protein 2, Homer1 - homer homolog 1 (drosophila), Arf1 - adp-ribosylation factor 1, Lin7a - lin-7 homolog a (c. elegans), Ank3 - ankyrin 3, epithelial, Ank1 - ankyrin 1, erythroid, Nlgn2 - neuroligin 2, Kctd16 - potassium channel tetramerisati…
GO:1990351	transporter complex	0.000103	0.00141	1.68	9964	176	1650	49	[Shank2 - sh3/ankyrin domain gene 2, Calm3 - calmodulin 3, Calm1 - calmodulin 1, Calm2 - calmodulin 2, Uqcrh - ubiquinol-cytochrome c reductase hinge protein, Gria2 - glutamate receptor, ionotropic, ampa2 (alpha 2), Gria1 - glutamate receptor, ionotropic, ampa1 (alpha 1), Kcna2 - potassium voltage-gated channel, shaker-related subfamily, member 2, Kcna1 - potassium voltage-gated channel, shaker-r…
GO:0098588	bounding membrane of organelle	0.000114	0.00155	1.36	9964	545	1650	123	[Arf1 - adp-ribosylation factor 1, Hspa8 - heat shock protein 8, Stk25 - serine/threonine kinase 25 (yeast), Rhot1 - ras homolog gene family, member t1, Pxmp4 - peroxisomal membrane protein 4, Tomm6 - translocase of outer mitochondrial membrane 6 homolog (yeast), Mff - mitochondrial fission factor, Map1lc3b - microtubule-associated protein 1 light chain 3 beta, Gdap1 - ganglioside-induced differe…
GO:0000275	mitochondrial proton-transporting ATP synthase complex, catalytic core F(1)	0.000124	0.00167	6.04	9964	5	1650	5	[Atp5d - atp synthase, h+ transporting, mitochondrial f1 complex, delta subunit, Atp5e - atp synthase, h+ transporting, mitochondrial f1 complex, epsilon subunit, Atp5c1 - atp synthase, h+ transporting, mitochondrial f1 complex, gamma polypeptide 1, Atp5b - atp synthase, h+ transporting mitochondrial f1 complex, beta subunit, Atp5a1 - atp synthase, h+ transporting, mitochondrial f1 complex, alpha…
GO:0045261	proton-transporting ATP synthase complex, catalytic core F(1)	0.000124	0.00166	6.04	9964	5	1650	5	[Atp5d - atp synthase, h+ transporting, mitochondrial f1 complex, delta subunit, Atp5e - atp synthase, h+ transporting, mitochondrial f1 complex, epsilon subunit, Atp5c1 - atp synthase, h+ transporting, mitochondrial f1 complex, gamma polypeptide 1, Atp5b - atp synthase, h+ transporting mitochondrial f1 complex, beta subunit, Atp5a1 - atp synthase, h+ transporting, mitochondrial f1 complex, alpha…
GO:0043198	dendritic shaft	0.000125	0.00165	2.32	9964	52	1650	20	[Jph4 - junctophilin 4, Map2 - microtubule-associated protein 2, Homer1 - homer homolog 1 (drosophila), Hspa8 - heat shock protein 8, Nlgn2 - neuroligin 2, Hcn1 - hyperpolarization-activated, cyclic nucleotide-gated k+ 1, Gsk3b - glycogen synthase kinase 3 beta, Cnih2 - cornichon homolog 2 (drosophila), Gria2 - glutamate receptor, ionotropic, ampa2 (alpha 2), Slc1a2 - solute carrier family 1 (gli…
GO:0030027	lamellipodium	0.000152	0.002	1.89	9964	102	1650	32	[Abi2 - abl-interactor 2, Enah - enabled homolog (drosophila), Bcar1 - breast cancer anti-estrogen resistance 1, Snap25 - synaptosomal-associated protein 25, Fscn1 - fascin homolog 1, actin bundling protein (strongylocentrotus purpuratus), Coro1c - coronin, actin binding protein 1c, Kcna2 - potassium voltage-gated channel, shaker-related subfamily, member 2, Cfl1 - cofilin 1, non-muscle, Evl - en…
GO:0031256	leading edge membrane	0.000154	0.002	1.99	9964	85	1650	28	[Gabarapl1 - gamma-aminobutyric acid (gaba) a receptor-associated protein-like 1, Eef1a1 - eukaryotic translation elongation factor 1 alpha 1, Ank1 - ankyrin 1, erythroid, Hcn1 - hyperpolarization-activated, cyclic nucleotide-gated k+ 1, Arf4 - adp-ribosylation factor 4, Gabrg2 - gamma-aminobutyric acid (gaba) a receptor, subunit gamma 2, Gria1 - glutamate receptor, ionotropic, ampa1 (alpha 1), S…
GO:0005776	autophagosome	0.000162	0.00209	2.34	9964	49	1650	19	[Gabarapl1 - gamma-aminobutyric acid (gaba) a receptor-associated protein-like 1, Pip4k2b - phosphatidylinositol-5-phosphate 4-kinase, type ii, beta, Atp13a2 - atpase type 13a2, Map1lc3a - microtubule-associated protein 1 light chain 3 alpha, Gabarapl2 - gamma-aminobutyric acid (gaba) a receptor-associated protein-like 2, Hspa8 - heat shock protein 8, Rab12 - rab12, member ras oncogene family, Sq…
GO:0035770	ribonucleoprotein granule	0.000162	0.00207	1.85	9964	111	1650	34	[Rplp0 - ribosomal protein, large, p0, Dhx9 - deah (asp-glu-ala-his) box polypeptide 9, Atxn2 - ataxin 2, Rps6 - ribosomal protein s6, Tnrc6a - trinucleotide repeat containing 6a, Hnrnpa2b1 - heterogeneous nuclear ribonucleoprotein a2/b1, Sqstm1 - sequestosome 1, Hnrnpu - heterogeneous nuclear ribonucleoprotein u, Rc3h1 - ring ccch (c3h) domains 1, Tubb5 - tubulin, beta 5 class i, Kif3c - kinesin…
GO:0031968	organelle outer membrane	0.000196	0.00249	1.83	9964	112	1650	34	[Rps6kb1 - ribosomal protein s6 kinase, polypeptide 1, Slc25a4 - solute carrier family 25 (mitochondrial carrier, adenine nucleotide translocator), member 4, Acsl4 - acyl-coa synthetase long-chain family member 4, Hadhb - hydroxyacyl-coenzyme a dehydrogenase/3-ketoacyl-coenzyme a thiolase/enoyl-coenzyme a hydratase (trifunctional protein), beta subunit, Bnip3l - bcl2/adenovirus e1b interacting pr…
GO:0005871	kinesin complex	0.000215	0.0027	2.8	9964	28	1650	13	[Klc2 - kinesin light chain 2, Pafah1b1 - platelet-activating factor acetylhydrolase, isoform 1b, subunit 1, Klc1 - kinesin light chain 1, Kif1a - kinesin family member 1a, Kif1b - kinesin family member 1b, Kif21a - kinesin family member 21a, Kif3a - kinesin family member 3a, Kif21b - kinesin family member 21b, Kif3c - kinesin family member 3c, Kif5a - kinesin family member 5a, Kif5c - kinesin fa…
GO:0019867	outer membrane	0.000237	0.00296	1.82	9964	113	1650	34	[Rps6kb1 - ribosomal protein s6 kinase, polypeptide 1, Slc25a4 - solute carrier family 25 (mitochondrial carrier, adenine nucleotide translocator), member 4, Acsl4 - acyl-coa synthetase long-chain family member 4, Hadhb - hydroxyacyl-coenzyme a dehydrogenase/3-ketoacyl-coenzyme a thiolase/enoyl-coenzyme a hydratase (trifunctional protein), beta subunit, Bnip3l - bcl2/adenovirus e1b interacting pr…
GO:0005767	secondary lysosome	0.000254	0.00315	4.23	9964	10	1650	7	[Map1lc3b - microtubule-associated protein 1 light chain 3 beta, Map1lc3a - microtubule-associated protein 1 light chain 3 alpha, Sqstm1 - sequestosome 1, Lamp2 - lysosomal-associated membrane protein 2, Lamp1 - lysosomal-associated membrane protein 1, Ftl1 - ferritin light chain 1, Fth1 - ferritin heavy chain 1]
GO:0044754	autolysosome	0.000254	0.00313	4.23	9964	10	1650	7	[Map1lc3b - microtubule-associated protein 1 light chain 3 beta, Map1lc3a - microtubule-associated protein 1 light chain 3 alpha, Sqstm1 - sequestosome 1, Lamp2 - lysosomal-associated membrane protein 2, Lamp1 - lysosomal-associated membrane protein 1, Fth1 - ferritin heavy chain 1, Ftl1 - ferritin light chain 1]
GO:0005741	mitochondrial outer membrane	0.000276	0.00337	1.84	9964	105	1650	32	[Rps6kb1 - ribosomal protein s6 kinase, polypeptide 1, Slc25a4 - solute carrier family 25 (mitochondrial carrier, adenine nucleotide translocator), member 4, Acsl4 - acyl-coa synthetase long-chain family member 4, Hadhb - hydroxyacyl-coenzyme a dehydrogenase/3-ketoacyl-coenzyme a thiolase/enoyl-coenzyme a hydratase (trifunctional protein), beta subunit, Bnip3l - bcl2/adenovirus e1b interacting pr…
GO:0043679	axon terminus	0.000304	0.00369	2.15	9964	59	1650	21	[Slc32a1 - solute carrier family 32 (gaba vesicular transporter), member 1, Sept5 - septin 5, Clcn3 - chloride channel 3, Snca - synuclein, alpha, Hcn1 - hyperpolarization-activated, cyclic nucleotide-gated k+ 1, Ntrk2 - neurotrophic tyrosine kinase, receptor, type 2, Gad1 - glutamate decarboxylase 1, Sept7 - septin 7, Atp6v0d1 - atpase, h+ transporting, lysosomal v0 subunit d1, Elk1 - elk1, memb…
GO:0098805	whole membrane	0.00032	0.00385	1.38	9964	438	1650	100	[Arf1 - adp-ribosylation factor 1, Hspa8 - heat shock protein 8, Rhot1 - ras homolog gene family, member t1, Pxmp4 - peroxisomal membrane protein 4, Tomm6 - translocase of outer mitochondrial membrane 6 homolog (yeast), Mff - mitochondrial fission factor, Map1lc3b - microtubule-associated protein 1 light chain 3 beta, Gdap1 - ganglioside-induced differentiation-associated-protein 1, Pnpla8 - pata…
GO:0031672	A band	0.000326	0.00389	3.72	9964	13	1650	8	[Rpl4 - ribosomal protein l4, Ppp1r12a - protein phosphatase 1, regulatory (inhibitor) subunit 12a, Rpl17 - ribosomal protein l17, Rpl7 - ribosomal protein l7, Rpl15 - ribosomal protein l15, Ank1 - ankyrin 1, erythroid, Ank2 - ankyrin 2, brain, Rpl6 - ribosomal protein l6]
GO:0016234	inclusion body	0.000389	0.0046	2.26	9964	48	1650	18	[Psmc5 - protease (prosome, macropain) 26s subunit, atpase 5, Eid1 - ep300 interacting inhibitor of differentiation 1, Sec62 - sec62 homolog (s. cerevisiae), Atxn1 - ataxin 1, Nefh - neurofilament, heavy polypeptide, Snca - synuclein, alpha, Sqstm1 - sequestosome 1, Eps15 - epidermal growth factor receptor pathway substrate 15, Rab11b - rab11b, member ras oncogene family, Eef2 - eukaryotic transl…
GO:0031410	cytoplasmic vesicle	0.000389	0.00457	1.25	9964	910	1650	188	[Vps26b - vacuolar protein sorting 26 homolog b (yeast), Clcn3 - chloride channel 3, Inpp5f - inositol polyphosphate-5-phosphatase f, Mmd - monocyte to macrophage differentiation-associated, Arf1 - adp-ribosylation factor 1, Snx27 - sorting nexin family member 27, Hspa8 - heat shock protein 8, Cope - coatomer protein complex, subunit epsilon, Ntrk2 - neurotrophic tyrosine kinase, receptor, type 2…
GO:1902494	catalytic complex	0.000393	0.00459	1.24	9964	943	1650	194	[Prmt5 - protein arginine n-methyltransferase 5, Vcp - valosin containing protein, Ndufa3 - nadh dehydrogenase (ubiquinone) 1 alpha subcomplex, 3, Pdhx - pyruvate dehydrogenase complex, component x, Brd4 - bromodomain containing 4, Psmb7 - proteasome (prosome, macropain) subunit, beta type 7, Psmc5 - protease (prosome, macropain) 26s subunit, atpase 5, Psmc3 - proteasome (prosome, macropain) 26s …
GO:0005856	cytoskeleton	0.000419	0.00485	1.26	9964	835	1650	174	[Abi2 - abl-interactor 2, Csnk1d - casein kinase 1, delta, Nudc - nuclear distribution gene c homolog (aspergillus), Fscn1 - fascin homolog 1, actin bundling protein (strongylocentrotus purpuratus), Camk2b - calcium/calmodulin-dependent protein kinase ii, beta, Tmsb4x - thymosin, beta 4, x chromosome, Coro1c - coronin, actin binding protein 1c, Pfn1 - profilin 1, Pfn2 - profilin 2, Map1lc3b - mic…
GO:1904115	axon cytoplasm	0.000423	0.00486	4.53	9964	8	1650	6	[Ap3m1 - adaptor-related protein complex 3, mu 1 subunit, Ranbp1 - ran binding protein 1, Kif3a - kinesin family member 3a, Rangap1 - ran gtpase activating protein 1, Ap3s2 - adaptor-related protein complex 3, sigma 2 subunit, Ap3s1 - adaptor-related protein complex 3, sigma 1 subunit]
GO:1902495	transmembrane transporter complex	0.000446	0.00509	1.62	9964	172	1650	46	[Shank2 - sh3/ankyrin domain gene 2, Uqcrfs1 - ubiquinol-cytochrome c reductase, rieske iron-sulfur polypeptide 1, Glrb - glycine receptor, beta subunit, Calm3 - calmodulin 3, Atp1b1 - atpase, na+/k+ transporting, beta 1 polypeptide, Calm1 - calmodulin 1, Snap25 - synaptosomal-associated protein 25, Calm2 - calmodulin 2, Uqcrh - ubiquinol-cytochrome c reductase hinge protein, Dlg2 - discs, large …
GO:0097708	intracellular vesicle	0.000463	0.00525	1.24	9964	913	1650	188	[Vps26b - vacuolar protein sorting 26 homolog b (yeast), Clcn3 - chloride channel 3, Inpp5f - inositol polyphosphate-5-phosphatase f, Mmd - monocyte to macrophage differentiation-associated, Arf1 - adp-ribosylation factor 1, Snx27 - sorting nexin family member 27, Hspa8 - heat shock protein 8, Cope - coatomer protein complex, subunit epsilon, Ntrk2 - neurotrophic tyrosine kinase, receptor, type 2…
GO:0044430	cytoskeletal part	0.000508	0.00571	1.26	9964	811	1650	169	[Csnk1d - casein kinase 1, delta, Hspa8 - heat shock protein 8, Prkaca - protein kinase, camp dependent, catalytic, alpha, Nudc - nuclear distribution gene c homolog (aspergillus), Fscn1 - fascin homolog 1, actin bundling protein (strongylocentrotus purpuratus), Tmsb10 - thymosin, beta 10, Camk2b - calcium/calmodulin-dependent protein kinase ii, beta, Tmsb4x - thymosin, beta 4, x chromosome, Slc8…
GO:0030018	Z disc	0.000521	0.00582	2.12	9964	57	1650	20	[Ppp1r12a - protein phosphatase 1, regulatory (inhibitor) subunit 12a, Homer1 - homer homolog 1 (drosophila), Ank3 - ankyrin 3, epithelial, Ank1 - ankyrin 1, erythroid, Myl12b - myosin, light chain 12b, regulatory, Dmd - dystrophin, muscular dystrophy, Dnajb6 - dnaj (hsp40) homolog, subfamily b, member 6, Aldoa - aldolase a, fructose-bisphosphate, Ppp3ca - protein phosphatase 3, catalytic subunit…
GO:0044459	plasma membrane part	0.000585	0.00648	1.23	9964	1005	1650	204	[Calm3 - calmodulin 3, Tspan13 - tetraspanin 13, Calm1 - calmodulin 1, Calm2 - calmodulin 2, Ntrk2 - neurotrophic tyrosine kinase, receptor, type 2, Ntrk3 - neurotrophic tyrosine kinase, receptor, type 3, Fscn1 - fascin homolog 1, actin bundling protein (strongylocentrotus purpuratus), Coro1c - coronin, actin binding protein 1c, Nrxn1 - neurexin i, Pten - phosphatase and tensin homolog, Acp1 - ac…
GO:0005883	neurofilament	0.000641	0.00706	5.03	9964	6	1650	5	[Shank2 - sh3/ankyrin domain gene 2, Ina - internexin neuronal intermediate filament protein, alpha, Nefm - neurofilament, medium polypeptide, Nefl - neurofilament, light polypeptide, Nefh - neurofilament, heavy polypeptide]
GO:0033180	proton-transporting V-type ATPase, V1 domain	0.000641	0.00701	5.03	9964	6	1650	5	[Atp6ap1 - atpase, h+ transporting, lysosomal accessory protein 1, Atp6v1f - atpase, h+ transporting, lysosomal v1 subunit f, Atp6v1a - atpase, h+ transporting, lysosomal v1 subunit a, Atp6v1b2 - atpase, h+ transporting, lysosomal v1 subunit b2, Atp6v1c1 - atpase, h+ transporting, lysosomal v1 subunit c1]
GO:0070937	CRD-mediated mRNA stability complex	0.000641	0.00696	5.03	9964	6	1650	5	[Ybx1 - y box protein 1, Dhx9 - deah (asp-glu-ala-his) box polypeptide 9, Csde1 - cold shock domain containing e1, rna binding, Syncrip - synaptotagmin binding, cytoplasmic rna interacting protein, Hnrnpu - heterogeneous nuclear ribonucleoprotein u]
GO:0045257	succinate dehydrogenase complex (ubiquinone)	0.00075	0.00808	6.04	9964	4	1650	4	[Sdhb - succinate dehydrogenase complex, subunit b, iron sulfur (ip), Sdhd - succinate dehydrogenase complex, subunit d, integral membrane protein, Sdhc - succinate dehydrogenase complex, subunit c, integral membrane protein, Sdha - succinate dehydrogenase complex, subunit a, flavoprotein (fp)]
GO:0045283	fumarate reductase complex	0.00075	0.00803	6.04	9964	4	1650	4	[Sdhb - succinate dehydrogenase complex, subunit b, iron sulfur (ip), Sdhd - succinate dehydrogenase complex, subunit d, integral membrane protein, Sdhc - succinate dehydrogenase complex, subunit c, integral membrane protein, Sdha - succinate dehydrogenase complex, subunit a, flavoprotein (fp)]
GO:0045281	succinate dehydrogenase complex	0.00075	0.00797	6.04	9964	4	1650	4	[Sdhb - succinate dehydrogenase complex, subunit b, iron sulfur (ip), Sdhd - succinate dehydrogenase complex, subunit d, integral membrane protein, Sdhc - succinate dehydrogenase complex, subunit c, integral membrane protein, Sdha - succinate dehydrogenase complex, subunit a, flavoprotein (fp)]
GO:0005746	mitochondrial respiratory chain	0.00075	0.00792	6.04	9964	4	1650	4	[Ndufa13 - nadh dehydrogenase (ubiquinone) 1 alpha subcomplex, 13, Cox7b - cytochrome c oxidase subunit viib, Cox7a2l - cytochrome c oxidase subunit viia polypeptide 2-like, Cox7a2 - cytochrome c oxidase subunit viia 2]
GO:0005749	mitochondrial respiratory chain complex II, succinate dehydrogenase complex (ubiquinone)	0.00075	0.00786	6.04	9964	4	1650	4	[Sdhb - succinate dehydrogenase complex, subunit b, iron sulfur (ip), Sdhd - succinate dehydrogenase complex, subunit d, integral membrane protein, Sdhc - succinate dehydrogenase complex, subunit c, integral membrane protein, Sdha - succinate dehydrogenase complex, subunit a, flavoprotein (fp)]
