# Supplementary material for: Comprehensive catalog of dendritically localized mRNA isoforms from sub-cellular sequencing of single mouse neurons
Source: BMC Biol. 2019 Jan 24;17:5. doi: 10.1186/s12915-019-0630-z (PMC6344992; doi:10.1186/s12915-019-0630-z)
Supplement: Supplementary file 5 — Full list of predicted protein structural folds for dendritic genes found in this study. (XLSX 506 kb) [file 12915_2019_630_MOESM5_ESM.xlsx]

## Sheet: ProteinStruc_localizedGenes
Gene	Domain	Type	Start	End	Gene3D	Fold	NNDist	Desc
Epn1	Epn1_1	c	15	158	1.25.40.90	a.118	0	alpha-alpha superhelix
Sptbn1	Sptbn1_3	c	173	280	1.10.418.10	a.40	0	CH domain-like
Ap2s1	Ap2s1_1	c	1	142	3.30.450.60	d.110	0	Profilin-like
Tceb1	Tceb1_1	c	17	112	3.30.710.10	d.42	0	POZ domain
Srrm1	Srrm1_1	c	26	134	1.20.1390.10	a.188	2.99036	PWI domain
Taf11	Taf11_2	c	113	201	1.10.20.10	a.22	3.03841	Histone-fold
Ap2a2	Ap2a2_4	c	826	938	3.30.310.10	d.105	3.2962	Subdomain of clathrin and coatomer appendage domain
Eef1g	Eef1g_4	c	277	437	3.30.70.1010	d.58	3.64098	Ferredoxin-like
Uba52	Uba52_1	c	1	76	3.10.20.90	d.15	3.95981	beta-Grasp (ubiquitin-like)
Bdnf	Bdnf_2	c	135	246	2.10.90.10	g.17	4.19975	Cystine-knot cytokines
Eno2	Eno2_2	c	128	432	3.20.20.120	c.1	4.73325	TIM beta/alpha-barrel
B3gat1	B3gat1_2	c	83	334	3.90.550.10	c.68	4.79533	Nucleotide-diphospho-sugar transferases
Cox5a	Cox5a_2	c	41	145	1.25.40.40	a.118	4.86082	alpha-alpha superhelix
Gabarap	Gabarap_1	c	1	117	3.10.20.90	d.15	5.00984	beta-Grasp (ubiquitin-like)
Arpc5	Arpc5_1	c	1	151	1.25.40.190	a.118	5.3677	alpha-alpha superhelix
Copg1	Copg1_3	c	761	873	3.30.310.10	d.105	5.37367	Subdomain of clathrin and coatomer appendage domain
Gabbr1	Gabbr1_3	c	100	159	2.10.70.10	g.18	5.39301	Complement control module/SCR domain
Ubb	Ubb_1	c	1	77	3.10.20.90	d.15	5.5053	beta-Grasp (ubiquitin-like)
Ubc	Ubc_1	c	1	77	3.10.20.90	d.15	5.5053	beta-Grasp (ubiquitin-like)
Gm1821	Gm1821_1	c	1	77	3.10.20.90	d.15	5.62898	beta-Grasp (ubiquitin-like)
Tomm20	Tomm20_2	c	54	145	1.20.960.10	a.23	5.65264	Open three-helical up-and-down bundle
Pebp1	Pebp1_1	c	1	187	3.90.280.10	b.17	5.71053	PEBP-like
Mif	Mif_1	c	2	115	3.30.429.10	d.80	5.74243	Tautomerase/MIF
Sptbn2	Sptbn2_3	c	176	283	1.10.418.10	a.40	5.79179	CH domain-like
App	App_3	c	132	188	3.30.1490.140	d.230	5.8496	Dodecin subunit-like
Ftl1	Ftl1_1	c	1	177	1.20.1260.10	a.25	5.99256	Ferritin-like
Eif3k	Eif3k_2	c	125	217	1.10.10.10	a.4	5.99637	DNA/RNA-binding 3-helical bundle
Kalrn	Kalrn_20	c	2295	2359	2.30.30.40	b.34	6.02893	SH3-like barrel
Gabarapl1	Gabarapl1_1	c	1	116	3.10.20.90	d.15	6.04418	beta-Grasp (ubiquitin-like)
Tulp1	Tulp1_2	c	293	537	3.20.90.10	d.23	6.11891	Tubby C-terminal domain-like
Uck2	Uck2_1	c	19	231	3.40.50.300	c.37	6.14213	P-loop containing nucleoside triphosphate hydrolases
Mapre1	Mapre1_1	c	8	131	1.10.418.10	a.40	6.18937	CH domain-like
Capzb	Capzb_1	f	1	246	none	e.43	6.26302	Subunits of heterodimeric actin filament capping protein Capz
Ski	Ski_4	c	215	311	3.10.390.10	d.217	6.26921	SAND domain-like
Cox4i1	Cox4i1_1	c	26	169	1.10.442.10	f.23	6.30937	Single transmembrane helix
Trp53bp1	Trp53bp1_9	c	1469	1523	2.30.30.140	b.34	6.33964	SH3-like barrel
Xiap	Xiap_2	c	124	237	1.10.1170.10	g.52	6.34916	Inhibitor of apoptosis (IAP) repeat
Atp5a1	Atp5a1_4	c	424	551	1.20.150.20	a.69	6.36571	Left-handed superhelix
Sdhb	Sdhb_2	c	40	142	3.10.20.30	d.15	6.42905	beta-Grasp (ubiquitin-like)
Ufm1	Ufm1_1	c	1	84	3.10.20.90	d.15	6.44909	beta-Grasp (ubiquitin-like)
Dab1	Dab1_1	c	25	173	2.30.29.30	b.55	6.45656	PH domain-like barrel
Ndufa2	Ndufa2_1	c	15	98	3.40.30.10	c.47	6.50653	Thioredoxin fold
Arhgef9	Arhgef9_4	c	310	457	2.30.29.30	b.55	6.75178	PH domain-like barrel
Itsn1	Itsn1_1	c	13	105	1.10.238.10	a.39	6.78786	EF Hand-like
Camta1	Camta1_5	c	874	956	2.60.40.10	b.1	6.80707	Immunoglobulin-like beta-sandwich
Pfn1	Pfn1_1	c	1	140	3.30.450.30	d.110	6.8083	Profilin-like
Srp14	Srp14_1	c	1	108	3.30.720.10	d.49	6.81539	Signal recognition particle alu RNA binding heterodimer, SRP9/14
Psap	Psap_8	c	437	518	1.10.225.10	a.64	6.83487	Saposin-like
Ubc	Ubc_9	c	610	684	3.10.20.90	d.15	6.85972	beta-Grasp (ubiquitin-like)
Sdhd	Sdhd_2	c	59	159	1.20.1300.10	f.21	6.89597	Heme-binding four-helical bundle
Rpl12	Rpl12_1	c	1	79	3.30.1550.10	d.47	6.93845	Ribosomal L11/L12e N-terminal domain
Cdk5r1	Cdk5r1_2	c	146	291	1.10.472.10	a.74	6.96574	Cyclin-like
Dynll2	Dynll2_1	c	1	89	3.30.740.10	d.39	6.9768	DLC
Rad23a	Rad23a_4	c	227	286	1.10.10.540	a.189	7.00938	XPC-binding domain
Ufc1	Ufc1_1	f	1	167	none	d.20	7.03359	UBC-like
Apbb1	Apbb1_2	c	252	283	2.20.70.10	b.72	7.0383	WW domain-like
Dvl1	Dvl1_4	c	413	500	1.10.10.10	a.4	7.05136	DNA/RNA-binding 3-helical bundle
Eno1	Eno1_2	c	128	432	3.20.20.120	c.1	7.07082	TIM beta/alpha-barrel
Nedd4	Nedd4_6	c	407	439	2.20.70.10	b.72	7.09122	WW domain-like
Socs2	Socs2_3	f	159	198	none	a.271	7.09641	SOCS box-like
Plcb1	Plcb1_3	c	313	666	3.20.20.190	c.1	7.1253	TIM beta/alpha-barrel
Ube2d2a	Ube2d2a_1	c	2	147	3.10.110.10	d.20	7.12556	UBC-like
Ap2b1	Ap2b1_1	c	1	590	1.25.10.10	a.118	7.14193	alpha-alpha superhelix
Cox6b1	Cox6b1_1	c	2	86	1.10.10.140	a.51	7.16092	Cytochrome c oxidase subunit h
Mapre2	Mapre2_2	c	50	173	1.10.418.10	a.40	7.16453	CH domain-like
Lin7a	Lin7a_1	c	23	78	1.10.287.650	a.194	7.17833	L27 domain
Pea15a	Pea15a_1	c	1	128	1.10.533.10	a.77	7.2065	DEATH domain
Ap2b1	Ap2b1_4	c	822	937	3.30.310.10	d.105	7.22197	Subdomain of clathrin and coatomer appendage domain
Nedd4	Nedd4_7	c	462	494	2.20.70.10	b.72	7.23652	WW domain-like
Ube2d3	Ube2d3_1	c	2	147	3.10.110.10	d.20	7.24363	UBC-like
Atp1b1	Atp1b1_2	c	66	304	2.60.40.1660	b.1	7.24911	Immunoglobulin-like beta-sandwich
Pdpk1	Pdpk1_4	c	412	558	2.30.29.30	b.55	7.27639	PH domain-like barrel
Ubqln2	Ubqln2_5	c	592	632	1.10.8.10	a.5	7.28029	RuvA C-terminal domain-like
Amd2	Amd2_1	c	1	333	3.60.90.10	d.156	7.28092	S-adenosylmethionine decarboxylase
Ptprb	Ptprb_12	c	1678	1969	3.90.190.10	c.45	7.32484	(Phosphotyrosine protein) phosphatases II
Tbca	Tbca_1	c	4	105	1.20.58.90	a.7	7.32686	Spectrin repeat-like
Ppig	Ppig_1	c	5	181	2.40.100.10	b.62	7.34917	Cyclophilin-like
Mmp16	Mmp16_4	c	340	533	2.110.10.10	b.66	7.38084	4-bladed beta-propeller
Wdfy3	Wdfy3_17	c	3427	3499	3.30.40.10	g.50	7.38885	FYVE/PHD zinc finger
Fasn	Fasn_4	c	617	678	3.30.70.250	c.19	7.42028	FabD/lysophospholipase-like
Uhrf2	Uhrf2_6	c	345	396	3.30.40.10	g.50	7.42667	FYVE/PHD zinc finger
Nedd8	Nedd8_1	c	1	76	3.10.20.90	d.15	7.45358	beta-Grasp (ubiquitin-like)
Eno2	Eno2_1	c	2	127	3.30.390.10	d.54	7.47368	Enolase N-terminal domain-like
Ubqln1	Ubqln1_3	c	536	576	1.10.8.10	a.5	7.47546	RuvA C-terminal domain-like
Dclk1	Dclk1_2	c	50	150	3.10.20.230	d.15	7.47635	beta-Grasp (ubiquitin-like)
Rapgef4	Rapgef4_3	c	199	341	1.10.10.10	a.4	7.5149	DNA/RNA-binding 3-helical bundle
Snrpb	Snrpb_1	c	1	90	2.30.30.100	b.38	7.51561	Sm-like fold
Nme2	Nme2_1	c	1	152	3.30.70.141	d.58	7.53626	Ferredoxin-like
Arpc5l	Arpc5l_1	c	1	153	1.25.40.190	a.118	7.57613	alpha-alpha superhelix
Rims1	Rims1_4	c	578	703	2.60.40.150	b.7	7.58011	C2 domain-like
Rps27a	Rps27a_1	c	1	99	3.10.20.90	d.15	7.58723	beta-Grasp (ubiquitin-like)
Arpc1b	Arpc1b_1	c	9	371	2.130.10.10	b.69	7.59831	7-bladed beta-propeller
Bola2	Bola2_1	c	3	85	3.30.300.90	d.52	7.59913	Alpha-lytic protease prodomain-like
Cbx6	Cbx6_1	c	7	62	2.40.50.40	b.34	7.60045	SH3-like barrel
Hnrnpa1	Hnrnpa1_1	c	3	95	3.30.70.330	d.58	7.6043	Ferredoxin-like
Tuba1a	Tuba1a_1	c	1	267	3.40.50.1440	c.32	7.60858	Tubulin nucleotide-binding domain-like
Arf3	Arf3_1	c	9	181	3.40.50.300	c.37	7.61829	P-loop containing nucleoside triphosphate hydrolases
Snrpn	Snrpn_1	c	1	90	2.30.30.100	b.38	7.61916	Sm-like fold
Dynll1	Dynll1_1	c	1	89	3.30.740.10	d.39	7.62596	DLC
Sdhb	Sdhb_3	c	145	279	1.10.1060.10	a.1	7.649	Globin-like
Cox7c	Cox7c_1	c	18	62	4.10.49.10	f.23	7.65388	Single transmembrane helix
Gli3	Gli3_3	c	479	511	3.30.160.60	g.37	7.67177	beta-beta-alpha zinc fingers
Pten	Pten_1	c	1	185	3.90.190.10	c.45	7.68905	(Phosphotyrosine protein) phosphatases II
Socs2	Socs2_2	c	33	158	3.30.505.10	d.93	7.71401	SH2-like
Gm1821	Gm1821_2	c	78	151	3.10.20.90	d.15	7.71759	beta-Grasp (ubiquitin-like)
Nxf1	Nxf1_2	c	109	197	3.30.70.330	d.58	7.72868	Ferredoxin-like
Trim9	Trim9_4	c	442	537	2.60.40.10	b.1	7.72889	Immunoglobulin-like beta-sandwich
Gabarapl2	Gabarapl2_1	c	2	115	3.10.20.90	d.15	7.7299	beta-Grasp (ubiquitin-like)
Gcsh	Gcsh_2	c	48	169	2.40.50.100	b.84	7.73604	Barrel-sandwich hybrid
Ap2b1	Ap2b1_3	c	710	821	2.60.40.1150	b.1	7.75878	Immunoglobulin-like beta-sandwich
Cst3	Cst3_1	c	25	140	3.10.450.10	d.17	7.8012	Cystatin-like
Arf1	Arf1_1	c	9	181	3.40.50.300	c.37	7.81326	P-loop containing nucleoside triphosphate hydrolases
Eef1b2	Eef1b2_2	c	133	225	3.30.70.60	d.58	7.81698	Ferredoxin-like
Fabp3	Fabp3_1	c	3	132	2.40.128.20	b.60	7.88233	Lipocalins
Hnrnpa3	Hnrnpa3_1	c	16	119	3.30.70.330	d.58	7.8912	Ferredoxin-like
Oxct1	Oxct1_3	c	302	513	3.40.1080.10	c.124	7.89777	NagB/RpiA/CoA transferase-like
Kcna1	Kcna1_2	c	38	135	3.30.710.10	d.42	7.90904	POZ domain
Ubb	Ubb_4	c	230	303	3.10.20.90	d.15	7.93678	beta-Grasp (ubiquitin-like)
Rasa1	Rasa1_3	c	273	341	2.30.30.40	b.34	7.93915	SH3-like barrel
Cyb5	Cyb5_1	c	7	91	3.10.120.10	d.120	7.96103	Cytochrome b5-like heme/steroid binding domain
Cox6a2	Cox6a2_1	c	16	96	4.10.95.10	f.23	7.9739	Single transmembrane helix
Nlgn1	Nlgn1_2	c	48	638	3.40.50.1820	c.69	7.98529	alpha/beta-Hydrolases
Ncor1	Ncor1_2	c	428	488	1.10.10.60	a.4	8.01326	DNA/RNA-binding 3-helical bundle
Vcp	Vcp_1	c	6	107	2.40.40.20	b.52	8.01334	Double psi beta-barrel
Tnpo1	Tnpo1_2d	p9	9376	321898	1.25.10.10	a.118	8.02621	alpha-alpha superhelix
Brd2	Brd2_2	c	73	185	1.20.920.10	a.29	8.03947	Bromodomain-like
Ddah1	Ddah1_1	c	10	281	3.75.10.10	d.126	8.06244	Pentein, beta/alpha-propeller
Hnrnpa2b1	Hnrnpa2b1_1	c	10	106	3.30.70.330	d.58	8.06309	Ferredoxin-like
Cenpb	Cenpb_2	c	72	130	1.10.10.60	a.4	8.1042	DNA/RNA-binding 3-helical bundle
Mt1	Mt1_1	c	1	60	4.10.10.10	g.46	8.10628	Metallothionein
Calm1	Calm1_1	c	2	147	1.10.238.10	a.39	8.10637	EF Hand-like
Calm2	Calm2_1	c	2	147	1.10.238.10	a.39	8.10637	EF Hand-like
Calm3	Calm3_1	c	2	147	1.10.238.10	a.39	8.10637	EF Hand-like
Ppp2r1a	Ppp2r1a_1	c	2	589	1.25.10.10	a.118	8.12989	alpha-alpha superhelix
Nudc	Nudc_2	c	157	275	2.60.40.790	b.15	8.13587	HSP20-like chaperones
Taf13	Taf13_2	c	32	74	1.10.20.10	a.22	8.17303	Histone-fold
Edf1	Edf1_2	c	70	147	1.10.260.40	a.35	8.19999	lambda repressor-like DNA-binding domains
Ubb	Ubb_3	c	154	229	3.10.20.90	d.15	8.21411	beta-Grasp (ubiquitin-like)
Ubb	Ubb_2	c	78	153	3.10.20.90	d.15	8.21411	beta-Grasp (ubiquitin-like)
Ubc	Ubc_8	c	534	609	3.10.20.90	d.15	8.21411	beta-Grasp (ubiquitin-like)
Ubc	Ubc_4	c	230	305	3.10.20.90	d.15	8.21411	beta-Grasp (ubiquitin-like)
Ubc	Ubc_3	c	154	229	3.10.20.90	d.15	8.21411	beta-Grasp (ubiquitin-like)
Ubc	Ubc_7	c	458	533	3.10.20.90	d.15	8.21411	beta-Grasp (ubiquitin-like)
Ubc	Ubc_2	c	78	153	3.10.20.90	d.15	8.21411	beta-Grasp (ubiquitin-like)
Ubc	Ubc_5	c	306	381	3.10.20.90	d.15	8.21411	beta-Grasp (ubiquitin-like)
Ubc	Ubc_6	c	382	457	3.10.20.90	d.15	8.21411	beta-Grasp (ubiquitin-like)
Mgll	Mgll_1	c	3	296	3.40.50.1820	c.69	8.23389	alpha/beta-Hydrolases
Vav3	Vav3_5	c	596	675	2.30.30.40	b.34	8.24795	SH3-like barrel
Mtif2	Mtif2_4	c	620	717	2.40.30.10	b.43	8.262	Reductase/isomerase/elongation factor common domain
Myo5a	Myo5a_12	w	1501	1853	none	a.118	8.26297	alpha-alpha superhelix
Syt1	Syt1_3	c	267	415	2.60.40.150	b.7	8.27878	C2 domain-like
Nme1	Nme1_1	c	1	152	3.30.70.141	d.58	8.29379	Ferredoxin-like
Etv4	Etv4_2	c	336	447	1.10.10.10	a.4	8.29594	DNA/RNA-binding 3-helical bundle
Sod1	Sod1_1	c	3	154	2.60.40.200	b.1	8.31608	Immunoglobulin-like beta-sandwich
Cand1	Cand1_2d	p1	1340	3031210	1.25.10.10	a.118	8.31631	alpha-alpha superhelix
Oxct1	Oxct1_2	c	34	290	3.40.1080.10	c.124	8.33393	NagB/RpiA/CoA transferase-like
Nsf	Nsf_1	c	5	83	2.40.40.20	b.52	8.3473	Double psi beta-barrel
Rpl37	Rpl37_1	c	2	53	2.20.25.30	g.41	8.35167	Rubredoxin-like
Nudt3	Nudt3_1	c	9	141	3.90.79.10	d.113	8.36452	Nudix
Ubl3	Ubl3_1	c	5	97	3.10.20.90	d.15	8.407	beta-Grasp (ubiquitin-like)
Xiap	Xiap_3	c	253	356	1.10.1170.10	g.52	8.41028	Inhibitor of apoptosis (IAP) repeat
Cul1	Cul1_7	c	674	776	1.10.10.10	a.4	8.41279	DNA/RNA-binding 3-helical bundle
Cox5b	Cox5b_2	c	33	122	2.60.11.10	g.41	8.42249	Rubredoxin-like
Gm11273	Gm11273_2	c	34	123	2.60.11.10	g.41	8.42249	Rubredoxin-like
Meis2	Meis2_2	c	274	334	1.10.10.60	a.4	8.43559	DNA/RNA-binding 3-helical bundle
Dhx9	Dhx9_3	c	172	257	3.30.160.20	d.50	8.46181	dsRBD-like
Fscn1	Fscn1_1	c	1	138	2.80.10.50	b.42	8.46592	beta-Trefoil
Itpa	Itpa_1	c	1	190	3.90.950.10	c.51	8.46813	Anticodon-binding domain-like
App	App_4	c	284	342	4.10.410.10	g.8	8.4689	BPTI-like
Epha5	Epha5_6	c	510	777	1.10.510.10	d.144	8.48003	Protein kinase-like (PK-like)
Eif4g3	Eif4g3_7	c	1208	1401	1.25.40.180	a.118	8.49152	alpha-alpha superhelix
Foxn3	Foxn3_2	c	107	199	1.10.10.10	a.4	8.50182	DNA/RNA-binding 3-helical bundle
Brd4	Brd4_2	c	57	198	1.20.920.10	a.29	8.50297	Bromodomain-like
Ctnnb1	Ctnnb1_2	c	135	661	1.25.10.10	a.118	8.50787	alpha-alpha superhelix
Clpp	Clpp_2	c	54	241	3.90.226.10	c.14	8.50836	ClpP/crotonase
Glo1	Glo1_1	c	3	183	3.10.180.10	d.32	8.52529	Glyoxalase/Bleomycin resistance protein/Dihydroxybiphenyl dioxygenase
Foxg1	Foxg1_3	c	163	257	1.10.10.10	a.4	8.53178	DNA/RNA-binding 3-helical bundle
Aplp1	Aplp1_3	c	154	210	3.30.1490.140	d.230	8.5526	Dodecin subunit-like
Acyp2	Acyp2_1	c	12	105	3.30.70.100	d.58	8.55937	Ferredoxin-like
Atp5b	Atp5b_2	c	55	116	2.40.10.170	b.49	8.55963	Domain of alpha and beta subunits of F1 ATP synthase-like
Magi1	Magi1_9	c	632	715	2.30.42.10	b.36	8.58743	PDZ domain-like
Cenpb	Cenpb_6	c	542	599	1.10.287.1090	a.30	8.58832	ROP-like
Snf8	Snf8_3	c	173	249	1.10.10.10	a.4	8.59523	DNA/RNA-binding 3-helical bundle
Pam	Pam_2	c	52	201	2.60.120.310	b.121	8.66404	Nucleoplasmin-like/VP (viral coat and capsid proteins)
Hnrnpab	Hnrnpab_2	c	69	148	3.30.70.330	d.58	8.69442	Ferredoxin-like
Uqcrfs1	Uqcrfs1_2	c	80	142	1.20.5.270	f.23	8.69889	Single transmembrane helix
Fscn1	Fscn1_2	c	139	260	2.80.10.50	b.42	8.71409	beta-Trefoil
Map1lc3a	Map1lc3a_1	c	4	119	3.10.20.90	d.15	8.71671	beta-Grasp (ubiquitin-like)
Abi1	Abi1_2	c	418	478	2.30.30.40	b.34	8.72347	SH3-like barrel
Prpf19	Prpf19_1	c	3	57	3.30.40.10	g.44	8.72382	RING/U-box
Rfx7	Rfx7_2	c	109	183	1.10.10.10	a.4	8.73817	DNA/RNA-binding 3-helical bundle
Nmt2	Nmt2_3	c	314	522	3.40.630.30	d.108	8.74004	Acyl-CoA N-acyltransferases (Nat)
Cox6c	Cox6c_1	c	7	74	4.10.93.10	f.23	8.76149	Single transmembrane helix
Ckb	Ckb_1	c	4	102	1.10.135.10	a.83	8.76429	Guanido kinase N-terminal domain
Tceb2	Tceb2_1	c	1	77	3.10.20.90	d.15	8.76616	beta-Grasp (ubiquitin-like)
Nsf	Nsf_2	c	86	195	3.10.330.10	d.31	8.78962	Cdc48 domain 2-like
Hnrnpk	Hnrnpk_6	c	388	459	3.30.1370.10	d.51	8.81851	Eukaryotic type KH-domain (KH-domain type I)
Sh3glb2	Sh3glb2_5	c	342	399	2.30.30.40	b.34	8.84999	SH3-like barrel
Fth1	Fth1_1	c	2	174	1.20.1260.10	a.25	8.85065	Ferritin-like
Msi2	Msi2_1	c	13	104	3.30.70.330	d.58	8.85952	Ferredoxin-like
Ndufab1	Ndufab1_2	c	77	153	1.10.1200.10	a.28	8.86481	Acyl carrier protein-like
Chn1	Chn1_2	c	50	166	3.30.505.10	d.93	8.86605	SH2-like
Agap3	Agap3_2	c	125	293	3.40.50.300	c.37	8.8929	P-loop containing nucleoside triphosphate hydrolases
Eif5a	Eif5a_1	c	13	81	2.30.30.30	b.34	8.93307	SH3-like barrel
Ppia	Ppia_1	c	2	164	2.40.100.10	b.62	8.94799	Cyclophilin-like
Cic	Cic_7	c	1101	1190	1.10.30.10	a.21	8.96275	HMG-box
Syt15	Syt15_2	c	145	267	2.60.40.150	b.7	8.96836	C2 domain-like
Prpf19	Prpf19_3	c	216	504	2.130.10.10	b.69	8.97186	7-bladed beta-propeller
Phpt1	Phpt1_1	f	1	124	none	d.322	8.97322	PHP14-like
Sqstm1	Sqstm1_3	c	392	433	1.10.8.10	a.5	8.97434	RuvA C-terminal domain-like
Npc2	Npc2_1	c	22	148	2.60.40.770	b.1	8.98125	Immunoglobulin-like beta-sandwich
Nlgn2	Nlgn2_2	c	42	613	3.40.50.1820	c.69	8.99487	alpha/beta-Hydrolases
Apbb1	Apbb1_6	c	534	671	2.30.29.30	b.55	8.99561	PH domain-like barrel
Uqcrq	Uqcrq_1	c	5	74	1.20.5.210	f.23	8.99766	Single transmembrane helix
Abi2	Abi2_2	c	385	443	2.30.30.40	b.34	8.99803	SH3-like barrel
Clip3	Clip3_7	c	408	486	2.30.30.190	b.34	9.00389	SH3-like barrel
Agap1	Agap1_2	c	70	238	3.40.50.300	c.37	9.00767	P-loop containing nucleoside triphosphate hydrolases
Ptms	Ptms_1	c	13	78	2.30.30.30	b.34	9.00842	SH3-like barrel
Shc3	Shc3_3	c	369	473	3.30.505.10	d.93	9.0295	SH2-like
Lhx6	Lhx6_4	c	221	276	1.10.10.60	a.4	9.03015	DNA/RNA-binding 3-helical bundle
Grip1	Grip1_7	c	568	663	2.30.42.10	b.36	9.03727	PDZ domain-like
Aplp2	Aplp2_2	c	49	138	3.90.570.10	d.170	9.04665	SRCR-like
Mecp2	Mecp2_2	c	67	195	3.30.890.10	d.10	9.04856	DNA-binding domain
Arf5	Arf5_1	c	8	180	3.40.50.300	c.37	9.04944	P-loop containing nucleoside triphosphate hydrolases
Arrb1	Arrb1_1	c	6	176	2.60.40.840	b.1	9.05762	Immunoglobulin-like beta-sandwich
Atad2	Atad2_6	c	637	758	1.20.920.10	a.29	9.06155	Bromodomain-like
Psap	Psap_6	c	315	393	1.10.225.10	a.64	9.06619	Saposin-like
Foxp1	Foxp1_3	c	487	573	1.10.10.10	a.4	9.08629	DNA/RNA-binding 3-helical bundle
Foxp2	Foxp2_3	c	498	584	1.10.10.10	a.4	9.13612	DNA/RNA-binding 3-helical bundle
Rangap1	Rangap1_6	c	429	587	1.25.40.200	a.118	9.14767	alpha-alpha superhelix
Dlg4	Dlg4_6	c	421	511	2.30.30.40	b.34	9.15308	SH3-like barrel
Ptprs	Ptprs_5	c	505	606	2.60.40.10	b.1	9.17366	Immunoglobulin-like beta-sandwich
Zfp931	Zfp931_1	f	1	53	none	a.212	9.18138	KRAB domain (Kruppel-associated box)
Arf4	Arf4_1	c	5	180	3.40.50.300	c.37	9.18367	P-loop containing nucleoside triphosphate hydrolases
Cdk5r2	Cdk5r2_2	c	181	327	1.10.472.10	a.74	9.18927	Cyclin-like
Elk1	Elk1_1	c	3	92	1.10.10.10	a.4	9.19432	DNA/RNA-binding 3-helical bundle
Kalrn	Kalrn_12	c	1246	1432	1.20.900.10	a.87	9.19743	DBL homology domain (DH-domain)
Prlr	Prlr_2	c	122	219	2.60.40.10	b.1	9.19929	Immunoglobulin-like beta-sandwich
Chl1	Chl1_6	c	423	513	2.60.40.10	b.1	9.22838	Immunoglobulin-like beta-sandwich
Clip3	Clip3_5	c	293	369	2.30.30.190	b.34	9.23269	SH3-like barrel
Akr1a1	Akr1a1_1	c	6	302	3.20.20.100	c.1	9.23414	TIM beta/alpha-barrel
Sez6l2	Sez6l2_9	c	770	830	2.10.70.10	g.18	9.24137	Complement control module/SCR domain
Arid1a	Arid1a_11d	p1007	10071323	11101337	1.10.150.60	a.4	9.2416	DNA/RNA-binding 3-helical bundle
Pitpna	Pitpna_1	c	2	271	3.30.530.20	d.129	9.26369	TBP-like
Gm14399	Gm14399_1	f	1	53	none	a.212	9.26977	KRAB domain (Kruppel-associated box)
Rpl23a	Rpl23a_2	c	73	156	3.30.70.330	d.12	9.28327	Ribosomal proteins S24e, L23 and L15e
Clip4	Clip4_6	c	476	563	2.30.30.190	b.34	9.31442	SH3-like barrel
Nmt2	Nmt2_2	c	148	313	3.40.630.30	d.108	9.33703	Acyl-CoA N-acyltransferases (Nat)
Cadps	Cadps_3	c	514	625	2.30.29.30	b.55	9.34291	PH domain-like barrel
Chd4	Chd4_4	c	443	490	3.30.40.10	g.50	9.36101	FYVE/PHD zinc finger
Map1lc3b	Map1lc3b_1	c	3	119	3.10.20.90	d.15	9.38742	beta-Grasp (ubiquitin-like)
Sorbs2	Sorbs2_7	c	1009	1081	2.30.30.40	b.34	9.40011	SH3-like barrel
Magi1	Magi1_14	c	1104	1214	2.30.42.10	b.36	9.40638	PDZ domain-like
Rbx1	Rbx1_1	c	23	108	3.30.40.10	g.44	9.40799	RING/U-box
Cdh13	Cdh13_5	c	476	581	2.60.40.60	b.1	9.41203	Immunoglobulin-like beta-sandwich
Poldip2	Poldip2_4	c	236	356	2.60.40.1470	b.1	9.42447	Immunoglobulin-like beta-sandwich
Apbb2	Apbb2_2	c	287	320	2.20.70.10	b.72	9.42783	WW domain-like
Clip4	Clip4_4	c	282	362	2.30.30.190	b.34	9.43223	SH3-like barrel
Mmp24	Mmp24_4	c	351	544	2.110.10.10	b.66	9.43475	4-bladed beta-propeller
Fscn1	Fscn1_3	c	261	379	2.80.10.50	b.42	9.43562	beta-Trefoil
Dld	Dld_4	c	376	503	3.30.390.30	d.87	9.43683	CO dehydrogenase flavoprotein C-domain-like
Papola	Papola_4	c	366	488	3.30.70.590	d.58	9.444	Ferredoxin-like
Cox8a	Cox8a_1	c	26	68	4.10.81.10	f.23	9.45125	Single transmembrane helix
Ptges3	Ptges3_1	c	3	124	2.60.40.790	b.15	9.46369	HSP20-like chaperones
Sel1l	Sel1l_2	c	113	164	2.10.10.10	g.14	9.48291	Kringle-like
Eef1a1	Eef1a1_3	c	337	446	2.40.30.10	b.44	9.48634	Elongation factor/aminomethyltransferase common domain
Snap91	Snap91_2	c	147	294	1.20.58.150	a.7	9.48888	Spectrin repeat-like
Bcl11b	Bcl11b_4	c	779	874	3.30.40.10	g.37	9.49102	beta-beta-alpha zinc fingers
Trp63	Trp63_2	c	162	362	2.60.40.720	b.2	9.50101	Common fold of diphtheria toxin/transcription factors/cytochrome f
Otc	Otc_2	c	32	184	3.40.50.1370	c.78	9.50926	ATC-like
Gm14326	Gm14326_1	f	1	52	none	a.212	9.5123	KRAB domain (Kruppel-associated box)
Pfn2	Pfn2_1	c	4	139	3.30.450.30	d.110	9.53423	Profilin-like
Ap1s1	Ap1s1_1	c	1	141	3.30.450.60	d.110	9.53425	Profilin-like
Appl1	Appl1_1	c	5	265	1.20.1270.60	a.238	9.54041	BAR/IMD domain-like
Maf	Maf_4d	p182	182245	208300	1.10.880.10	a.37	9.5468	A DNA-binding domain in eukaryotic transcription factors
Fkbp1a	Fkbp1a_1	c	2	107	3.10.50.40	d.26	9.54811	FKBP-like
Lman2	Lman2_2	c	53	284	2.60.120.200	b.29	9.55453	Concanavalin A-like lectins/glucanases
Eif3i	Eif3i_1	c	2	319	2.130.10.10	b.69	9.55725	7-bladed beta-propeller
Spred2	Spred2_1	c	3	129	2.30.29.30	b.55	9.56263	PH domain-like barrel
Uhrf2	Uhrf2_8	c	460	652	2.30.280.10	b.122	9.58242	PUA domain-like
Shank2	Shank2_2	c	145	210	2.30.30.40	b.34	9.5896	SH3-like barrel
Map3k10	Map3k10_1	c	17	82	2.30.30.40	b.34	9.60693	SH3-like barrel
Ube4b	Ube4b_7	c	1100	1171	3.30.40.10	g.44	9.61375	RING/U-box
Atp5b	Atp5b_4	c	410	520	1.10.1140.10	a.69	9.61767	Left-handed superhelix
Prlr	Prlr_1	c	19	115	2.60.40.10	b.1	9.61834	Immunoglobulin-like beta-sandwich
Slc25a5	Slc25a5_1	c	3	297	1.50.40.10	f.42	9.61877	Mitochondrial carrier
Dmd	Dmd_2	c	135	240	1.10.418.10	a.40	9.61877	CH domain-like
Itsn1	Itsn1_9	c	989	1054	2.30.30.40	b.34	9.62145	SH3-like barrel
Prkaca	Prkaca_2	c	40	282	1.10.510.10	d.144	9.62439	Protein kinase-like (PK-like)
Ube2e2	Ube2e2_1	c	24	201	3.10.110.10	d.20	9.62812	UBC-like
Cox6a1	Cox6a1_1	c	28	110	4.10.95.10	f.23	9.63226	Single transmembrane helix
Bcl2l2	Bcl2l2_1	c	9	160	1.10.437.10	f.1	9.63475	Toxins' membrane translocation domains
Epha6	Epha6_9d	p626	626743	700935	1.10.510.10	d.144	9.64081	Protein kinase-like (PK-like)
Psap	Psap_4	c	192	277	1.10.225.10	a.64	9.64874	Saposin-like
Zfand5	Zfand5_2	c	135	209	4.10.1110.10	g.80	9.65666	AN1-like Zinc finger
Pbx1	Pbx1_2	c	233	294	1.10.10.60	a.4	9.65892	DNA/RNA-binding 3-helical bundle
Dvl3	Dvl3_4	c	408	497	1.10.10.10	a.4	9.65962	DNA/RNA-binding 3-helical bundle
Gnb2l1	Gnb2l1_1	f	1	317	none	b.69	9.66703	7-bladed beta-propeller
Rps28	Rps28_1	c	7	68	2.40.50.140	b.40	9.67165	OB-fold
Cetn2	Cetn2_1	c	9	169	1.10.238.10	a.39	9.68873	EF Hand-like
Chd3	Chd3_3	c	430	483	3.30.40.10	g.50	9.68956	FYVE/PHD zinc finger
Prkaa2	Prkaa2_4d	p405	405533	501552	3.30.310.80	d.129	9.69504	TBP-like
Trp53bp1	Trp53bp1_10	c	1526	1584	2.30.30.30	b.34	9.70935	SH3-like barrel
Hspd1	Hspd1_2	c	207	399	3.50.7.10	c.8	9.71288	The swivelling" beta/beta/alpha domain"
Trove2	Trove2_1	f	1	359	none	a.118	9.71316	alpha-alpha superhelix
Oxr1	Oxr1_2	c	95	146	3.10.350.10	d.7	9.71435	LysM domain
Hdgf	Hdgf_1	c	10	93	2.30.30.140	b.34	9.73179	SH3-like barrel
Nrxn3	Nrxn3_2	c	37	184	2.60.120.200	b.29	9.73764	Concanavalin A-like lectins/glucanases
Arhgef4	Arhgef4_1	c	2	53	2.30.30.40	b.34	9.73801	SH3-like barrel
Trp53bp1	Trp53bp1_13	c	1836	1954	3.40.50.10190	c.15	9.74742	BRCT domain
Mast1	Mast1_2	c	189	283	1.20.1480.20	a.29	9.75242	Bromodomain-like
Gm10263	Gm10263_1	c	7	68	2.40.50.140	b.40	9.75913	OB-fold
Nudt4	Nudt4_1	c	8	140	3.90.79.10	d.113	9.76773	Nudix
Exoc8	Exoc8_2	c	165	286	2.30.29.30	b.55	9.77298	PH domain-like barrel
Pdhx	Pdhx_2	c	57	135	2.40.50.100	b.84	9.77544	Barrel-sandwich hybrid
Tom1l2	Tom1l2_3	c	215	308	1.20.58.160	a.7	9.78552	Spectrin repeat-like
Syt1	Syt1_2	c	132	266	2.60.40.150	b.7	9.79344	C2 domain-like
Ckmt1	Ckmt1_2	c	41	136	1.10.135.10	a.83	9.79391	Guanido kinase N-terminal domain
Zbtb20	Zbtb20_4	c	572	693	2.160.10.10	g.37	9.79394	beta-beta-alpha zinc fingers
Txnl1	Txnl1_2	c	118	283	2.60.120.470	b.18	9.80274	Galactose-binding domain-like
App	App_2	c	31	122	3.90.570.10	d.170	9.8057	SRCR-like
Chl1	Chl1_7	c	520	609	2.60.40.10	b.1	9.81232	Immunoglobulin-like beta-sandwich
Csde1	Csde1_9	c	677	738	2.40.50.140	b.40	9.8166	OB-fold
Tox4	Tox4_2	c	207	291	1.10.30.10	a.21	9.83919	HMG-box
Csde1	Csde1_1	c	21	98	2.40.50.140	b.40	9.84513	OB-fold
Ptprd	Ptprd_5	c	509	609	2.60.40.10	b.1	9.85406	Immunoglobulin-like beta-sandwich
Zfhx3	Zfhx3_20	c	2639	2707	1.10.10.60	a.4	9.86173	DNA/RNA-binding 3-helical bundle
Dlg2	Dlg2_3	c	189	278	2.30.42.10	b.36	9.86689	PDZ domain-like
Sorbs2	Sorbs2_6	c	936	1008	2.30.30.40	b.34	9.87332	SH3-like barrel
Hsp90ab1	Hsp90ab1_3	w	225	524	none	d.14	9.87377	Ribosomal protein S5 domain 2-like
Dtx3l	Dtx3l_3	c	556	614	3.30.40.10	g.44	9.87558	RING/U-box
Atp5d	Atp5d_2	c	37	126	2.60.15.10	b.93	9.87803	Epsilon subunit of F1F0-ATP synthase N-terminal domain
Cpe	Cpe_2	c	49	374	3.40.630.10	c.56	9.88415	Phosphorylase/hydrolase-like
Copa	Copa_1	c	2	320	2.130.10.10	b.69	9.88424	7-bladed beta-propeller
Rad23a	Rad23a_3	c	160	202	1.10.8.10	a.5	9.89014	RuvA C-terminal domain-like
Cacnb4	Cacnb4_2	c	81	207	2.30.30.40	b.34	9.89617	SH3-like barrel
Trerf1	Trerf1_5	c	894	940	1.10.10.60	a.4	9.89633	DNA/RNA-binding 3-helical bundle
Otub1	Otub1_1	f	1	271	none	d.3	9.90376	Cysteine proteinases
Arid2	Arid2_5	c	525	603	1.10.10.10	a.4	9.90739	DNA/RNA-binding 3-helical bundle
Mocs2	Mocs2_2	c	37	181	3.90.1170.40	d.41	9.90758	alpha/beta-Hammerhead
Ank1	Ank1_1	c	8	163	1.25.40.20	d.211	9.91095	beta-hairpin-alpha-hairpin repeat
Grip1	Grip1_3	c	148	236	2.30.42.10	b.36	9.91649	PDZ domain-like
Fbxo44	Fbxo44_2	c	73	252	2.60.120.260	b.18	9.9177	Galactose-binding domain-like
Xiap	Xiap_1	c	16	96	1.10.1170.10	g.52	9.91835	Inhibitor of apoptosis (IAP) repeat
Psap	Psap_2	c	59	143	1.10.225.10	a.64	9.92052	Saposin-like
Synj2bp	Synj2bp_1	c	8	98	2.30.42.10	b.36	9.93219	PDZ domain-like
Rpl8	Rpl8_2	c	91	169	2.30.30.30	b.34	9.94399	SH3-like barrel
Pum2	Pum2_4	f	537	980	none	a.118	9.94479	alpha-alpha superhelix
Magi1	Magi1_13	c	985	1079	2.30.42.10	b.36	9.97348	PDZ domain-like
Robo2	Robo2_7	c	738	863	2.60.40.10	b.1	9.97914	Immunoglobulin-like beta-sandwich
Ubl5	Ubl5_1	c	1	73	3.10.20.90	d.15	9.99085	beta-Grasp (ubiquitin-like)
Gm14305	Gm14305_1	f	1	48	none	a.212	10.0015	KRAB domain (Kruppel-associated box)
Oaz1	Oaz1_1	f	1	227	none	d.108	10.0015	Acyl-CoA N-acyltransferases (Nat)
Epha5	Epha5_8	c	807	865	1.10.150.50	a.60	10.0075	SAM domain-like
Clcn3	Clcn3_3	c	649	811	3.10.580.10	d.37	10.0089	CBS-domain pair
Pdcd5	Pdcd5_2	c	34	113	1.10.8.140	a.5	10.0234	RuvA C-terminal domain-like
Zeb2	Zeb2_2	c	210	362	2.160.10.10	g.37	10.0279	beta-beta-alpha zinc fingers
Hdgfrp3	Hdgfrp3_1	c	9	92	2.30.30.140	b.34	10.0283	SH3-like barrel
Epha6	Epha6_2	c	31	205	2.60.120.260	b.18	10.029	Galactose-binding domain-like
Sptbn2	Sptbn2_4	c	297	421	1.20.58.60	a.7	10.0342	Spectrin repeat-like
A630089N07Rik	A630089N07Rik_1	f	1	68	none	a.212	10.0397	KRAB domain (Kruppel-associated box)
Adarb1	Adarb1_4	c	231	300	3.30.160.20	d.50	10.0411	dsRBD-like
Hnrnpab	Hnrnpab_3	c	149	251	3.30.70.330	d.58	10.043	Ferredoxin-like
Arl3	Arl3_1	c	5	182	3.40.50.300	c.37	10.0457	P-loop containing nucleoside triphosphate hydrolases
Polr3h	Polr3h_1	c	1	81	3.30.1490.120	d.230	10.0543	Dodecin subunit-like
Chl1	Chl1_8	c	610	713	2.60.40.10	b.1	10.065	Immunoglobulin-like beta-sandwich
Unc5c	Unc5c_4	c	261	311	2.20.100.10	g.60	10.0706	TSP-1 type 1 repeat
Nrxn1	Nrxn1_7	c	908	1083	2.60.120.200	b.29	10.0751	Concanavalin A-like lectins/glucanases
Pgam1	Pgam1_1	c	5	252	3.40.50.1240	c.60	10.0831	Phosphoglycerate mutase-like
Ubl4	Ubl4_1	c	1	76	3.10.20.90	d.15	10.0893	beta-Grasp (ubiquitin-like)
Tubb2a	Tubb2a_1	c	1	259	3.40.50.1440	c.32	10.0955	Tubulin nucleotide-binding domain-like
Cpe	Cpe_3	c	375	451	2.60.40.1120	b.3	10.0957	Prealbumin-like
Ube2e3	Ube2e3_2	c	31	207	3.10.110.10	d.20	10.0982	UBC-like
Cyb5b	Cyb5b_1	c	20	99	3.10.120.10	d.120	10.1036	Cytochrome b5-like heme/steroid binding domain
Pten	Pten_4d	p188	188314	282353	2.60.40.1110	b.7	10.1039	C2 domain-like
Dhx9	Dhx9_1	c	2	71	3.30.160.20	d.50	10.1067	dsRBD-like
Ube2n	Ube2n_1	c	5	150	3.10.110.10	d.20	10.1102	UBC-like
Sez6l2	Sez6l2_8	c	702	764	2.10.70.10	g.18	10.1141	Complement control module/SCR domain
D3Ertd254e	D3Ertd254e_6	c	607	693	2.160.10.10	g.37	10.1204	beta-beta-alpha zinc fingers
Nrxn3	Nrxn3_8	c	867	1043	2.60.120.200	b.29	10.1235	Concanavalin A-like lectins/glucanases
Gm14326	Gm14326_6	c	402	485	2.160.10.10	g.37	10.1329	beta-beta-alpha zinc fingers
Sh3gl2	Sh3gl2_2	c	262	346	2.30.30.40	b.34	10.1351	SH3-like barrel
Polr2g	Polr2g_2	c	83	171	2.40.50.140	b.40	10.1383	OB-fold
Itpr2	Itpr2_3	c	434	599	1.25.10.30	a.118	10.1386	alpha-alpha superhelix
Gm14305	Gm14305_4	c	262	345	2.160.10.10	g.37	10.14	beta-beta-alpha zinc fingers
Ncam1	Ncam1_7	c	575	686	2.60.40.10	b.1	10.1513	Immunoglobulin-like beta-sandwich
D3Ertd254e	D3Ertd254e_3	c	331	469	2.160.10.10	g.37	10.1553	beta-beta-alpha zinc fingers
Nisch	Nisch_1	c	17	107	3.30.1520.10	d.189	10.1557	PX domain
Cux1	Cux1_9	c	1229	1297	1.10.10.60	a.4	10.158	DNA/RNA-binding 3-helical bundle
Sez6l2	Sez6l2_7	c	643	701	2.10.70.10	g.18	10.1628	Complement control module/SCR domain
Itsn1	Itsn1_8	c	904	963	2.30.30.40	b.34	10.1664	SH3-like barrel
Gm14326	Gm14326_4	c	235	316	2.160.10.10	g.37	10.1684	beta-beta-alpha zinc fingers
Comt	Comt_2	c	47	256	3.40.50.150	c.66	10.1708	S-adenosyl-L-methionine-dependent methyltransferases
Ptprd	Ptprd_1	c	20	117	2.60.40.10	b.1	10.1717	Immunoglobulin-like beta-sandwich
Ppp1r7	Ppp1r7_3	c	237	357	3.80.10.10	c.10	10.1763	Leucine-rich repeat, LRR (right-handed beta-alpha superhelix)
Cnot4	Cnot4_1	c	4	78	3.30.40.10	g.44	10.1779	RING/U-box
Stam	Stam_3	c	205	283	2.30.30.40	b.34	10.18	SH3-like barrel
Psd	Psd_5	c	751	869	2.30.29.30	b.55	10.1834	PH domain-like barrel
Ap2a2	Ap2a2_3	c	695	825	2.60.40.1230	b.1	10.1952	Immunoglobulin-like beta-sandwich
Gm10250	Gm10250_1	f	1	160	none	f.53	10.1956	ATP synthase D chain-like
Cox17	Cox17_1	c	12	63	1.10.287.1130	a.17	10.1974	Cysteine alpha-hairpin motif
Nrxn2	Nrxn2_6	c	684	721	2.10.25.10	g.3	10.2018	Knottins (small inhibitors, toxins, lectins)
Nrxn2	Nrxn2_8	c	908	1084	2.60.120.200	b.29	10.2163	Concanavalin A-like lectins/glucanases
Polr2g	Polr2g_1	c	1	82	3.30.1490.120	d.230	10.2176	Dodecin subunit-like
Magi1	Magi1_6	c	355	398	2.20.70.10	b.72	10.2192	WW domain-like
Aox3	Aox3_5	c	425	537	3.30.390.50	d.87	10.2251	CO dehydrogenase flavoprotein C-domain-like
Nxf1	Nxf1_5	c	563	616	1.10.8.10	a.5	10.2258	RuvA C-terminal domain-like
Ykt6	Ykt6_1	c	1	132	3.30.450.50	d.110	10.2408	Profilin-like
Ctnnbip1	Ctnnbip1_1	c	2	53	1.10.10.490	a.161	10.2471	beta-catenin-interacting protein ICAT
Gm14305	Gm14305_5	c	346	429	2.160.10.10	g.37	10.2474	beta-beta-alpha zinc fingers
Gm14399	Gm14399_9	c	458	542	2.160.10.10	g.37	10.2518	beta-beta-alpha zinc fingers
Rc3h1	Rc3h1_3	c	410	444	4.10.1000.10	g.66	10.2644	CCCH zinc finger
Itsn1	Itsn1_10	c	1065	1134	2.30.30.40	b.34	10.2662	SH3-like barrel
Eif4e	Eif4e_1	c	11	212	3.30.760.10	d.86	10.2864	eIF4e-like
Vegfb	Vegfb_2	c	36	132	2.10.90.10	g.17	10.2877	Cystine-knot cytokines
Cux1	Cux1_8	c	1121	1202	1.10.260.40	a.35	10.2908	lambda repressor-like DNA-binding domains
Pdgfrl	Pdgfrl_4	c	174	267	2.60.40.10	b.1	10.3039	Immunoglobulin-like beta-sandwich
Hint1	Hint1_1	c	7	116	3.30.428.10	d.13	10.3076	HIT-like
Trp53bp1	Trp53bp1_12	c	1709	1835	3.40.50.10190	c.15	10.3122	BRCT domain
Nrxn2	Nrxn2_2	c	38	188	2.60.120.200	b.29	10.3152	Concanavalin A-like lectins/glucanases
Polr1d	Polr1d_1	c	19	130	3.30.1360.10	d.74	10.3276	DCoH-like
Pam	Pam_3	c	202	352	2.60.120.230	b.121	10.3279	Nucleoplasmin-like/VP (viral coat and capsid proteins)
Gm14305	Gm14305_2	c	49	177	2.160.10.10	g.37	10.3415	beta-beta-alpha zinc fingers
Fgf12	Fgf12_2	c	65	204	2.80.10.50	b.42	10.3426	beta-Trefoil
Vav3	Vav3_7	c	786	845	2.30.30.40	b.34	10.3444	SH3-like barrel
Zfhx3	Zfhx3_15	c	2239	2312	1.10.10.60	a.4	10.3482	DNA/RNA-binding 3-helical bundle
Hmgb1	Hmgb1_1	c	8	78	1.10.30.10	a.21	10.3538	HMG-box
Grlf1	Grlf1_9	c	1243	1436	1.10.555.10	a.116	10.3539	GTPase activation domain, GAP
Csde1	Csde1_5	c	342	429	2.40.50.140	b.40	10.3563	OB-fold
Egf	Egf_3	c	365	407	2.10.25.10	g.3	10.3577	Knottins (small inhibitors, toxins, lectins)
Prkacb	Prkacb_2	c	42	282	1.10.510.10	d.144	10.3581	Protein kinase-like (PK-like)
Eef1a2	Eef1a2_3	c	337	445	2.40.30.10	b.44	10.3633	Elongation factor/aminomethyltransferase common domain
Rpl15	Rpl15_1	c	2	193	3.40.1120.10	d.12	10.3637	Ribosomal proteins S24e, L23 and L15e
Slc4a3	Slc4a3_2	c	318	643	3.40.930.10	d.112	10.3791	Phoshotransferase/anion transport protein
Magi1	Magi1_11	c	830	916	2.30.42.10	b.36	10.3906	PDZ domain-like
Epha5	Epha5_4	c	305	399	2.60.40.10	b.1	10.3945	Immunoglobulin-like beta-sandwich
Ubxn2a	Ubxn2a_2	c	134	248	3.10.20.90	d.15	10.3945	beta-Grasp (ubiquitin-like)
Hic2	Hic2_4	c	548	617	2.160.10.10	g.37	10.3949	beta-beta-alpha zinc fingers
Dlg2	Dlg2_5	c	394	505	2.30.42.10	b.36	10.4041	PDZ domain-like
Arrb1	Arrb1_2	c	179	364	2.60.40.640	b.1	10.4221	Immunoglobulin-like beta-sandwich
Nedd4	Nedd4_4	c	249	288	2.20.70.10	b.72	10.4361	WW domain-like
Cox7a2	Cox7a2_1	c	25	81	4.10.91.10	f.23	10.4389	Single transmembrane helix
Nrxn3	Nrxn3_6	c	645	680	3.10.100.10	g.3	10.4393	Knottins (small inhibitors, toxins, lectins)
Eif4g3	Eif4g3_5	c	751	1004	1.25.40.180	a.118	10.4401	alpha-alpha superhelix
Epha5	Epha5_2	c	60	234	2.60.120.260	b.18	10.4404	Galactose-binding domain-like
Whsc1	Whsc1_8	c	832	875	3.30.40.10	g.50	10.4428	FYVE/PHD zinc finger
Uqcr11	Uqcr11_1	c	6	55	1.20.5.220	f.23	10.4436	Single transmembrane helix
Snap91	Snap91_1	c	2	145	1.25.40.90	a.118	10.4482	alpha-alpha superhelix
Nrxn1	Nrxn1_5	c	684	721	2.10.25.10	g.3	10.4534	Knottins (small inhibitors, toxins, lectins)
Rps24	Rps24_1	c	3	101	3.30.70.330	d.12	10.4567	Ribosomal proteins S24e, L23 and L15e
Sec23b	Sec23b_2	c	128	400	3.40.50.410	c.62	10.4596	vWA-like
Psmb7	Psmb7_2	c	44	261	3.60.20.10	d.153	10.4602	Ntn hydrolase-like
Nop58	Nop58_2	w	151	536	none	a.183	10.461	Nop domain
Ewsr1	Ewsr1_4	c	512	548	4.10.1060.10	g.41	10.4668	Rubredoxin-like
Ank3	Ank3_1	c	21	179	1.25.40.20	d.211	10.4682	beta-hairpin-alpha-hairpin repeat
Itsn1	Itsn1_6	c	735	804	2.30.30.40	b.34	10.4706	SH3-like barrel
Zfhx3	Zfhx3_22	c	2953	3015	1.10.10.60	a.4	10.4816	DNA/RNA-binding 3-helical bundle
Arap2	Arap2_8	c	1110	1302	1.10.555.10	a.116	10.4837	GTPase activation domain, GAP
Mdh1	Mdh1_1	c	7	152	3.40.50.720	c.2	10.484	NAD(P)-binding Rossmann-fold domains
Shank3	Shank3_5	c	452	530	2.30.30.40	b.34	10.4872	SH3-like barrel
Magi1	Magi1_5	c	297	340	2.20.70.10	b.72	10.4937	WW domain-like
Elavl2	Elavl2_2	c	33	120	3.30.70.330	d.58	10.4953	Ferredoxin-like
Ank2	Ank2_1	c	26	208	1.25.40.20	d.211	10.496	beta-hairpin-alpha-hairpin repeat
Ptp4a2	Ptp4a2_1	c	7	153	3.90.190.10	c.45	10.4975	(Phosphotyrosine protein) phosphatases II
Reln	Reln_19	c	2486	2511	2.10.25.10	g.3	10.4975	Knottins (small inhibitors, toxins, lectins)
Klf7	Klf7_2	c	216	242	2.10.69.10	g.37	10.4991	beta-beta-alpha zinc fingers
Dgkg	Dgkg_3	c	266	330	3.30.60.20	g.49	10.4992	Cysteine-rich domain
Chd4	Chd4_3	c	341	414	3.30.40.10	g.50	10.4992	FYVE/PHD zinc finger
Stau1	Stau1_4	c	193	273	3.30.160.20	d.50	10.5	dsRBD-like
Peg3	Peg3_14d	p1060	10601210	11751241	2.160.10.10	g.37	10.5001	beta-beta-alpha zinc fingers
B3gat2	B3gat2_2	c	80	324	3.90.550.10	c.68	10.5029	Nucleotide-diphospho-sugar transferases
Dlg4	Dlg4_3	c	153	246	2.30.42.10	b.36	10.5045	PDZ domain-like
Wdr31	Wdr31_2	c	74	357	2.130.10.10	b.69	10.5053	7-bladed beta-propeller
Epha6	Epha6_8	c	964	1021	1.10.150.50	a.60	10.5061	SAM domain-like
Me3	Me3_3	c	303	603	3.40.50.720	c.2	10.5149	NAD(P)-binding Rossmann-fold domains
Dlg4	Dlg4_5	c	309	402	2.30.42.10	b.36	10.5222	PDZ domain-like
Cdh13	Cdh13_2	c	147	247	2.60.40.60	b.1	10.5268	Immunoglobulin-like beta-sandwich
Gmfb	Gmfb_1	c	2	138	3.40.20.10	d.109	10.5273	Gelsolin-like
Zmynd11	Zmynd11_3	c	156	255	1.20.920.10	a.29	10.5312	Bromodomain-like
Rusc1	Rusc1_5	c	821	890	2.30.30.40	b.34	10.5448	SH3-like barrel
Zbtb7a	Zbtb7a_3	c	373	518	2.160.10.10	g.37	10.5562	beta-beta-alpha zinc fingers
Lrrc4b	Lrrc4b_2	c	58	361	3.80.10.10	c.10	10.557	Leucine-rich repeat, LRR (right-handed beta-alpha superhelix)
Fus	Fus_4	c	413	447	4.10.1060.10	g.41	10.5713	Rubredoxin-like
Dtx3	Dtx3_2	c	154	208	3.30.40.10	g.44	10.5817	RING/U-box
Eif3k	Eif3k_1	c	3	121	1.25.40.250	a.118	10.5854	alpha-alpha superhelix
Tpt1	Tpt1_1	c	1	172	2.170.150.10	b.88	10.5984	Mss4-like
Herc2	Herc2_14	c	2552	2631	2.30.30.30	b.34	10.6003	SH3-like barrel
Dbi	Dbi_1	c	3	85	1.20.80.10	a.11	10.6031	Acyl-CoA binding protein-like
Efcab2	Efcab2_1	c	10	161	1.10.238.10	a.39	10.6211	EF Hand-like
Tom1l2	Tom1l2_1	c	1	153	1.25.40.90	a.118	10.6318	alpha-alpha superhelix
Vcp	Vcp_2	c	108	193	3.10.330.10	d.31	10.6364	Cdc48 domain 2-like
Arx	Arx_2	c	327	395	1.10.10.60	a.4	10.6426	DNA/RNA-binding 3-helical bundle
Hspe1	Hspe1_1	c	7	100	2.30.33.40	b.35	10.6495	GroES-like
Atp5g1	Atp5g1_2	c	63	135	1.20.20.10	f.17	10.6519	Transmembrane helix hairpin
Atp5g3	Atp5g3_2	c	68	140	1.20.20.10	f.17	10.6519	Transmembrane helix hairpin
Atp5g2	Atp5g2_2	c	73	145	1.20.20.10	f.17	10.6519	Transmembrane helix hairpin
Pafah1b1	Pafah1b1_1	f	1	100	none	a.221	10.6788	Lissencephaly-1 protein (Lis-1, PAF-AH alpha) N-terminal domain
Rpl14	Rpl14_1	c	5	87	2.30.30.30	b.34	10.6837	SH3-like barrel
Mfap3l	Mfap3l_2	c	41	143	2.60.40.10	b.1	10.6839	Immunoglobulin-like beta-sandwich
Ncoa2	Ncoa2_7	c	1071	1113	1.10.287.1070	a.153	10.686	Nuclear receptor coactivator interlocking domain
Ndufv1	Ndufv1_1	w	1	300	none	c.142	10.6906	Nqo1 FMN-binding domain-like
Rpgrip1	Rpgrip1_3	c	589	718	2.60.40.150	b.7	10.7003	C2 domain-like
Sez6l2	Sez6l2_3	c	289	346	2.10.70.10	g.18	10.709	Complement control module/SCR domain
Trim2	Trim2_3	c	324	426	2.60.40.10	b.1	10.7167	Immunoglobulin-like beta-sandwich
Mef2c	Mef2c_1	c	13	76	3.40.1810.10	d.88	10.7176	SRF-like
Sptbn1	Sptbn1_4	c	297	418	1.20.58.60	a.7	10.7226	Spectrin repeat-like
Ncl	Ncl_2	c	256	389	3.30.70.330	d.58	10.727	Ferredoxin-like
Scrt1	Scrt1_3	c	240	330	2.160.10.10	g.37	10.7329	beta-beta-alpha zinc fingers
Mapk8ip2	Mapk8ip2_4	c	610	668	2.30.30.40	b.34	10.7366	SH3-like barrel
Robo2	Robo2_1	c	24	129	2.60.40.10	b.1	10.739	Immunoglobulin-like beta-sandwich
Tpmt	Tpmt_2	c	35	223	3.40.50.150	c.66	10.747	S-adenosyl-L-methionine-dependent methyltransferases
Dnajc6	Dnajc6_5	c	807	931	1.10.287.110	a.2	10.7513	Long alpha-hairpin
Zbtb4	Zbtb4_4	c	298	365	2.40.155.10	g.37	10.752	beta-beta-alpha zinc fingers
Grip1	Grip1_4	c	250	340	2.30.42.10	b.36	10.7695	PDZ domain-like
Zfp260	Zfp260_5	c	314	405	2.160.10.10	g.37	10.7728	beta-beta-alpha zinc fingers
Gm14399	Gm14399_8	c	383	457	2.160.10.10	g.37	10.7738	beta-beta-alpha zinc fingers
Syt11	Syt11_3	c	290	428	2.60.40.150	b.7	10.7746	C2 domain-like
Stau2	Stau2_4	c	304	387	3.30.160.20	d.50	10.7752	dsRBD-like
Mpp3	Mpp3_3	c	126	225	2.30.42.10	b.36	10.7757	PDZ domain-like
Zbtb20	Zbtb20_2	c	77	197	3.30.710.10	d.42	10.7831	POZ domain
Ap1s2	Ap1s2_1	c	2	140	3.30.450.60	d.110	10.7873	Profilin-like
Bsg	Bsg_3	c	222	324	2.60.40.10	b.1	10.7906	Immunoglobulin-like beta-sandwich
Cux1	Cux1_3	c	550	629	1.10.260.40	a.35	10.7997	lambda repressor-like DNA-binding domains
Hip1	Hip1_6	c	762	963	1.20.1410.10	a.216	10.8045	I/LWEQ domain
Lrrc4c	Lrrc4c_2	c	46	349	3.80.10.10	c.10	10.8095	Leucine-rich repeat, LRR (right-handed beta-alpha superhelix)
Pcdh15	Pcdh15_8	c	614	723	2.60.350.10	b.1	10.8315	Immunoglobulin-like beta-sandwich
Adarb1	Adarb1_2	c	79	144	3.30.160.20	d.50	10.8397	dsRBD-like
Acadsb	Acadsb_4	c	269	428	1.20.140.10	a.29	10.8408	Bromodomain-like
Paf1	Paf1_2	c	238	300	3.30.40.10	g.44	10.861	RING/U-box
Adamts18	Adamts18_4	c	589	643	2.20.100.10	g.60	10.8672	TSP-1 type 1 repeat
Sptan1	Sptan1_10	c	958	1034	2.30.30.40	b.34	10.8886	SH3-like barrel
Itsn1	Itsn1_11	c	1151	1212	2.30.30.40	b.34	10.8983	SH3-like barrel
Ntrk3	Ntrk3_2	c	32	191	3.80.10.10	c.10	10.901	Leucine-rich repeat, LRR (right-handed beta-alpha superhelix)
Rc3h2	Rc3h2_3	c	408	441	4.10.1000.10	g.66	10.9063	CCCH zinc finger
Ankfy1	Ankfy1_8	c	1100	1164	3.30.40.10	g.50	10.9105	FYVE/PHD zinc finger
Hnrnpa2b1	Hnrnpa2b1_2	c	112	187	3.30.70.330	d.58	10.9201	Ferredoxin-like
Caskin1	Caskin1_2	c	285	343	2.30.30.40	b.34	10.9207	SH3-like barrel
Clec2l	Clec2l_2	c	94	208	3.10.100.10	d.169	10.9271	C-type lectin-like
Dnajc6	Dnajc6_2	c	69	251	3.90.190.10	c.45	10.9293	(Phosphotyrosine protein) phosphatases II
Zscan20	Zscan20_2	c	41	126	1.10.4020.10	a.28	10.9398	Acyl carrier protein-like
Uchl1	Uchl1_1	c	4	221	3.40.532.10	d.3	10.9435	Cysteine proteinases
Grpel1	Grpel1_3	c	159	215	2.30.22.10	b.73	10.9459	Head domain of nucleotide exchange factor GrpE
Tubb3	Tubb3_1	c	1	259	3.40.50.1440	c.32	10.9469	Tubulin nucleotide-binding domain-like
Ppp1r9b	Ppp1r9b_3	c	495	593	2.30.42.10	b.36	10.9557	PDZ domain-like
Zfp60	Zfp60_6	c	501	586	2.160.10.10	g.37	10.9591	beta-beta-alpha zinc fingers
Kalrn	Kalrn_13	c	1441	1554	2.30.29.30	b.55	10.9692	PH domain-like barrel
Mdga2	Mdga2_9	c	740	914	2.60.120.200	b.29	10.9703	Concanavalin A-like lectins/glucanases
Mcf2l	Mcf2l_7	c	823	949	2.30.29.30	b.55	10.9823	PH domain-like barrel
Egf	Egf_12	c	988	1020	2.10.25.10	g.3	10.9828	Knottins (small inhibitors, toxins, lectins)
Fgf13	Fgf13_2	c	68	210	2.80.10.50	b.42	10.9837	beta-Trefoil
Magi1	Magi1_16d	p399	399465	418547	2.30.42.10	b.36	10.9912	PDZ domain-like
Rpl13a	Rpl13a_1	c	6	149	3.90.1180.10	c.21	10.9947	Ribosomal protein L13
Cycs	Cycs_1	c	3	101	1.10.760.10	a.3	11.0307	Cytochrome c
Amph	Amph_3	c	608	685	2.30.30.40	b.34	11.0357	SH3-like barrel
Arhgef9	Arhgef9_1	c	12	63	2.30.30.40	b.34	11.0413	SH3-like barrel
Ywhae	Ywhae_1	c	6	241	1.20.190.20	a.118	11.0445	alpha-alpha superhelix
Atp5h	Atp5h_1	f	1	161	none	f.53	11.0485	ATP synthase D chain-like
Cbx5	Cbx5_3	c	122	175	2.40.50.40	b.34	11.0526	SH3-like barrel
Me3	Me3_2	c	49	302	3.40.50.10380	c.58	11.0548	Aminoacid dehydrogenase-like, N-terminal domain
Slirp	Slirp_1	c	22	109	3.30.70.330	d.58	11.0548	Ferredoxin-like
Gbp7	Gbp7_1	c	1	281	3.40.50.300	c.37	11.0601	P-loop containing nucleoside triphosphate hydrolases
Nrxn1	Nrxn1_6	c	722	886	2.60.120.200	b.29	11.062	Concanavalin A-like lectins/glucanases
Zcrb1	Zcrb1_1	c	7	93	3.30.70.330	d.58	11.0651	Ferredoxin-like
Sec23a	Sec23a_1	c	128	400	3.40.50.410	c.62	11.0678	vWA-like
Uqcrh	Uqcrh_1	c	17	89	1.10.287.20	f.28	11.0693	Non-heme 11 kDa protein of cytochrome bc1 complex (Ubiquinol-cytochrome c reductase)
Scn2a1	Scn2a1_4	c	760	988	1.10.287.70	f.14	11.0825	Gated ion channels
Hspa8	Hspa8_4	c	389	513	2.60.34.10	b.130	11.0859	Heat shock protein 70kD (HSP70), peptide-binding domain
Unc5c	Unc5c_8	c	842	925	1.10.533.10	a.77	11.0901	DEATH domain
Elavl3	Elavl3_2	c	34	120	3.30.70.330	d.58	11.0923	Ferredoxin-like
Arhgef9	Arhgef9_3	c	102	304	1.20.900.10	a.87	11.0937	DBL homology domain (DH-domain)
Wdfy3	Wdfy3_15	c	2671	2958	1.10.1540.10	a.169	11.0986	BEACH domain
Napa	Napa_1	c	9	294	1.25.40.10	a.118	11.1002	alpha-alpha superhelix
Fasn	Fasn_3	f	406	490	none	d.390	11.1034	KS-to-AT linker domain from 6-deoxyerythronolide B synthase (DEBS)-like
Ubash3b	Ubash3b_3	c	244	306	2.30.30.40	b.34	11.1082	SH3-like barrel
Kctd16	Kctd16_1	c	20	133	3.30.710.10	d.42	11.1117	POZ domain
Grb10	Grb10_6	c	501	616	3.30.505.10	d.93	11.117	SH2-like
Zfp60	Zfp60_4	c	335	418	2.160.10.10	g.37	11.1218	beta-beta-alpha zinc fingers
Bcl11b	Bcl11b_5d	p56	56424	82519	2.160.10.10	g.37	11.1218	beta-beta-alpha zinc fingers
Pabpc1	Pabpc1_1	c	6	90	3.30.70.330	d.58	11.1302	Ferredoxin-like
Zfp60	Zfp60_3	c	257	334	2.160.10.10	g.37	11.1314	beta-beta-alpha zinc fingers
Aplp1	Aplp1_2	c	53	144	3.90.570.10	d.170	11.134	SRCR-like
Elavl2	Elavl2_5	c	276	359	3.30.70.330	d.58	11.1356	Ferredoxin-like
Atp6v1a	Atp6v1a_1	f	1	85	none	b.49	11.1369	Domain of alpha and beta subunits of F1 ATP synthase-like
Bcar1	Bcar1_1	c	5	62	2.30.30.40	b.34	11.1434	SH3-like barrel
Itsn1	Itsn1_14	c	1588	1711	2.60.40.150	b.7	11.1492	C2 domain-like
Shank3	Shank3_13	c	1667	1728	1.10.150.50	a.60	11.1497	SAM domain-like
Hnrnpm	Hnrnpm_6	c	647	727	3.30.70.330	d.58	11.1518	Ferredoxin-like
Sec24a	Sec24a_6	f	824	940	none	a.71	11.1644	ERP29 C domain-like
Fasn	Fasn_1	c	2	247	3.40.47.10	c.95	11.1765	Thiolase-like
Ldha	Ldha_2	c	162	332	3.90.110.10	d.162	11.1769	LDH C-terminal domain-like
Mdh2	Mdh2_2	c	171	337	3.90.110.10	d.162	11.1811	LDH C-terminal domain-like
Uqcrc2	Uqcrc2_4	c	269	453	3.30.830.10	d.185	11.1844	LuxS/MPP-like metallohydrolase
Ranbp1	Ranbp1_1	c	9	168	2.30.29.30	b.55	11.188	PH domain-like barrel
Herc2	Herc2_5	c	1206	1286	3.10.120.10	d.120	11.1905	Cytochrome b5-like heme/steroid binding domain
Dusp18	Dusp18_1	c	19	165	3.90.190.10	c.45	11.1963	(Phosphotyrosine protein) phosphatases II
Gm14399	Gm14399_10	c	543	610	2.160.10.10	g.37	11.197	beta-beta-alpha zinc fingers
Ank2	Ank2_3	c	380	565	1.25.40.20	d.211	11.2004	beta-hairpin-alpha-hairpin repeat
Lgr5	Lgr5_6	f	861	907	none	g.39	11.2048	Glucocorticoid receptor-like (DNA-binding domain)
Zfhx3	Zfhx3_14	c	2141	2213	1.10.10.60	a.4	11.2063	DNA/RNA-binding 3-helical bundle
Rpl17	Rpl17_1	c	1	182	3.90.470.10	d.55	11.2073	Ribosomal protein L22
Gstm5	Gstm5_1	c	2	99	3.40.30.10	c.47	11.2075	Thioredoxin fold
Gfpt1	Gfpt1_4d	p2	2272	214314	3.60.20.10	d.153	11.2184	Ntn hydrolase-like
Zmynd11	Zmynd11_2	c	95	155	3.30.40.10	g.50	11.2211	FYVE/PHD zinc finger
Syt11	Syt11_2	c	157	271	2.60.40.150	b.7	11.2285	C2 domain-like
Trove2	Trove2_2	c	360	534	3.40.50.410	c.62	11.2352	vWA-like
Arap2	Arap2_6	c	913	998	2.30.29.30	b.55	11.2356	PH domain-like barrel
Syncrip	Syncrip_3	c	242	324	3.30.70.330	d.58	11.255	Ferredoxin-like
Sparc	Sparc_3	c	154	301	1.10.238.10	a.39	11.2563	EF Hand-like
Csde1	Csde1_3	c	185	253	2.40.50.140	b.40	11.2567	OB-fold
Sptbn2	Sptbn2_2	c	57	165	1.10.418.10	a.40	11.277	CH domain-like
Ifngr2	Ifngr2_3	c	135	236	2.60.40.10	b.1	11.2787	Immunoglobulin-like beta-sandwich
Lin7a	Lin7a_2	c	99	198	2.30.42.10	b.36	11.2788	PDZ domain-like
Tpi1	Tpi1_2	c	53	298	3.20.20.70	c.1	11.2832	TIM beta/alpha-barrel
Stau2	Stau2_3	c	201	283	3.30.160.20	d.50	11.2876	dsRBD-like
Grip1	Grip1_8	c	664	760	2.30.42.10	b.36	11.2926	PDZ domain-like
Ptprs	Ptprs_1	c	29	126	2.60.40.10	b.1	11.296	Immunoglobulin-like beta-sandwich
Mctp1	Mctp1_6	c	576	694	2.60.40.150	b.7	11.2973	C2 domain-like
Tubb2b	Tubb2b_1	c	1	259	3.40.50.1440	c.32	11.3061	Tubulin nucleotide-binding domain-like
Tnrc6a	Tnrc6a_11d	p1361	13611718	13951790	3.30.70.330	d.58	11.3094	Ferredoxin-like
Msi2	Msi2_2	c	105	199	3.30.70.330	d.58	11.3144	Ferredoxin-like
Eif4e2	Eif4e2_1	c	21	222	3.30.760.10	d.86	11.3182	eIF4e-like
Mt3	Mt3_1	c	1	67	4.10.10.10	g.46	11.3193	Metallothionein
Eef2	Eef2_3	c	361	497	2.40.30.10	b.43	11.3229	Reductase/isomerase/elongation factor common domain
Dlg4	Dlg4_2	c	61	152	2.30.42.10	b.36	11.3275	PDZ domain-like
Camk2d	Camk2d_3	c	401	542	3.10.450.50	d.17	11.3299	Cystatin-like
Camk2b	Camk2b_3	c	401	542	3.10.450.50	d.17	11.3299	Cystatin-like
Top2a	Top2a_2	c	37	270	3.30.565.10	d.122	11.3314	ATPase domain of HSP90 chaperone/DNA topoisomerase II/histidine kinase
Ybx1	Ybx1_2	c	54	134	2.40.50.140	b.40	11.3326	OB-fold
Map2k2	Map2k2_4d	p66	66319	271367	1.10.510.10	d.144	11.3332	Protein kinase-like (PK-like)
Wdfy1	Wdfy1_2	c	285	353	3.30.40.10	g.50	11.3364	FYVE/PHD zinc finger
Aip	Aip_2	c	168	329	1.25.40.10	a.118	11.3369	alpha-alpha superhelix
Frmpd4	Frmpd4_3	c	75	152	2.30.42.10	b.36	11.3398	PDZ domain-like
Ntrk2	Ntrk2_7	c	531	812	1.10.510.10	d.144	11.3429	Protein kinase-like (PK-like)
Slc25a4	Slc25a4_1	c	3	298	1.50.40.10	f.42	11.3444	Mitochondrial carrier
Sdha	Sdha_3	c	486	599	1.20.58.100	a.7	11.3547	Spectrin repeat-like
Chl1	Chl1_4	c	250	359	2.60.40.10	b.1	11.3582	Immunoglobulin-like beta-sandwich
Tnks2	Tnks2_4	c	490	645	1.25.40.20	d.211	11.3675	beta-hairpin-alpha-hairpin repeat
Cux1	Cux1_6	c	938	1014	1.10.260.40	a.35	11.3704	lambda repressor-like DNA-binding domains
Ank1	Ank1_4	c	345	514	1.25.40.20	d.211	11.3727	beta-hairpin-alpha-hairpin repeat
Ldhb	Ldhb_2	c	165	332	3.90.110.10	d.162	11.3758	LDH C-terminal domain-like
Crk	Crk_2	c	130	194	2.30.30.40	b.34	11.376	SH3-like barrel
Rnf10	Rnf10_2	c	220	274	3.30.40.10	g.44	11.3798	RING/U-box
Rbm47	Rbm47_5	c	241	322	3.30.70.330	d.58	11.3826	Ferredoxin-like
Kcna2	Kcna2_2	c	34	130	3.30.710.10	d.42	11.3827	POZ domain
Rps6kb1	Rps6kb1_2	c	85	338	1.10.510.10	d.144	11.3856	Protein kinase-like (PK-like)
Rpl35	Rpl35_1	c	1	70	1.10.287.310	a.2	11.3897	Long alpha-hairpin
Dmd	Dmd_1	c	15	123	1.10.418.10	a.40	11.3969	CH domain-like
Nrxn3	Nrxn3_7	c	681	843	2.60.120.200	b.29	11.4004	Concanavalin A-like lectins/glucanases
Stau2	Stau2_1	c	3	82	3.30.160.20	d.50	11.4013	dsRBD-like
Hnrnpa1	Hnrnpa1_2	c	96	190	3.30.70.330	d.58	11.4089	Ferredoxin-like
Whsc1l1	Whsc1l1_12d	p864	864915	868955	3.30.40.10	g.50	11.4164	FYVE/PHD zinc finger
Hic2	Hic2_1	c	22	141	3.30.710.10	d.42	11.4228	POZ domain
Dlg2	Dlg2_2	c	95	186	2.30.42.10	b.36	11.428	PDZ domain-like
D3Ertd254e	D3Ertd254e_7	c	694	781	2.160.10.10	g.37	11.428	beta-beta-alpha zinc fingers
Itga4	Itga4_4	c	634	779	2.60.40.1510	b.1	11.4364	Immunoglobulin-like beta-sandwich
Mdh1	Mdh1_2	c	155	327	3.90.110.10	d.162	11.4372	LDH C-terminal domain-like
Nrxn1	Nrxn1_11d	p1118	11181275	12431320	2.60.120.200	b.29	11.4419	Concanavalin A-like lectins/glucanases
Atp2a2	Atp2a2_4	c	364	595	3.40.1110.10	d.220	11.4499	Metal cation-transporting ATPase, ATP-binding domain N
RPL24	RPL24_1	c	1	59	2.30.170.20	g.39	11.4524	Glucocorticoid receptor-like (DNA-binding domain)
Pcdh15	Pcdh15_13	c	1152	1252	2.60.40.60	b.1	11.4541	Immunoglobulin-like beta-sandwich
Nrxn3	Nrxn3_4	c	230	418	2.60.120.200	b.29	11.4683	Concanavalin A-like lectins/glucanases
Abr	Abr_6	c	606	847	1.10.555.10	a.116	11.4688	GTPase activation domain, GAP
Hmbox1	Hmbox1_4	c	274	343	1.10.10.60	a.4	11.4767	DNA/RNA-binding 3-helical bundle
Rbm17	Rbm17_2	c	309	392	3.30.70.330	d.58	11.4986	Ferredoxin-like
Pabpc1	Pabpc1_4	c	274	376	3.30.70.330	d.58	11.4998	Ferredoxin-like
Plekhb2	Plekhb2_1	c	4	111	2.30.29.30	b.55	11.501	PH domain-like barrel
G3bp2	G3bp2_3	c	318	416	3.30.70.330	d.58	11.5067	Ferredoxin-like
Def8	Def8_2	c	135	198	3.30.60.20	g.49	11.5131	Cysteine-rich domain
Gnai2	Gnai2_3d	p32	32178	51355	3.40.50.300	c.37	11.5164	P-loop containing nucleoside triphosphate hydrolases
Bach1	Bach1_1	c	7	127	3.30.710.10	d.42	11.5212	POZ domain
Fgd4	Fgd4_4	c	548	619	3.30.40.10	g.50	11.5233	FYVE/PHD zinc finger
Papolg	Papolg_4	c	365	487	3.30.70.590	d.58	11.524	Ferredoxin-like
Sec24a	Sec24a_4	c	500	728	3.40.50.410	c.62	11.5256	vWA-like
Mctp1	Mctp1_2	c	254	379	2.60.40.150	b.7	11.5277	C2 domain-like
Hspa5	Hspa5_5	c	414	540	2.60.34.10	b.130	11.5279	Heat shock protein 70kD (HSP70), peptide-binding domain
Apba1	Apba1_4	c	657	750	2.30.42.10	b.36	11.5374	PDZ domain-like
Set	Set_1	f	1	289	none	d.305	11.538	NAP-like
Dusp8	Dusp8_2	c	161	302	3.90.190.10	c.45	11.5565	(Phosphotyrosine protein) phosphatases II
Hmgb1	Hmgb1_2	c	90	173	1.10.30.10	a.21	11.5577	HMG-box
Caskin1	Caskin1_4	c	476	537	1.10.150.50	a.60	11.5707	SAM domain-like
Igfbp2	Igfbp2_4	c	204	286	4.10.800.10	g.28	11.5716	Thyroglobulin type-1 domain
Rps17	Rps17_1	c	1	60	1.10.60.20	a.4	11.587	DNA/RNA-binding 3-helical bundle
Csde1	Csde1_7	c	514	583	2.40.50.140	b.40	11.5873	OB-fold
Ywhag	Ywhag_1	c	6	241	1.20.190.20	a.118	11.5873	alpha-alpha superhelix
Scn8a	Scn8a_4	c	751	979	1.10.287.70	f.14	11.5924	Gated ion channels
Rnf5	Rnf5_1	c	24	80	3.30.40.10	g.44	11.5957	RING/U-box
Atp6v1b2	Atp6v1b2_3	c	411	500	1.10.1140.10	a.69	11.598	Left-handed superhelix
Pcdh7	Pcdh7_8	c	742	843	2.60.40.60	b.1	11.5982	Immunoglobulin-like beta-sandwich
Eif4g2	Eif4g2_4	c	535	732	1.25.40.180	a.118	11.6045	alpha-alpha superhelix
Ywhaz	Ywhaz_1	c	5	238	1.20.190.20	a.118	11.6064	alpha-alpha superhelix
Sgta	Sgta_3	c	137	204	1.25.40.10	a.118	11.6106	alpha-alpha superhelix
Ank1	Ank1_9	c	1397	1494	1.10.533.10	a.77	11.6198	DEATH domain
Zfp60	Zfp60_5	c	419	500	2.160.10.10	g.37	11.622	beta-beta-alpha zinc fingers
Rpl36a	Rpl36a_1	c	1	104	3.10.450.80	g.41	11.6232	Rubredoxin-like
Pcdh15	Pcdh15_7	c	514	611	2.60.40.60	b.1	11.6246	Immunoglobulin-like beta-sandwich
B4galt6	B4galt6_2	c	107	373	3.90.550.10	c.68	11.6396	Nucleotide-diphospho-sugar transferases
Wdfy1	Wdfy1_3d	p60	60359	284394	2.130.10.10	b.69	11.6494	7-bladed beta-propeller
Gm6525	Gm6525_1	c	1	104	3.10.450.80	g.41	11.651	Rubredoxin-like
Arhgef4	Arhgef4_2	c	77	276	1.20.900.10	a.87	11.6511	DBL homology domain (DH-domain)
Nrxn2	Nrxn2_12d	p1117	11171274	12421323	2.60.120.200	b.29	11.6547	Concanavalin A-like lectins/glucanases
Hnrnpa3	Hnrnpa3_2	c	125	219	3.30.70.330	d.58	11.6553	Ferredoxin-like
Psma6	Psma6_1	c	6	241	3.60.20.10	d.153	11.6686	Ntn hydrolase-like
Mrpl43	Mrpl43_1	c	26	107	3.40.30.10	c.47	11.6756	Thioredoxin fold
Dnajb6	Dnajb6_1	c	3	109	1.10.287.110	a.2	11.6777	Long alpha-hairpin
Arhgap31	Arhgap31_1	c	6	218	1.10.555.10	a.116	11.68	GTPase activation domain, GAP
Myl12b	Myl12b_1	c	8	165	1.10.238.10	a.39	11.6817	EF Hand-like
Ptprd	Ptprd_11	c	1621	1904	3.90.190.10	c.45	11.6918	(Phosphotyrosine protein) phosphatases II
Mia3	Mia3_2	c	37	124	2.30.30.40	b.34	11.7	SH3-like barrel
Sptbn2	Sptbn2_22	c	2216	2332	2.30.29.30	b.55	11.7008	PH domain-like barrel
Rpl10	Rpl10_1	c	4	171	3.90.1170.10	d.41	11.7059	alpha/beta-Hammerhead
Polr2l	Polr2l_1	c	1	67	1.10.10.60	a.4	11.7063	DNA/RNA-binding 3-helical bundle
Cadm1	Cadm1_4	c	251	360	2.60.40.10	b.1	11.7094	Immunoglobulin-like beta-sandwich
Slc30a9	Slc30a9_4	c	238	449	1.20.1510.10	f.59	11.71	Cation efflux protein transmembrane domain-like
Hspa8	Hspa8_5	c	526	614	1.20.1270.10	a.8	11.712	immunoglobulin/albumin-binding domain-like
Mpp3	Mpp3_2	c	70	114	1.10.287.650	a.194	11.7149	L27 domain
Elavl3	Elavl3_5	c	284	366	3.30.70.330	d.58	11.7167	Ferredoxin-like
Papola	Papola_3	c	197	364	1.10.1410.10	a.160	11.7179	PAP/OAS1 substrate-binding domain
Shank2	Shank2_11	c	1406	1475	1.10.150.50	a.60	11.7184	SAM domain-like
Csdc2	Csdc2_2	c	48	153	2.40.50.140	b.40	11.7222	OB-fold
Klf7	Klf7_4	c	265	300	3.30.160.60	g.37	11.7228	beta-beta-alpha zinc fingers
Syn2	Syn2_2	c	115	218	3.40.50.20	c.30	11.7289	PreATP-grasp domain
Mpp3	Mpp3_4	c	229	297	2.30.30.40	b.34	11.7399	SH3-like barrel
Arnt2	Arnt2_5d	p336	336658	443674	3.30.450.20	d.110	11.7403	Profilin-like
Sdha	Sdha_2	c	298	403	3.90.700.10	d.168	11.7416	Succinate dehydrogenase/fumarate reductase flavoprotein, catalytic domain
Psmb1	Psmb1_2	c	30	240	3.60.20.10	d.153	11.7442	Ntn hydrolase-like
Hint3	Hint3_1	c	17	165	3.30.428.10	d.13	11.7451	HIT-like
Ptpn14	Ptpn14_6	c	895	1187	3.90.190.10	c.45	11.7465	(Phosphotyrosine protein) phosphatases II
Mapk8ip1	Mapk8ip1_3	c	485	544	2.30.30.40	b.34	11.7544	SH3-like barrel
Lsm3	Lsm3_1	c	12	97	2.30.30.100	b.38	11.756	Sm-like fold
Peg3	Peg3_12d	p1482	14821542	14971571	2.160.10.10	g.37	11.7581	beta-beta-alpha zinc fingers
Pdcd6	Pdcd6_1	c	25	190	1.10.238.10	a.39	11.7581	EF Hand-like
Gnai1	Gnai1_3d	p32	32177	51354	3.40.50.300	c.37	11.7591	P-loop containing nucleoside triphosphate hydrolases
Cbx5	Cbx5_1	c	6	76	2.40.50.40	b.34	11.7598	SH3-like barrel
Itpr2	Itpr2_2	c	227	432	2.80.10.50	b.42	11.7614	beta-Trefoil
Rc3h2	Rc3h2_1	c	6	82	3.30.40.10	g.44	11.7619	RING/U-box
Zscan20	Zscan20_10	c	871	935	2.160.10.10	g.37	11.7632	beta-beta-alpha zinc fingers
Snx27	Snx27_3	c	153	268	3.30.1520.10	d.189	11.7638	PX domain
Rbfox2	Rbfox2_2	c	143	263	3.30.70.330	d.58	11.7655	Ferredoxin-like
Arap2	Arap2_12d	p431	431480	443573	2.30.29.30	b.55	11.7662	PH domain-like barrel
Cnot4	Cnot4_2	c	79	193	3.30.70.330	d.58	11.767	Ferredoxin-like
Ebf1	Ebf1_2	c	250	345	2.60.40.10	b.1	11.77	Immunoglobulin-like beta-sandwich
Ppid	Ppid_1	c	8	189	2.40.100.10	b.62	11.7722	Cyclophilin-like
Ntrk2	Ntrk2_2	c	30	168	3.80.10.10	c.10	11.7723	Leucine-rich repeat, LRR (right-handed beta-alpha superhelix)
Wipi2	Wipi2_3d	p19	19299	261344	2.130.10.10	b.69	11.7745	7-bladed beta-propeller
Brd2	Brd2_6d	p345	345491	452504	1.20.920.10	a.29	11.7891	Bromodomain-like
Drap1	Drap1_1	c	4	148	1.10.20.10	a.22	11.7908	Histone-fold
Zfp260	Zfp260_4	c	256	313	2.40.155.10	g.37	11.8046	beta-beta-alpha zinc fingers
Vapb	Vapb_1	c	4	124	2.60.40.10	b.1	11.8057	Immunoglobulin-like beta-sandwich
Lrrc4c	Lrrc4c_1	f	1	45	none	f.23	11.8091	Single transmembrane helix
Nipsnap1	Nipsnap1_3	c	175	284	3.30.70.100	d.58	11.8123	Ferredoxin-like
Tubb5	Tubb5_1	c	1	259	3.40.50.1440	c.32	11.8196	Tubulin nucleotide-binding domain-like
Mid1	Mid1_2	c	143	215	3.30.40.10	g.43	11.8216	B-box zinc-binding domain
Syt15	Syt15_3	c	270	413	2.60.40.150	b.7	11.8257	C2 domain-like
Dpp8	Dpp8_3	c	601	886	3.40.50.1820	c.69	11.8273	alpha/beta-Hydrolases
Hdac5	Hdac5_6	c	669	1077	3.40.800.20	c.42	11.8283	Arginase/deacetylase
Gm14326	Gm14326_7	c	486	554	2.160.10.10	g.37	11.8386	beta-beta-alpha zinc fingers
Pdgfrl	Pdgfrl_5	c	271	373	2.60.40.10	b.1	11.8407	Immunoglobulin-like beta-sandwich
Vav3	Vav3_2	c	176	385	1.20.900.10	a.87	11.8437	DBL homology domain (DH-domain)
Vav3	Vav3_6	c	676	777	3.30.505.10	d.93	11.8542	SH2-like
Vapa	Vapa_1	c	8	131	2.60.40.10	b.1	11.8552	Immunoglobulin-like beta-sandwich
Srgap3	Srgap3_4	c	736	838	2.30.30.40	b.34	11.8563	SH3-like barrel
Cabp1	Cabp1_2	c	71	226	1.10.238.10	a.39	11.8645	EF Hand-like
Cdc42se2	Cdc42se2_1	c	21	61	3.90.810.10	a.118	11.8646	alpha-alpha superhelix
Macf1	Macf1_2	c	78	185	1.10.418.10	a.40	11.8657	CH domain-like
Srgap3	Srgap3_6d	p180	180503	230687	1.10.555.10	a.116	11.8682	GTPase activation domain, GAP
Herc1	Herc1_20	c	3415	3816	2.130.10.10	b.69	11.8706	7-bladed beta-propeller
Stau1	Stau1_3	c	95	172	3.30.160.20	d.50	11.8712	dsRBD-like
Kmt2e	Kmt2e_2	c	107	170	3.30.40.10	g.50	11.8732	FYVE/PHD zinc finger
Opcml	Opcml_4	c	222	312	2.60.40.10	b.1	11.8745	Immunoglobulin-like beta-sandwich
Pde4a	Pde4a_2	c	343	705	1.10.1300.10	a.211	11.8747	HD-domain/PDEase-like
Ptpn4	Ptpn4_5	c	613	913	3.90.190.10	c.45	11.8779	(Phosphotyrosine protein) phosphatases II
Ncam1	Ncam1_5	c	399	497	2.60.40.10	b.1	11.8785	Immunoglobulin-like beta-sandwich
Pcbp2	Pcbp2_4	c	281	354	3.30.1370.10	d.51	11.8823	Eukaryotic type KH-domain (KH-domain type I)
Erbb4	Erbb4_8	c	684	720	4.10.1140.10	a.118	11.8849	alpha-alpha superhelix
Sdhaf2	Sdhaf2_2	c	62	145	1.10.150.250	a.218	11.886	YgfY-like
Ccdc88a	Ccdc88a_1	f	1	188	none	a.40	11.8863	CH domain-like
Zscan20	Zscan20_8	c	675	825	2.160.10.10	g.37	11.8873	beta-beta-alpha zinc fingers
Sec23b	Sec23b_4	f	507	621	none	a.71	11.8932	ERP29 C domain-like
Nrxn1	Nrxn1_8	c	1084	1117	3.10.100.10	g.3	11.9034	Knottins (small inhibitors, toxins, lectins)
Cdh13	Cdh13_3	c	250	371	2.60.350.10	b.1	11.9041	Immunoglobulin-like beta-sandwich
Zfp260	Zfp260_1	c	11	115	2.160.10.10	g.37	11.9125	beta-beta-alpha zinc fingers
Pcdh15	Pcdh15_11	c	930	1032	2.60.40.60	b.1	11.9139	Immunoglobulin-like beta-sandwich
Ptprs	Ptprs_11	c	1613	1899	3.90.190.10	c.45	11.9172	(Phosphotyrosine protein) phosphatases II
H2afy	H2afy_3	c	192	369	3.40.220.10	c.50	11.9215	Macro domain-like
Napb	Napb_1	c	9	288	1.25.40.10	a.118	11.9254	alpha-alpha superhelix
Peg3	Peg3_4	f	597	805	none	g.37	11.9396	beta-beta-alpha zinc fingers
Chn1	Chn1_5	c	243	459	1.10.555.10	a.116	11.9403	GTPase activation domain, GAP
Camk2g	Camk2g_3	c	388	529	3.10.450.50	d.17	11.941	Cystatin-like
Elavl3	Elavl3_3	c	125	210	3.30.70.330	d.58	11.9418	Ferredoxin-like
Itpr2	Itpr2_1	c	7	226	2.80.10.50	b.42	11.9429	beta-Trefoil
Sec23b	Sec23b_5	c	622	748	3.40.20.10	d.109	11.9442	Gelsolin-like
Dner	Dner_7d	p47	47348	135393	2.170.300.10	g.3	11.9459	Knottins (small inhibitors, toxins, lectins)
Rpl4	Rpl4_1	c	8	262	3.40.1370.10	c.22	11.9466	Ribosomal protein L4
Aco2	Aco2_5	f	516	560	none	b.34	11.9545	SH3-like barrel
Peg3	Peg3_3	c	515	596	2.40.155.10	g.37	11.9553	beta-beta-alpha zinc fingers
Aip	Aip_3d	p9	9132	94158	3.10.50.40	d.26	11.9616	FKBP-like
Fasn	Fasn_15d	p491	491679	612804	3.40.366.10	c.19	11.9656	FabD/lysophospholipase-like
Nrxn1	Nrxn1_4	c	486	679	2.60.120.200	b.29	11.9699	Concanavalin A-like lectins/glucanases
Ank2	Ank2_2	c	209	379	1.25.40.20	d.211	11.9778	beta-hairpin-alpha-hairpin repeat
Ube2i	Ube2i_1	c	5	156	3.10.110.10	d.20	11.9799	UBC-like
Ncl	Ncl_4	c	473	561	3.30.70.330	d.58	11.9806	Ferredoxin-like
Snx27	Snx27_2	c	38	132	2.30.42.10	b.36	11.9824	PDZ domain-like
Actr1a	Actr1a_2	c	169	197	3.30.420.40	a.118	11.9824	alpha-alpha superhelix
Araf	Araf_1	c	21	89	3.10.20.90	d.15	11.9875	beta-Grasp (ubiquitin-like)
Mid1	Mid1_5	f	496	680	none	b.29	11.995	Concanavalin A-like lectins/glucanases
Mical2	Mical2_4	c	520	622	1.10.418.10	a.40	11.9963	CH domain-like
Zfp260	Zfp260_3	c	184	255	2.160.10.10	g.37	12.0088	beta-beta-alpha zinc fingers
Ppargc1b	Ppargc1b_5	c	799	958	3.30.70.330	d.58	12.0091	Ferredoxin-like
Rps3	Rps3_3	f	194	243	none	b.34	12.0105	SH3-like barrel
Ncbp2	Ncbp2_1	c	26	133	3.30.70.330	d.58	12.0113	Ferredoxin-like
Amfr	Amfr_4d	p338	338454	389461	3.30.40.10	g.44	12.0119	RING/U-box
Grip1	Grip1_10	c	986	1085	2.30.42.10	b.36	12.0148	PDZ domain-like
Crbn	Crbn_2	c	77	188	2.30.130.40	b.122	12.0237	PUA domain-like
Slitrk5	Slitrk5_6	c	471	612	3.80.10.10	c.10	12.0265	Leucine-rich repeat, LRR (right-handed beta-alpha superhelix)
Pik3ca	Pik3ca_3	c	330	487	2.60.40.150	b.7	12.0289	C2 domain-like
Arid2	Arid2_1	c	10	109	1.10.150.60	a.4	12.03	DNA/RNA-binding 3-helical bundle
Capns1	Capns1_2	c	111	269	1.10.238.10	a.39	12.0313	EF Hand-like
Trim37	Trim37_3	c	278	404	2.60.210.10	b.8	12.0388	TRAF domain-like
Rps15	Rps15_2	c	42	136	3.30.860.10	d.28	12.0445	Ribosomal protein S19
Dnajc5	Dnajc5_1	c	3	92	1.10.287.110	a.2	12.0501	Long alpha-hairpin
Ptprd	Ptprd_10	c	1341	1620	3.90.190.10	c.45	12.0535	(Phosphotyrosine protein) phosphatases II
Scn2a1	Scn2a1_12d	p128	128367	278430	1.10.287.70	f.14	12.0627	Gated ion channels
Atp6v1b2	Atp6v1b2_2	c	115	399	3.40.50.300	c.37	12.0645	P-loop containing nucleoside triphosphate hydrolases
Rmnd5a	Rmnd5a_2	c	335	381	3.30.40.10	g.44	12.065	RING/U-box
Rasa1	Rasa1_2	c	154	272	3.30.505.10	d.93	12.0678	SH2-like
Tbcb	Tbcb_3	c	150	238	2.30.30.190	b.34	12.0685	SH3-like barrel
Mtf1	Mtf1_3	c	156	223	2.40.155.10	g.37	12.0688	beta-beta-alpha zinc fingers
Nrxn2	Nrxn2_9	c	1085	1116	2.90.20.10	g.3	12.0696	Knottins (small inhibitors, toxins, lectins)
Pabpc1	Pabpc1_3	c	181	273	3.30.70.330	d.58	12.0696	Ferredoxin-like
Mcf2l	Mcf2l_9	c	1058	1114	2.30.30.40	b.34	12.0701	SH3-like barrel
Epb4.1l1	Epb4.1l1_6d	p182	182477	293487	1.20.80.10	a.11	12.0717	Acyl-CoA binding protein-like
Lsamp	Lsamp_4	c	219	317	2.60.40.10	b.1	12.0795	Immunoglobulin-like beta-sandwich
Peg3	Peg3_9	c	1246	1328	2.60.260.40	g.37	12.0845	beta-beta-alpha zinc fingers
Brd4	Brd4_4	c	354	505	1.20.920.10	a.29	12.0877	Bromodomain-like
Gm10033	Gm10033_1	f	1	216	none	g.37	12.0894	beta-beta-alpha zinc fingers
Zfp260	Zfp260_2	c	122	183	2.40.155.10	g.37	12.0939	beta-beta-alpha zinc fingers
Grb10	Grb10_2	c	186	280	3.10.20.90	d.15	12.0976	beta-Grasp (ubiquitin-like)
Gnl1	Gnl1_2	f	262	300	none	g.37	12.0986	beta-beta-alpha zinc fingers
Ncoa2	Ncoa2_10d	p275	2751230	3731258	3.30.450.20	d.110	12.1085	Profilin-like
Celf2	Celf2_5	c	420	506	3.30.70.330	d.58	12.1086	Ferredoxin-like
Stam	Stam_1	c	6	151	1.25.40.90	a.118	12.1156	alpha-alpha superhelix
Dner	Dner_4	c	399	504	2.90.20.10	g.3	12.1196	Knottins (small inhibitors, toxins, lectins)
Crmp1	Crmp1_1	c	71	411	3.20.20.140	c.1	12.1201	TIM beta/alpha-barrel
Sez6l2	Sez6l2_5	c	459	524	2.10.70.10	g.18	12.1207	Complement control module/SCR domain
Rbfox1	Rbfox1_2	c	76	199	3.30.70.330	d.58	12.1209	Ferredoxin-like
Npepps	Npepps_2	c	48	254	2.60.40.1730	b.98	12.1215	Zn aminopeptidase N-terminal domain
Itga1	Itga1_4	c	968	1124	2.60.40.1530	b.1	12.1238	Immunoglobulin-like beta-sandwich
G3bp2	G3bp2_1	c	2	139	3.10.450.50	d.17	12.1254	Cystatin-like
Cpsf6	Cpsf6_2	c	83	176	3.30.70.330	d.58	12.129	Ferredoxin-like
Grip1	Grip1_6	c	464	559	2.30.42.10	b.36	12.1443	PDZ domain-like
Bcl11a	Bcl11a_5d	p45	45167375	68202442	2.160.10.10	g.37	12.1492	beta-beta-alpha zinc fingers
Lamtor2	Lamtor2_1	c	1	125	3.30.450.30	d.110	12.1509	Profilin-like
Rab5b	Rab5b_3	f	181	215	none	g.3	12.1549	Knottins (small inhibitors, toxins, lectins)
Dld	Dld_3	c	210	375	3.40.50.720	c.3	12.1598	FAD/NAD(P)-binding domain
Stx1b	Stx1b_1	c	23	149	1.20.58.70	a.47	12.1613	STAT-like
Nrxn1	Nrxn1_1	c	28	192	2.60.120.200	b.29	12.171	Concanavalin A-like lectins/glucanases
Tnks2	Tnks2_5	c	646	791	1.25.40.20	d.211	12.1866	beta-hairpin-alpha-hairpin repeat
Deaf1	Deaf1_2	c	201	288	3.10.390.10	d.217	12.188	SAND domain-like
Dhdds	Dhdds_1	c	17	258	3.40.1180.10	c.101	12.1893	Undecaprenyl diphosphate synthase
Ndufs7	Ndufs7_2	c	76	219	3.40.50.700	e.19	12.1919	HydA/Nqo6-like
Pde2a	Pde2a_4	c	553	877	1.10.1300.10	a.211	12.1927	HD-domain/PDEase-like
Brd7	Brd7_4d	p62	62128	74256	1.20.920.10	a.29	12.1941	Bromodomain-like
Gm14305	Gm14305_3	c	178	261	2.160.10.10	g.37	12.1978	beta-beta-alpha zinc fingers
Coq10a	Coq10a_2	c	107	242	3.30.530.20	d.129	12.1996	TBP-like
Ap3b2	Ap3b2_6d	p38	38299	250637	1.25.10.10	a.118	12.2002	alpha-alpha superhelix
Rps2	Rps2_3	c	165	257	3.30.230.10	d.14	12.2094	Ribosomal protein S5 domain 2-like
Itga1	Itga1_6d	p29	29371	165666	2.130.10.130	b.69	12.2119	7-bladed beta-propeller
Lrrc4b	Lrrc4b_3	c	363	458	2.60.40.10	b.1	12.2156	Immunoglobulin-like beta-sandwich
Atox1	Atox1_1	c	1	64	3.30.70.100	d.58	12.2165	Ferredoxin-like
Smarca2	Smarca2_9	c	1363	1504	1.20.920.10	a.29	12.225	Bromodomain-like
Cdc42bpa	Cdc42bpa_8	c	996	1057	3.30.60.20	g.49	12.2254	Cysteine-rich domain
Acot7	Acot7_2	c	58	206	3.10.129.10	d.38	12.2289	Thioesterase/thiol ester dehydrase-isomerase
Zbtb7a	Zbtb7a_1	c	13	131	3.30.710.10	d.42	12.2308	POZ domain
Timm10	Timm10_1	c	7	77	1.10.287.810	g.83	12.2363	Tim10-like
Mapk8ip2	Mapk8ip2_5	c	685	825	2.30.29.30	b.55	12.2402	PH domain-like barrel
Sh3bgrl3	Sh3bgrl3_1	c	5	93	3.40.30.10	c.47	12.2448	Thioredoxin fold
Dlg2	Dlg2_6	c	528	632	2.30.30.40	b.34	12.2458	SH3-like barrel
Ncs1	Ncs1_1	c	9	189	1.10.238.10	a.39	12.2475	EF Hand-like
Rnf5	Rnf5_2	f	81	180	none	f.17	12.2521	Transmembrane helix hairpin
Ube2l3	Ube2l3_1	c	2	147	3.10.110.10	d.20	12.2553	UBC-like
Nrxn3	Nrxn3_9	c	1044	1076	2.90.20.10	g.3	12.2553	Knottins (small inhibitors, toxins, lectins)
Ankfy1	Ankfy1_3	c	215	397	1.25.40.20	d.211	12.2562	beta-hairpin-alpha-hairpin repeat
Ski	Ski_2	c	95	185	3.10.260.20	a.6	12.2621	Putative DNA-binding domain
Pcdh7	Pcdh7_6	c	543	644	2.60.350.10	b.1	12.2634	Immunoglobulin-like beta-sandwich
Slc25a23	Slc25a23_1	c	7	144	1.10.238.10	a.39	12.2643	EF Hand-like
Gm14399	Gm14399_7	c	341	382	2.40.155.10	g.37	12.2656	beta-beta-alpha zinc fingers
Ube2j2	Ube2j2_2	f	174	259	none	f.17	12.2663	Transmembrane helix hairpin
Chd3	Chd3_4	c	490	554	3.30.40.10	g.50	12.2712	FYVE/PHD zinc finger
Rasa1	Rasa1_4	c	342	439	3.30.505.10	d.93	12.2726	SH2-like
Prkar1a	Prkar1a_1	c	15	59	1.20.890.10	a.31	12.2738	Dimerization-anchoring domain of cAMP-dependent PK regulatory subunit
Gm14305	Gm14305_6	c	430	498	2.160.10.10	g.37	12.2759	beta-beta-alpha zinc fingers
Ncald	Ncald_1	c	9	186	1.10.238.10	a.39	12.2813	EF Hand-like
Homer1	Homer1_1	c	2	120	2.30.29.30	b.55	12.2818	PH domain-like barrel
Hmgcs1	Hmgcs1_1	c	14	161	3.40.47.10	c.95	12.282	Thiolase-like
Wac	Wac_5d	p52	52135	56161	2.20.70.10	b.72	12.2837	WW domain-like
Nedd4	Nedd4_2	c	73	211	2.60.40.150	b.7	12.2861	C2 domain-like
Pacsin1	Pacsin1_2	c	383	440	2.30.30.40	b.34	12.2915	SH3-like barrel
Egf	Egf_9	c	877	905	2.10.25.10	g.24	12.2916	TNF receptor-like
Gapdh	Gapdh_1	c	2	158	3.40.50.720	c.2	12.2965	NAD(P)-binding Rossmann-fold domains
Nrxn3	Nrxn3_5	c	446	639	2.60.120.200	b.29	12.2988	Concanavalin A-like lectins/glucanases
Rps20	Rps20_1	c	17	118	3.30.70.600	d.58	12.2992	Ferredoxin-like
Gm14399	Gm14399_4	c	159	233	2.160.10.10	g.37	12.3021	beta-beta-alpha zinc fingers
Dnajb14	Dnajb14_2	c	107	209	1.10.287.110	a.2	12.3037	Long alpha-hairpin
Colec12	Colec12_5	c	601	737	3.10.100.10	d.169	12.3058	C-type lectin-like
Braf	Braf_3	c	218	267	3.30.60.20	g.49	12.3126	Cysteine-rich domain
Alyref	Alyref_2	c	102	206	3.30.70.330	d.58	12.3156	Ferredoxin-like
Tnks2	Tnks2_3	c	333	489	1.25.40.20	d.211	12.318	beta-hairpin-alpha-hairpin repeat
Whsc1l1	Whsc1l1_4	c	699	750	3.30.40.10	g.50	12.32	FYVE/PHD zinc finger
Sdhc	Sdhc_3	c	61	168	1.20.1300.10	f.21	12.3218	Heme-binding four-helical bundle
Pip4k2b	Pip4k2b_1	f	1	33	none	g.9	12.3222	Defensin-like
Gm14326	Gm14326_2	c	53	151	2.160.10.10	g.37	12.3251	beta-beta-alpha zinc fingers
Itga1	Itga1_2	c	667	808	2.60.40.1460	b.1	12.3277	Immunoglobulin-like beta-sandwich
Rpsa	Rpsa_1	c	14	220	3.40.50.10490	c.23	12.3427	Flavodoxin-like
Aqp4	Aqp4_2	c	33	254	1.20.1080.10	f.19	12.3452	Aquaporin-like
Arl1	Arl1_1	c	9	180	3.40.50.300	c.37	12.3474	P-loop containing nucleoside triphosphate hydrolases
Spag9	Spag9_2	f	197	420	none	a.140	12.349	LEM/SAP HeH motif
Sorbs2	Sorbs2_9	c	1117	1162	2.30.30.40	b.34	12.3495	SH3-like barrel
Prrx1	Prrx1_2	c	89	159	1.10.10.60	a.4	12.3505	DNA/RNA-binding 3-helical bundle
Arl8a	Arl8a_1	c	10	185	3.40.50.300	c.37	12.3532	P-loop containing nucleoside triphosphate hydrolases
Nav3	Nav3_2	c	78	188	1.10.418.10	a.40	12.3662	CH domain-like
Mafg	Mafg_1	c	25	58	1.10.880.10	a.37	12.374	A DNA-binding domain in eukaryotic transcription factors
Pdpk1	Pdpk1_2	c	83	333	1.10.510.10	d.144	12.3778	Protein kinase-like (PK-like)
Eef1a2	Eef1a2_2	c	242	332	2.40.30.10	b.43	12.3834	Reductase/isomerase/elongation factor common domain
Dlc1	Dlc1_6	c	883	1088	3.30.530.20	d.129	12.3846	TBP-like
Gltpd2	Gltpd2_2	c	112	319	1.10.3520.10	a.224	12.3937	Glycolipid transfer protein, GLTP
Pabpn1	Pabpn1_2	c	120	248	3.30.70.330	d.58	12.4066	Ferredoxin-like
Vsnl1	Vsnl1_1	c	10	188	1.10.238.10	a.39	12.4079	EF Hand-like
Mdh2	Mdh2_1	c	27	169	3.40.50.720	c.2	12.4115	NAD(P)-binding Rossmann-fold domains
Arpc2	Arpc2_2	c	140	283	3.30.1460.20	d.198	12.4175	Secretion chaperone-like
Sptbn1	Sptbn1_1	f	1	56	none	a.140	12.4202	LEM/SAP HeH motif
Pde4d	Pde4d_2	c	325	696	1.10.1300.10	a.211	12.4251	HD-domain/PDEase-like
Pcdh17	Pcdh17_5	c	474	575	2.60.40.60	b.1	12.4263	Immunoglobulin-like beta-sandwich
Eno1	Eno1_1	c	2	126	3.30.390.10	d.54	12.4291	Enolase N-terminal domain-like
Fgd4	Fgd4_5	c	641	739	2.30.29.30	b.55	12.4312	PH domain-like barrel
Rpl9	Rpl9_2	c	91	188	3.90.930.12	d.141	12.435	Ribosomal protein L6
Macf1	Macf1_3	c	194	300	1.10.418.10	a.40	12.4357	CH domain-like
Rpl7	Rpl7_3	c	230	269	3.30.1390.20	a.140	12.4443	LEM/SAP HeH motif
Anapc11	Anapc11_1	c	5	83	3.30.40.10	g.44	12.4491	RING/U-box
Rnd2	Rnd2_3	f	182	227	none	g.39	12.4494	Glucocorticoid receptor-like (DNA-binding domain)
Cyb5b	Cyb5b_2	f	100	146	none	f.23	12.4566	Single transmembrane helix
Scn2b	Scn2b_2	c	38	146	2.60.40.10	b.1	12.4571	Immunoglobulin-like beta-sandwich
Trim9	Trim9_1	f	43	131	none	a.138	12.4578	Multiheme cytochromes
Cnbp	Cnbp_2	c	31	59	4.10.60.10	g.37	12.4595	beta-beta-alpha zinc fingers
Crk	Crk_4	c	230	303	2.30.30.40	b.34	12.463	SH3-like barrel
Eny2	Eny2_1	f	1	101	none	a.301	12.468	Sus1-like
Chl1	Chl1_9	c	714	854	2.60.40.10	b.1	12.4709	Immunoglobulin-like beta-sandwich
Shank3	Shank3_3	c	123	341	1.25.40.20	d.211	12.4711	beta-hairpin-alpha-hairpin repeat
Nrxn3	Nrxn3_12d	p1077	10771234	12021284	2.60.120.200	b.29	12.4718	Concanavalin A-like lectins/glucanases
Rps23	Rps23_1	c	26	140	2.40.50.140	b.40	12.4762	OB-fold
Prkca	Prkca_1	c	27	86	3.30.60.20	g.49	12.4775	Cysteine-rich domain
Copg1	Copg1_2	c	611	759	2.60.40.1480	b.1	12.4787	Immunoglobulin-like beta-sandwich
Gm14326	Gm14326_3	c	152	234	2.160.10.10	g.37	12.4804	beta-beta-alpha zinc fingers
Hars	Hars_3	c	405	504	3.40.50.800	c.51	12.4844	Anticodon-binding domain-like
Atp5e	Atp5e_1	c	4	48	1.10.1620.20	a.137	12.4867	Non-globular all-alpha subunits of globular proteins
Tppp	Tppp_2	c	46	147	1.10.238.10	a.39	12.4869	EF Hand-like
Ntrk2	Ntrk2_4	c	204	319	2.60.40.10	b.1	12.4931	Immunoglobulin-like beta-sandwich
Ldhb	Ldhb_1	c	24	162	3.40.50.720	c.2	12.4987	NAD(P)-binding Rossmann-fold domains
Opcml	Opcml_3	c	158	221	2.60.40.10	b.1	12.4994	Immunoglobulin-like beta-sandwich
Rpl39	Rpl39_1	c	1	50	1.10.1620.10	a.137	12.4998	Non-globular all-alpha subunits of globular proteins
Uqcr10	Uqcr10_1	c	8	61	1.20.5.260	f.23	12.5003	Single transmembrane helix
Hnrnpm	Hnrnpm_4	c	204	280	3.30.70.330	d.58	12.5021	Ferredoxin-like
Bag1	Bag1_2	c	138	228	3.10.20.90	d.15	12.5045	beta-Grasp (ubiquitin-like)
Phactr3	Phactr3_1	w	1	300	none	g.37	12.5047	beta-beta-alpha zinc fingers
Rfc5	Rfc5_3	c	244	333	1.20.272.10	a.80	12.505	post-AAA+ oligomerization domain-like
Sub1	Sub1_2	c	56	127	2.30.31.10	d.18	12.5058	ssDNA-binding transcriptional regulator domain
Nrxn2	Nrxn2_11	f	1324	1703	none	a.140	12.5068	LEM/SAP HeH motif
Nudt4	Nudt4_2	f	141	179	none	d.92	12.5095	Zincin-like
Nrxn2	Nrxn2_7	c	722	885	2.60.120.200	b.29	12.5134	Concanavalin A-like lectins/glucanases
Huwe1	Huwe1_2	f	463	502	none	g.24	12.5151	TNF receptor-like
Arhgef4	Arhgef4_3	c	277	403	2.30.29.30	b.55	12.519	PH domain-like barrel
Bag1	Bag1_3	c	229	337	1.20.58.120	a.7	12.5198	Spectrin repeat-like
Hapln1	Hapln1_2	c	49	160	2.60.40.10	b.1	12.5205	Immunoglobulin-like beta-sandwich
Setd7	Setd7_3	c	197	336	2.170.270.10	b.85	12.5274	beta-clip
Dmd	Dmd_36	c	3204	3285	1.10.238.10	a.39	12.528	EF Hand-like
Kcna2	Kcna2_1	f	1	33	none	g.3	12.5287	Knottins (small inhibitors, toxins, lectins)
Nenf	Nenf_1	f	1	43	none	f.23	12.5358	Single transmembrane helix
D3Ertd254e	D3Ertd254e_5	c	546	606	2.40.155.10	g.37	12.5397	beta-beta-alpha zinc fingers
Rab5c	Rab5c_3	f	182	216	none	g.3	12.5417	Knottins (small inhibitors, toxins, lectins)
Vav3	Vav3_3	c	386	506	2.30.29.30	b.55	12.5453	PH domain-like barrel
Kcna1	Kcna1_1	f	1	37	none	g.3	12.5471	Knottins (small inhibitors, toxins, lectins)
Wdr18	Wdr18_2	c	44	317	2.130.10.10	b.69	12.5493	7-bladed beta-propeller
Ide	Ide_2	c	40	285	3.30.830.10	d.185	12.5555	LuxS/MPP-like metallohydrolase
Megf11	Megf11_16d	p24	24108	29129	2.10.25.10	g.3	12.5559	Knottins (small inhibitors, toxins, lectins)
Fbxo9	Fbxo9_2	c	177	255	1.20.1280.50	a.158	12.5605	F-box domain
Eef2	Eef2_6	c	736	844	3.30.70.240	d.58	12.5605	Ferredoxin-like
Dvl3	Dvl3_1	f	1	220	none	d.15	12.5636	beta-Grasp (ubiquitin-like)
Hnrnpu	Hnrnpu_1	c	3	47	1.10.720.30	a.140	12.5648	LEM/SAP HeH motif
Ipo7	Ipo7_3d	p4	4961	894995	1.25.10.10	a.118	12.5658	alpha-alpha superhelix
Suclg1	Suclg1_3	c	168	344	3.40.50.261	c.23	12.5676	Flavodoxin-like
Adap2	Adap2_3	c	253	361	2.30.29.30	b.55	12.5679	PH domain-like barrel
Psma3	Psma3_1	c	6	229	3.60.20.10	d.153	12.5688	Ntn hydrolase-like
Rc3h1	Rc3h1_1	c	7	80	3.30.40.10	g.44	12.5703	RING/U-box
Ccni	Ccni_2	c	38	143	1.10.472.10	a.74	12.5726	Cyclin-like
Pcdh7	Pcdh7_7	c	645	741	2.60.40.60	b.1	12.5742	Immunoglobulin-like beta-sandwich
Peg3	Peg3_13d	p1329	13291498	13411511	3.30.160.60	a.118	12.5769	alpha-alpha superhelix
Arnt2	Arnt2_6d	p65	65444	116453	4.10.280.10	a.38	12.5846	HLH-like
Npm1	Npm1_1	c	11	121	2.60.120.340	b.121	12.5894	Nucleoplasmin-like/VP (viral coat and capsid proteins)
Ank3	Ank3_8	c	1476	1574	1.10.533.10	a.77	12.5925	DEATH domain
Ldha	Ldha_1	c	23	161	3.40.50.720	c.2	12.6003	NAD(P)-binding Rossmann-fold domains
Rbm14	Rbm14_2	c	80	153	3.30.70.330	d.58	12.6026	Ferredoxin-like
Papolg	Papolg_3	c	196	362	1.10.1410.10	a.160	12.6052	PAP/OAS1 substrate-binding domain
Pabpc1	Pabpc1_2	c	99	180	3.30.70.330	d.58	12.6109	Ferredoxin-like
Trim56	Trim56_3	c	483	730	2.120.10.30	b.68	12.6118	6-bladed beta-propeller
Wbp11	Wbp11_3	w	301	641	none	g.88	12.612	Intrinsically disordered proteins
Pcbp2	Pcbp2_1	c	15	90	3.30.1370.10	d.51	12.6121	Eukaryotic type KH-domain (KH-domain type I)
Ank2	Ank2_21	c	3520	3611	1.10.533.10	a.77	12.6124	DEATH domain
Mctp1	Mctp1_4	c	412	527	2.60.40.150	b.7	12.6126	C2 domain-like
Nmnat2	Nmnat2_2d	p5	5182	107302	3.40.50.620	c.26	12.6127	Adenine nucleotide alpha hydrolase-like
Ssh2	Ssh2_3	c	306	464	3.90.190.10	c.45	12.6132	(Phosphotyrosine protein) phosphatases II
Dnajc6	Dnajc6_1	f	1	68	none	a.118	12.6163	alpha-alpha superhelix
Nkiras1	Nkiras1_1	c	5	175	3.40.50.300	c.37	12.6185	P-loop containing nucleoside triphosphate hydrolases
Prkca	Prkca_3	c	157	284	2.60.40.150	b.7	12.6256	C2 domain-like
Ppargc1a	Ppargc1a_4	c	641	737	3.30.70.330	d.58	12.6256	Ferredoxin-like
Sptbn1	Sptbn1_14	c	1381	1486	1.20.58.60	a.7	12.6269	Spectrin repeat-like
Ppp2r2c	Ppp2r2c_2d	p20	20162	122439	2.130.10.10	b.69	12.628	7-bladed beta-propeller
Fbxw2	Fbxw2_3	c	141	404	2.130.10.10	b.69	12.6306	7-bladed beta-propeller
Scn2a1	Scn2a1_8	c	1531	1781	1.10.287.70	f.14	12.6339	Gated ion channels
Unc5c	Unc5c_3	c	167	260	2.60.40.10	b.1	12.6401	Immunoglobulin-like beta-sandwich
Rims1	Rims1_7	c	1295	1436	2.60.40.150	b.7	12.6496	C2 domain-like
Lrrc4c	Lrrc4c_3	c	351	449	2.60.40.10	b.1	12.6549	Immunoglobulin-like beta-sandwich
Slitrk5	Slitrk5_3	c	157	286	3.80.10.10	c.10	12.6555	Leucine-rich repeat, LRR (right-handed beta-alpha superhelix)
Tnks2	Tnks2_7	c	878	937	1.10.150.50	a.60	12.6569	SAM domain-like
Csnk2a1	Csnk2a1_4d	p36	36287	250321	1.10.510.10	d.144	12.6624	Protein kinase-like (PK-like)
Slc1a1	Slc1a1_3d	p12	12207	158467	1.10.3860.10	f.49	12.6625	Proton glutamate symport protein
Ckb	Ckb_2	c	105	366	3.30.590.10	d.128	12.694	Glutamine synthetase/guanido kinase
Atp5b	Atp5b_1	f	1	54	none	a.118	12.6983	alpha-alpha superhelix
Zscan20	Zscan20_11	c	936	1028	2.160.10.10	g.37	12.7033	beta-beta-alpha zinc fingers
Slc25a22	Slc25a22_1	c	3	306	1.50.40.10	f.42	12.7036	Mitochondrial carrier
Cacnb4	Cacnb4_3	c	208	415	3.40.50.300	c.37	12.7048	P-loop containing nucleoside triphosphate hydrolases
Uhrf2	Uhrf2_5	f	313	344	none	g.39	12.7052	Glucocorticoid receptor-like (DNA-binding domain)
Uqcrb	Uqcrb_1	c	7	110	1.10.1090.10	f.27	12.7085	14 kDa protein of cytochrome bc1 complex (Ubiquinol-cytochrome c reductase)
Sos2	Sos2_4	c	429	542	2.30.29.30	b.55	12.7097	PH domain-like barrel
Stam	Stam_2	f	152	204	none	a.140	12.7141	LEM/SAP HeH motif
Ide	Ide_3	c	286	515	3.30.830.10	d.185	12.7146	LuxS/MPP-like metallohydrolase
Rbms3	Rbms3_2	c	55	125	3.30.70.330	d.58	12.7195	Ferredoxin-like
Megf11	Megf11_7	c	448	489	2.10.25.10	g.3	12.7197	Knottins (small inhibitors, toxins, lectins)
Rims1	Rims1_2	c	441	526	2.30.42.10	b.36	12.7203	PDZ domain-like
Ccl27a	Ccl27a_1	c	29	95	2.40.50.40	d.9	12.7208	IL8-like
Uhmk1	Uhmk1_2	c	319	411	3.30.70.330	d.58	12.7216	Ferredoxin-like
Prkca	Prkca_2	c	98	156	3.30.60.20	g.49	12.7216	Cysteine-rich domain
Dusp8	Dusp8_1	c	9	139	3.40.250.10	c.46	12.7284	Rhodanese/Cell cycle control phosphatase
Acot7	Acot7_3	c	220	381	3.10.129.10	d.38	12.7287	Thioesterase/thiol ester dehydrase-isomerase
Fbxw11	Fbxw11_2	c	117	222	1.20.1280.50	a.158	12.7292	F-box domain
Eif4h	Eif4h_2	c	31	131	3.30.70.330	d.58	12.7293	Ferredoxin-like
Aak1	Aak1_5	f	582	959	none	a.118	12.7368	alpha-alpha superhelix
E2f6	E2f6_2	c	61	130	1.10.10.10	a.4	12.742	DNA/RNA-binding 3-helical bundle
Macf1	Macf1_18	c	2446	2639	3.90.1290.10	d.211	12.745	beta-hairpin-alpha-hairpin repeat
Lcn2	Lcn2_1	c	22	198	2.40.128.20	b.60	12.7453	Lipocalins
Gm14399	Gm14399_6	c	311	340	3.30.160.60	g.37	12.7455	beta-beta-alpha zinc fingers
Alyref	Alyref_3	f	207	255	none	a.137	12.7518	Non-globular all-alpha subunits of globular proteins
Kalrn	Kalrn_15	c	1608	1687	2.30.30.40	b.34	12.7522	SH3-like barrel
Rbm25	Rbm25_2	c	85	182	3.30.70.330	d.58	12.7527	Ferredoxin-like
Mga	Mga_2	c	74	262	2.60.40.820	b.2	12.7528	Common fold of diphtheria toxin/transcription factors/cytochrome f
Vgf	Vgf_3	f	484	617	none	a.118	12.7538	alpha-alpha superhelix
Grb10	Grb10_3	f	281	314	none	g.37	12.7547	beta-beta-alpha zinc fingers
Fem1b	Fem1b_5d	p162	162479	245580	1.25.40.20	d.211	12.7547	beta-hairpin-alpha-hairpin repeat
Aars	Aars_1	c	6	254	3.30.930.10	d.104	12.756	Class II aaRS and biotin synthetases
Ywhab	Ywhab_1	c	7	239	1.20.190.20	a.118	12.757	alpha-alpha superhelix
Gnb1	Gnb1_1	f	1	340	none	b.69	12.7605	7-bladed beta-propeller
Ank1	Ank1_2	c	171	312	1.25.40.20	d.211	12.7606	beta-hairpin-alpha-hairpin repeat
Pcdh7	Pcdh7_4	c	314	419	2.60.40.60	b.1	12.7613	Immunoglobulin-like beta-sandwich
Scn8a	Scn8a_8	c	1519	1768	1.10.287.70	f.14	12.7651	Gated ion channels
Nfkb2	Nfkb2_5	c	482	752	1.25.40.20	d.211	12.7688	beta-hairpin-alpha-hairpin repeat
Hnrnpk	Hnrnpk_2	c	38	110	3.30.1370.10	d.51	12.7705	Eukaryotic type KH-domain (KH-domain type I)
Frmpd4	Frmpd4_2	c	36	65	2.20.70.10	b.72	12.7757	WW domain-like
Ttc14	Ttc14_2	c	115	211	2.40.50.140	b.40	12.7759	OB-fold
Kalrn	Kalrn_14	f	1555	1607	none	b.34	12.7767	SH3-like barrel
Zeb2	Zeb2_6	c	977	1083	3.30.40.10	g.37	12.7872	beta-beta-alpha zinc fingers
Wdr45b	Wdr45b_1	c	18	320	2.130.10.10	b.69	12.7879	7-bladed beta-propeller
Ptpn14	Ptpn14_3	c	215	306	2.30.29.30	b.55	12.7916	PH domain-like barrel
Zbtb4	Zbtb4_6	c	679	712	3.30.40.10	g.39	12.7924	Glucocorticoid receptor-like (DNA-binding domain)
Zfhx3	Zfhx3_23	f	3070	3186	none	g.88	12.7943	Intrinsically disordered proteins
Shank2	Shank2_4	c	246	339	2.30.42.10	b.36	12.7951	PDZ domain-like
Fubp1	Fubp1_7	c	336	391	3.30.300.20	b.71	12.7971	Glycosyl hydrolase domain
Rpl9	Rpl9_1	c	6	90	3.90.930.12	d.141	12.8026	Ribosomal protein L6
Scn8a	Scn8a_13d	p131	131353	281416	1.10.287.70	f.14	12.8028	Gated ion channels
Baalc	Baalc_1	f	1	145	none	g.5	12.8042	Midkine
Ankfy1	Ankfy1_4	c	398	574	1.25.40.20	d.211	12.8089	beta-hairpin-alpha-hairpin repeat
Sptbn1	Sptbn1_5	c	420	527	1.20.58.60	a.7	12.8123	Spectrin repeat-like
Srp72	Srp72_5d	p19	19170241	136205341	1.25.40.120	a.118	12.8125	alpha-alpha superhelix
Whsc1	Whsc1_4	c	458	509	1.10.30.10	a.21	12.8146	HMG-box
Fasn	Fasn_11	f	2088	2118	none	a.118	12.8157	alpha-alpha superhelix
Liph	Liph_2	c	41	327	3.40.50.1820	c.69	12.8171	alpha/beta-Hydrolases
Hsp90aa1	Hsp90aa1_3	w	227	526	none	d.14	12.8207	Ribosomal protein S5 domain 2-like
Grip1	Grip1_2	c	51	133	2.30.42.10	b.36	12.8233	PDZ domain-like
Sez6l2	Sez6l2_4	c	347	448	2.60.120.290	b.23	12.8306	CUB-like
Pcbp2	Pcbp2_2	c	91	168	3.30.1370.10	d.51	12.8348	Eukaryotic type KH-domain (KH-domain type I)
Ubxn2a	Ubxn2a_1	f	1	133	none	d.245	12.8348	NSFL1 (p97 ATPase) cofactor p47, SEP domain
Cntn1	Cntn1_7	c	557	609	2.60.40.10	b.1	12.8405	Immunoglobulin-like beta-sandwich
Rnf165	Rnf165_1	f	1	279	none	a.118	12.8447	alpha-alpha superhelix
Tulp4	Tulp4_9d	p28	28293	217378	2.130.10.10	b.69	12.8511	7-bladed beta-propeller
Atp6v1a	Atp6v1a_5d	p86	86202	106460	3.40.50.300	c.37	12.8535	P-loop containing nucleoside triphosphate hydrolases
Nrxn1	Nrxn1_9	f	1244	1274	none	a.118	12.8546	alpha-alpha superhelix
Ctdspl2	Ctdspl2_2	c	280	457	3.40.50.1000	c.108	12.8655	HAD-like
Ebf1	Ebf1_3	f	346	591	none	a.118	12.8657	alpha-alpha superhelix
Mrpl36	Mrpl36_1	f	1	102	none	g.42	12.871	Ribosomal protein L36
Nrxn2	Nrxn2_10	f	1243	1273	none	a.118	12.8719	alpha-alpha superhelix
Nudcd3	Nudcd3_2	c	173	293	2.60.40.790	b.15	12.8737	HSP20-like chaperones
Rps3	Rps3_2	c	93	193	3.30.1140.32	d.53	12.8748	Ribosomal protein S3 C-terminal domain
Rad23a	Rad23a_1	c	3	109	3.10.20.90	d.15	12.8752	beta-Grasp (ubiquitin-like)
Magi1	Magi1_1	c	3	111	2.30.42.10	b.36	12.8792	PDZ domain-like
Elavl2	Elavl2_3	c	125	212	3.30.70.330	d.58	12.8793	Ferredoxin-like
Sptbn1	Sptbn1_22	c	2193	2310	2.30.29.30	b.55	12.8833	PH domain-like barrel
Wdr13	Wdr13_3d	p170	170419	360483	2.130.10.10	b.69	12.8869	7-bladed beta-propeller
Sipa1l1	Sipa1l1_6	c	951	1030	2.30.42.10	b.36	12.8876	PDZ domain-like
Nfkb2	Nfkb2_2	c	37	221	2.60.40.340	b.2	12.8919	Common fold of diphtheria toxin/transcription factors/cytochrome f
Kif21b	Kif21b_6	f	1622	1668	none	g.31	12.8972	Invertebrate chitin-binding proteins
Aco2	Aco2_6	c	561	777	3.20.19.10	c.8	12.8973	The swivelling" beta/beta/alpha domain"
Adam22	Adam22_2	c	234	454	3.40.390.10	d.92	12.8986	Zincin-like
Sult4a1	Sult4a1_1	c	15	282	3.40.50.300	c.37	12.8991	P-loop containing nucleoside triphosphate hydrolases
Psmb2	Psmb2_1	c	3	194	3.60.20.10	d.153	12.8992	Ntn hydrolase-like
Rgs7bp	Rgs7bp_3	f	215	257	none	g.9	12.9017	Defensin-like
Ncl	Ncl_5	c	562	645	3.30.70.330	d.58	12.9063	Ferredoxin-like
Cpeb2	Cpeb2_2	c	261	359	3.30.70.330	d.58	12.9131	Ferredoxin-like
Uhrf2	Uhrf2_1	c	1	75	3.10.20.90	d.15	12.9133	beta-Grasp (ubiquitin-like)
Aplp2	Aplp2_3	c	148	204	3.30.1490.140	d.230	12.9138	Dodecin subunit-like
Celf2	Celf2_3	c	126	232	3.30.70.330	d.58	12.9186	Ferredoxin-like
Limk1	Limk1_3	c	160	259	2.30.42.10	b.36	12.9226	PDZ domain-like
Huwe1	Huwe1_6	c	1314	1356	1.10.8.10	a.5	12.9228	RuvA C-terminal domain-like
Ifngr2	Ifngr2_2	c	34	122	2.60.40.10	b.1	12.9255	Immunoglobulin-like beta-sandwich
Kctd4	Kctd4_2	c	35	129	3.30.710.10	d.42	12.928	POZ domain
Itsn1	Itsn1_12	c	1213	1427	1.20.900.10	a.87	12.9281	DBL homology domain (DH-domain)
Nme7	Nme7_2	c	108	243	3.30.70.141	d.58	12.929	Ferredoxin-like
Sptbn2	Sptbn2_5	c	423	530	1.20.58.60	a.7	12.9298	Spectrin repeat-like
Cnbp	Cnbp_1	c	2	30	4.10.60.10	g.40	12.9313	Retrovirus zinc finger-like domains
Zfp931	Zfp931_2	c	54	114	2.60.260.40	g.37	12.9362	beta-beta-alpha zinc fingers
Tnfrsf19	Tnfrsf19_3	c	112	154	2.10.50.10	g.24	12.9375	TNF receptor-like
Ncl	Ncl_3	c	390	472	3.30.70.330	d.58	12.9392	Ferredoxin-like
Cxxc4	Cxxc4_1	f	1	198	none	g.95	12.9394	bi-CXXC zinc finger-like
Kcnq2	Kcnq2_3	c	231	267	1.10.287.70	f.23	12.9401	Single transmembrane helix
Hspa4	Hspa4_5	f	522	599	none	a.118	12.9526	alpha-alpha superhelix
Csnk2b	Csnk2b_3	f	180	215	none	a.118	12.9539	alpha-alpha superhelix
Agap3	Agap3_5	f	651	787	none	g.45	12.9543	ArfGap/RecO-like zinc finger
Sos2	Sos2_1	c	26	169	1.10.20.10	a.22	12.9662	Histone-fold
Syn1	Syn1_2	c	114	216	3.40.50.20	c.30	12.9662	PreATP-grasp domain
Agap1	Agap1_5	f	599	727	none	g.45	12.9665	ArfGap/RecO-like zinc finger
Rab28	Rab28_2	f	192	221	none	g.24	12.97	TNF receptor-like
Fdps	Fdps_1	c	10	353	1.10.600.10	a.128	12.9711	Terpenoid synthases
Ewsr1	Ewsr1_2	c	354	451	3.30.70.330	d.58	12.9713	Ferredoxin-like
Fbxw2	Fbxw2_2	c	44	124	1.20.1280.50	a.158	12.9759	F-box domain
Tanc2	Tanc2_10d	p1002	10021360	12281390	1.25.40.20	d.211	12.9795	beta-hairpin-alpha-hairpin repeat
Megf11	Megf11_14	c	848	878	1.20.5.100	f.23	12.9836	Single transmembrane helix
Celf4	Celf4_3	c	150	247	3.30.70.330	d.58	12.9845	Ferredoxin-like
Ptpn5	Ptpn5_2	c	252	535	3.90.190.10	c.45	12.9845	(Phosphotyrosine protein) phosphatases II
Dhx30	Dhx30_3	f	169	267	none	a.118	12.9859	alpha-alpha superhelix
B3gat2	B3gat2_1	f	1	79	none	f.23	12.9928	Single transmembrane helix
Chd3	Chd3_6	f	642	678	none	a.118	12.9953	alpha-alpha superhelix
Csf2ra	Csf2ra_3	c	220	318	2.60.40.10	b.1	12.9993	Immunoglobulin-like beta-sandwich
Rbm47	Rbm47_2	c	68	140	3.30.70.330	d.58	13.0015	Ferredoxin-like
Sptan1	Sptan1_18	c	1663	1773	1.20.58.60	a.7	13.0019	Spectrin repeat-like
Peg3	Peg3_2	c	271	492	2.160.10.10	g.37	13.0063	beta-beta-alpha zinc fingers
Mast1	Mast1_4	c	374	638	1.10.510.10	d.144	13.009	Protein kinase-like (PK-like)
Sec23a	Sec23a_4	c	620	746	3.40.20.10	d.109	13.0102	Gelsolin-like
Mrps18a	Mrps18a_2	c	54	131	4.10.640.10	a.4	13.019	DNA/RNA-binding 3-helical bundle
Nrxn1	Nrxn1_2	f	193	241	none	g.9	13.0224	Defensin-like
Gm14399	Gm14399_5	c	234	310	2.160.10.10	g.37	13.0262	beta-beta-alpha zinc fingers
Gnao1	Gnao1_3d	p32	32178	51354	3.40.50.300	c.37	13.0286	P-loop containing nucleoside triphosphate hydrolases
Shank3	Shank3_7	c	569	662	2.30.42.10	b.36	13.0298	PDZ domain-like
Crk	Crk_1	c	4	126	3.30.505.10	d.93	13.0352	SH2-like
Sptbn1	Sptbn1_17	c	1709	1804	1.20.58.60	a.7	13.0446	Spectrin repeat-like
Vegfb	Vegfb_3	f	133	207	none	g.88	13.0477	Intrinsically disordered proteins
Trerf1	Trerf1_10d	p1017	10171092	10481129	2.160.10.10	g.37	13.0492	beta-beta-alpha zinc fingers
Gna12	Gna12_1	f	1	53	none	g.37	13.0509	beta-beta-alpha zinc fingers
Erbb4	Erbb4_7	c	648	683	1.20.5.100	f.23	13.0597	Single transmembrane helix
Itga4	Itga4_3	c	474	633	2.60.40.1460	b.1	13.0606	Immunoglobulin-like beta-sandwich
Tubb4a	Tubb4a_1	c	1	259	3.40.50.1440	c.32	13.0631	Tubulin nucleotide-binding domain-like
Caskin1	Caskin1_5	c	551	606	1.10.150.50	a.60	13.0677	SAM domain-like
Ckmt1	Ckmt1_3	c	140	400	3.30.590.10	d.128	13.0726	Glutamine synthetase/guanido kinase
Pik3ca	Pik3ca_5	c	531	702	1.25.40.70	a.118	13.08	alpha-alpha superhelix
Sez6l2	Sez6l2_2	c	173	286	2.60.120.290	b.23	13.0881	CUB-like
Gdap1	Gdap1_1	c	17	115	3.40.30.10	c.47	13.0916	Thioredoxin fold
Dync1i2	Dync1i2_5d	p229	229446	401577	2.130.10.10	b.69	13.0996	7-bladed beta-propeller
Braf	Braf_2	c	141	209	3.10.20.90	d.15	13.1068	beta-Grasp (ubiquitin-like)
Gm9843	Gm9843_1	c	1	88	3.10.20.90	d.15	13.1111	beta-Grasp (ubiquitin-like)
Evl	Evl_1	c	2	116	2.30.29.30	b.55	13.1118	PH domain-like barrel
Robo2	Robo2_5	c	445	513	2.60.40.10	b.1	13.1122	Immunoglobulin-like beta-sandwich
Ntrk2	Ntrk2_3	f	169	203	none	g.39	13.113	Glucocorticoid receptor-like (DNA-binding domain)
Celf2	Celf2_2	c	32	125	3.30.70.330	d.58	13.1175	Ferredoxin-like
Palm	Palm_1	c	3	240	1.20.1080.10	f.19	13.1185	Aquaporin-like
Fus	Fus_2	c	272	366	3.30.70.330	d.58	13.1244	Ferredoxin-like
Fgd4	Fgd4_2	c	195	398	1.20.900.10	a.87	13.1255	DBL homology domain (DH-domain)
Kif1a	Kif1a_9	c	1579	1679	2.30.29.30	b.55	13.1283	PH domain-like barrel
Sos2	Sos2_3	c	208	428	1.20.900.10	a.87	13.1288	DBL homology domain (DH-domain)
Cdh13	Cdh13_4	c	372	473	2.60.40.60	b.1	13.132	Immunoglobulin-like beta-sandwich
Pcdh15	Pcdh15_10	c	832	929	2.60.350.10	b.1	13.1329	Immunoglobulin-like beta-sandwich
Ntrk3	Ntrk3_6	c	532	814	1.10.510.10	d.144	13.135	Protein kinase-like (PK-like)
Cdc42bpa	Cdc42bpa_2	c	71	324	1.10.510.10	d.144	13.1359	Protein kinase-like (PK-like)
Rasgrp4	Rasgrp4_4	c	541	597	3.30.60.20	g.49	13.1421	Cysteine-rich domain
Kcnq5	Kcnq5_3	c	262	302	1.10.287.70	f.23	13.1423	Single transmembrane helix
Atp5d	Atp5d_1	f	1	36	none	g.88	13.1466	Intrinsically disordered proteins
Mid1	Mid1_6d	p2	2101	61142	3.30.40.10	g.44	13.1485	RING/U-box
Pmpcb	Pmpcb_2	c	46	262	3.30.830.10	d.185	13.1504	LuxS/MPP-like metallohydrolase
Caskin1	Caskin1_9	w	1057	1431	none	a.140	13.1505	LEM/SAP HeH motif
Apbb1ip	Apbb1ip_5	f	423	670	none	a.137	13.1506	Non-globular all-alpha subunits of globular proteins
Akap6	Akap6_5	c	776	884	1.20.58.60	a.7	13.1533	Spectrin repeat-like
Rnf7	Rnf7_2	c	32	111	3.30.40.10	g.44	13.1535	RING/U-box
Glud1	Glud1_1	f	1	60	none	a.118	13.1539	alpha-alpha superhelix
Gm14399	Gm14399_3	c	116	158	2.40.155.10	g.37	13.1545	beta-beta-alpha zinc fingers
Nrxn2	Nrxn2_3	c	206	236	2.10.25.10	g.9	13.1607	Defensin-like
Otc	Otc_3	c	185	329	3.40.50.1370	c.78	13.1616	ATC-like
Ublcp1	Ublcp1_2	f	82	124	none	a.4	13.1697	DNA/RNA-binding 3-helical bundle
Ptpn14	Ptpn14_2	c	101	212	1.20.80.10	a.11	13.1701	Acyl-CoA binding protein-like
Robo2	Robo2_6	c	526	737	2.60.40.10	b.1	13.1711	Immunoglobulin-like beta-sandwich
Dync1li2	Dync1li2_1	f	1	41	none	a.118	13.1724	alpha-alpha superhelix
Arap2	Arap2_10	c	1423	1532	2.30.29.30	b.55	13.1739	PH domain-like barrel
Tulp4	Tulp4_10d	p427	4275916881466	4956507091542	3.20.90.10	d.23	13.178	Tubby C-terminal domain-like
Rbm14	Rbm14_1	c	2	74	3.30.70.330	d.58	13.1816	Ferredoxin-like
Nos1ap	Nos1ap_1	c	13	169	2.30.29.30	b.55	13.1824	PH domain-like barrel
Tnks2	Tnks2_1	c	24	173	1.25.40.20	d.211	13.1841	beta-hairpin-alpha-hairpin repeat
Atp5j	Atp5j_1	f	1	108	none	f.45	13.1935	Mitochondrial ATP synthase coupling factor 6
Ptprs	Ptprs_7	c	816	1004	2.60.40.10	b.1	13.1956	Immunoglobulin-like beta-sandwich
Sbk1	Sbk1_3	f	316	417	none	g.37	13.1989	beta-beta-alpha zinc fingers
Ppp2r5b	Ppp2r5b_5	f	439	497	none	g.88	13.2007	Intrinsically disordered proteins
Cpsf6	Cpsf6_1	f	1	82	none	b.34	13.205	SH3-like barrel
Sptbn2	Sptbn2_1	f	1	56	none	a.118	13.2079	alpha-alpha superhelix
Gps1	Gps1_4	c	338	415	1.10.10.10	a.4	13.209	DNA/RNA-binding 3-helical bundle
Syncrip	Syncrip_2	c	156	238	3.30.70.330	d.58	13.2107	Ferredoxin-like
Rnf187	Rnf187_1	c	8	111	3.30.40.10	g.44	13.2113	RING/U-box
Rasa1	Rasa1_6	c	587	704	2.60.40.150	b.7	13.2121	C2 domain-like
Clip4	Clip4_8	c	630	690	2.30.30.190	b.34	13.2133	SH3-like barrel
Arhgef9	Arhgef9_2	f	64	101	none	g.9	13.2188	Defensin-like
Bsg	Bsg_4	f	325	389	none	f.23	13.2201	Single transmembrane helix
Sptbn1	Sptbn1_8	c	746	864	1.20.58.60	a.7	13.2205	Spectrin repeat-like
Rps19	Rps19_1	f	1	145	none	a.4	13.2242	DNA/RNA-binding 3-helical bundle
Sec11c	Sec11c_1	f	1	53	none	f.23	13.2244	Single transmembrane helix
Atg12	Atg12_2	c	52	141	3.10.20.90	d.15	13.2252	beta-Grasp (ubiquitin-like)
Ywhaq	Ywhaq_1	c	5	238	1.20.190.20	a.118	13.2258	alpha-alpha superhelix
Rpl23a	Rpl23a_1	f	1	72	none	a.118	13.2276	alpha-alpha superhelix
Trp63	Trp63_3	f	363	391	none	b.34	13.2283	SH3-like barrel
Pcdh15	Pcdh15_6	c	409	513	2.60.350.10	b.1	13.2327	Immunoglobulin-like beta-sandwich
Psap	Psap_5	f	278	314	none	a.140	13.234	LEM/SAP HeH motif
Wdfy3	Wdfy3_20d	p2643	264329803382	265932703426	2.130.10.10	b.69	13.2369	7-bladed beta-propeller
Sptbn2	Sptbn2_8	c	749	856	1.20.58.60	a.7	13.2373	Spectrin repeat-like
Phactr1	Phactr1_2	w	151	580	none	g.37	13.2379	beta-beta-alpha zinc fingers
Pcdh17	Pcdh17_6	c	576	679	2.60.40.60	b.1	13.2482	Immunoglobulin-like beta-sandwich
Kif1b	Kif1b_3	c	521	642	2.60.200.20	b.26	13.2491	SMAD/FHA domain
Tatdn1	Tatdn1_1	c	5	294	3.20.20.140	c.1	13.2496	TIM beta/alpha-barrel
Map2k4	Map2k4_2	c	93	362	1.10.510.10	d.144	13.2516	Protein kinase-like (PK-like)
Ppp1r9b	Ppp1r9b_4	f	621	651	none	d.16	13.2556	FAD-linked reductases, C-terminal domain
Hspa5	Hspa5_6	c	552	642	1.20.1270.10	a.8	13.2604	immunoglobulin/albumin-binding domain-like
Celf4	Celf4_2	c	48	138	3.30.70.330	d.58	13.2651	Ferredoxin-like
Sptan1	Sptan1_17	c	1551	1662	1.20.58.60	a.7	13.2677	Spectrin repeat-like
Hnrnpm	Hnrnpm_3	f	158	203	none	a.118	13.2683	alpha-alpha superhelix
Tfrc	Tfrc_2	c	211	378	3.50.30.30	c.8	13.2689	The swivelling" beta/beta/alpha domain"
Rps18	Rps18_2	c	108	152	4.10.910.10	b.108	13.2702	Triple-stranded beta-helix
Cyb5	Cyb5_2	f	92	134	none	f.23	13.2711	Single transmembrane helix
Pdgfrl	Pdgfrl_1	f	1	68	none	f.23	13.2718	Single transmembrane helix
Igfbp2	Igfbp2_3	f	119	203	none	a.118	13.2722	alpha-alpha superhelix
Ntrk3	Ntrk3_3	c	218	337	2.60.40.10	b.1	13.2733	Immunoglobulin-like beta-sandwich
Nfkb2	Nfkb2_6	c	769	849	1.10.533.10	a.77	13.2735	DEATH domain
Pam	Pam_5	c	505	815	2.120.10.30	b.68	13.2741	6-bladed beta-propeller
Trub2	Trub2_3d	p8	8,87	39287	3.30.2350.10	d.265	13.2755	Pseudouridine synthase
Flrt2	Flrt2_3	c	172	363	3.80.10.10	c.10	13.2793	Leucine-rich repeat, LRR (right-handed beta-alpha superhelix)
Rps3	Rps3_1	c	19	87	3.30.300.20	d.52	13.2824	Alpha-lytic protease prodomain-like
D3Ertd254e	D3Ertd254e_4	c	470	545	2.160.10.10	g.37	13.2855	beta-beta-alpha zinc fingers
Brox	Brox_2	f	375	411	none	g.39	13.2869	Glucocorticoid receptor-like (DNA-binding domain)
Zfhx3	Zfhx3_4	f	508	663	none	g.37	13.2898	beta-beta-alpha zinc fingers
Macf1	Macf1_1	f	1	77	none	a.118	13.2913	alpha-alpha superhelix
Rps11	Rps11_2	c	71	158	2.40.50.140	b.40	13.2922	OB-fold
Sez6l2	Sez6l2_6	c	525	641	2.60.120.290	b.23	13.2981	CUB-like
Ttc7b	Ttc7b_5d	p515	515697	620830	1.25.40.10	a.118	13.2981	alpha-alpha superhelix
Fau	Fau_1	c	1	74	3.10.20.90	d.15	13.3041	beta-Grasp (ubiquitin-like)
Hnrnpm	Hnrnpm_2	c	39	157	3.30.70.330	d.58	13.3068	Ferredoxin-like
Nt5dc3	Nt5dc3_1	f	1	90	none	a.140	13.3095	LEM/SAP HeH motif
Cdh13	Cdh13_6	c	582	681	2.60.40.60	b.1	13.3102	Immunoglobulin-like beta-sandwich
Ide	Ide_5	c	769	1016	3.30.830.10	d.185	13.3114	LuxS/MPP-like metallohydrolase
Macf1	Macf1_7	c	681	795	1.20.58.60	a.7	13.3169	Spectrin repeat-like
Rpl23	Rpl23_1	c	10	139	2.40.150.20	b.39	13.318	Ribosomal protein L14
Pcdh17	Pcdh17_3	c	248	351	2.60.40.60	b.1	13.3186	Immunoglobulin-like beta-sandwich
Nxf1	Nxf1_3	c	203	355	3.80.10.10	c.10	13.3223	Leucine-rich repeat, LRR (right-handed beta-alpha superhelix)
Ndufs1	Ndufs1_5	f	662	727	none	g.37	13.3228	beta-beta-alpha zinc fingers
Ttl	Ttl_1	f	1	101	none	c.30	13.3229	PreATP-grasp domain
Cend1	Cend1_1	f	1	149	none	f.23	13.3278	Single transmembrane helix
Slc1a2	Slc1a2_4d	p38	38237	184498	1.10.3860.10	f.49	13.3393	Proton glutamate symport protein
Dvl3	Dvl3_2	c	221	334	2.30.42.10	b.36	13.3404	PDZ domain-like
Mdga2	Mdga2_10	f	915	949	none	f.17	13.3454	Transmembrane helix hairpin
Homer1	Homer1_2	f	121	193	none	a.118	13.3461	alpha-alpha superhelix
Macf1	Macf1_45	c	5960	6067	1.20.58.60	a.7	13.3472	Spectrin repeat-like
Tomm6	Tomm6_1	f	1	74	none	f.23	13.3487	Single transmembrane helix
Actg1	Actg1_1	c	165	195	3.30.420.40	a.140	13.3505	LEM/SAP HeH motif
Actb	Actb_1	c	165	195	3.30.420.40	a.140	13.3505	LEM/SAP HeH motif
Prkca	Prkca_4	f	285	334	none	a.137	13.3533	Non-globular all-alpha subunits of globular proteins
E2f6	E2f6_1	f	1	60	none	a.118	13.356	alpha-alpha superhelix
Kif1a	Kif1a_3	c	481	602	2.60.200.20	b.26	13.3572	SMAD/FHA domain
Ptprs	Ptprs_10	c	1329	1608	3.90.190.10	c.45	13.3586	(Phosphotyrosine protein) phosphatases II
Zeb2	Zeb2_7	f	1084	1215	none	a.118	13.3652	alpha-alpha superhelix
Fam174a	Fam174a_1	f	1	190	none	f.23	13.3732	Single transmembrane helix
Dcaf10	Dcaf10_3d	p170	170450	332564	2.130.10.10	b.69	13.3741	7-bladed beta-propeller
Uqcrc1	Uqcrc1_2	c	37	254	3.30.830.10	d.185	13.3748	LuxS/MPP-like metallohydrolase
Actb	Actb_4d	p2	2333	164375	3.30.420.40	c.55	13.3821	Ribonuclease H-like motif
Trappc2l	Trappc2l_1	c	3	137	3.30.450.70	d.110	13.3822	Profilin-like
Hic2	Hic2_5d	p459	459507	471547	2.40.155.10	g.37	13.3868	beta-beta-alpha zinc fingers
Syncrip	Syncrip_4	c	336	426	3.30.70.330	d.58	13.3871	Ferredoxin-like
Mid1	Mid1_4	c	381	495	2.60.40.10	b.1	13.39	Immunoglobulin-like beta-sandwich
Nap1l5	Nap1l5_1	f	1	68	none	g.5	13.3904	Midkine
Tnrc6a	Tnrc6a_8	w	1051	1360	none	f.23	13.3935	Single transmembrane helix
Ccni	Ccni_1	f	1	37	none	a.140	13.3981	LEM/SAP HeH motif
Macf1	Macf1_37	c	5087	5193	1.20.58.60	a.7	13.4032	Spectrin repeat-like
Enc1	Enc1_4	c	307	573	2.120.10.80	b.68	13.4034	6-bladed beta-propeller
Nrxn1	Nrxn1_10	f	1321	1514	none	f.23	13.4042	Single transmembrane helix
Pmpca	Pmpca_1	f	1	61	none	b.108	13.4092	Triple-stranded beta-helix
Nefh	Nefh_1	f	1	87	none	d.92	13.4104	Zincin-like
Rnf10	Rnf10_1	f	1	219	none	b.71	13.4104	Glycosyl hydrolase domain
Cntn1	Cntn1_4	c	247	356	2.60.40.10	b.1	13.4113	Immunoglobulin-like beta-sandwich
Dlst	Dlst_5	c	215	452	3.30.559.10	c.43	13.4158	CoA-dependent acyltransferases
Hsp90ab1	Hsp90ab1_1	f	1	36	none	a.3	13.4216	Cytochrome c
Vstm2a	Vstm2a_1	c	24	155	2.60.40.10	b.1	13.4222	Immunoglobulin-like beta-sandwich
Mrpl27	Mrpl27_1	f	1	50	none	a.118	13.4288	alpha-alpha superhelix
Nav2	Nav2_1	f	1	85	none	g.31	13.4294	Invertebrate chitin-binding proteins
Zbtb4	Zbtb4_9d	p383	383713	384742	3.30.40.10	g.39	13.4321	Glucocorticoid receptor-like (DNA-binding domain)
Invs	Invs_1	c	15	248	1.25.40.20	d.211	13.4363	beta-hairpin-alpha-hairpin repeat
Cdk5r1	Cdk5r1_1	f	1	145	none	b.72	13.444	WW domain-like
Ubqln1	Ubqln1_2	f	114	535	none	a.118	13.446	alpha-alpha superhelix
Zmat3	Zmat3_1	f	1	67	none	g.37	13.4465	beta-beta-alpha zinc fingers
Herc2	Herc2_16	c	2788	2913	2.60.120.260	b.18	13.4508	Galactose-binding domain-like
Cbx5	Cbx5_2	f	77	121	none	g.37	13.4585	beta-beta-alpha zinc fingers
Dmd	Dmd_24	f	2128	2172	none	a.4	13.4603	DNA/RNA-binding 3-helical bundle
Araf	Araf_2	c	98	153	3.30.60.20	g.49	13.4643	Cysteine-rich domain
Clpb	Clpb_6d	p133	133235	198309	1.25.40.20	d.211	13.4644	beta-hairpin-alpha-hairpin repeat
Pvrl3	Pvrl3_4	c	287	363	2.60.40.10	b.1	13.4645	Immunoglobulin-like beta-sandwich
Rab11fip4	Rab11fip4_5	c	539	567	1.20.5.10	g.88	13.467	Intrinsically disordered proteins
Pitpnc1	Pitpnc1_1	c	1	250	3.30.530.20	d.129	13.467	TBP-like
Gbas	Gbas_3	c	175	281	3.30.70.100	d.58	13.4723	Ferredoxin-like
Lars2	Lars2_3	f	603	636	none	b.34	13.4726	SH3-like barrel
Pfdn5	Pfdn5_1	c	3	142	1.10.287.370	a.2	13.4729	Long alpha-hairpin
Nell2	Nell2_3	c	276	307	2.10.70.10	g.9	13.4803	Defensin-like
Enah	Enah_1	c	2	118	2.30.29.30	b.55	13.4822	PH domain-like barrel
Csf2ra	Csf2ra_2	c	118	219	2.60.40.10	b.1	13.4823	Immunoglobulin-like beta-sandwich
Snrpa1	Snrpa1_1	c	1	173	3.80.10.10	c.10	13.4828	Leucine-rich repeat, LRR (right-handed beta-alpha superhelix)
Smap1	Smap1_1	c	19	157	1.25.40.10	a.118	13.4865	alpha-alpha superhelix
Mrpl17	Mrpl17_1	c	23	129	3.90.1030.10	d.188	13.4884	Prokaryotic ribosomal protein L17
Glrb	Glrb_3	f	383	442	none	g.9	13.4895	Defensin-like
Zmat3	Zmat3_2	c	68	98	4.10.1050.10	g.37	13.4918	beta-beta-alpha zinc fingers
Zscan20	Zscan20_9	c	826	870	2.20.28.30	g.41	13.4925	Rubredoxin-like
Arel1	Arel1_1	f	1	54	none	f.23	13.496	Single transmembrane helix
Gls	Gls_2	c	231	536	3.40.710.10	e.3	13.4984	beta-lactamase/transpeptidase-like
Tmem29	Tmem29_1	f	1	123	none	a.140	13.5035	LEM/SAP HeH motif
Ppp2r5b	Ppp2r5b_4	f	315	351	none	a.140	13.5038	LEM/SAP HeH motif
Lsamp	Lsamp_3	c	153	218	2.60.40.10	b.1	13.5081	Immunoglobulin-like beta-sandwich
Coq10a	Coq10a_1	f	1	106	none	g.74	13.51	Sec-C motif
Crmp1	Crmp1_3d	p17	17412	70474	2.30.40.10	b.92	13.5116	Composite domain of metallo-dependent hydrolases
Rps14	Rps14_1	c	20	149	3.30.420.80	c.55	13.512	Ribonuclease H-like motif
Dvl3	Dvl3_3	f	335	407	none	a.118	13.5142	alpha-alpha superhelix
Tnks2	Tnks2_2	c	177	321	1.25.40.20	d.211	13.5142	beta-hairpin-alpha-hairpin repeat
Letm1	Letm1_2	f	491	550	none	a.118	13.5145	alpha-alpha superhelix
Syn1	Syn1_1	f	1	113	none	a.118	13.5185	alpha-alpha superhelix
Crmp1	Crmp1_2	f	475	572	none	a.118	13.5196	alpha-alpha superhelix
Haghl	Haghl_1	c	1	255	3.60.15.10	d.157	13.5278	Metallo-hydrolase/oxidoreductase
Grin2b	Grin2b_7	c	546	660	1.10.287.70	f.14	13.5321	Gated ion channels
Zfp931	Zfp931_4	c	158	234	2.160.10.10	g.37	13.5356	beta-beta-alpha zinc fingers
Ipo7	Ipo7_1	f	895	960	none	a.137	13.5383	Non-globular all-alpha subunits of globular proteins
Amph	Amph_1	c	22	233	1.20.1270.60	a.238	13.5448	BAR/IMD domain-like
Phykpl	Phykpl_4	f	437	467	none	g.37	13.5489	beta-beta-alpha zinc fingers
Lynx1	Lynx1_1	c	21	54	2.10.60.10	g.3	13.5494	Knottins (small inhibitors, toxins, lectins)
Whsc1	Whsc1_6	c	647	712	3.30.40.10	g.50	13.5525	FYVE/PHD zinc finger
Usp32	Usp32_2	c	183	344	1.10.238.10	a.39	13.5563	EF Hand-like
Ccdc88a	Ccdc88a_6	f	1014	1051	none	g.88	13.5602	Intrinsically disordered proteins
Kalrn	Kalrn_5	c	531	630	1.20.58.60	a.7	13.5602	Spectrin repeat-like
Eef1g	Eef1g_2	c	107	242	1.20.1050.10	a.45	13.5628	GST C-terminal domain-like
Hn1	Hn1_1	f	1	154	none	b.72	13.5656	WW domain-like
Sptan1	Sptan1_19	c	1774	1873	1.20.58.60	a.7	13.5657	Spectrin repeat-like
Nlgn1	Nlgn1_3	f	639	843	none	f.23	13.5668	Single transmembrane helix
Aktip	Aktip_2	c	78	218	3.10.110.10	d.20	13.5673	UBC-like
Col4a4	Col4a4_1	f	1	48	none	g.39	13.5679	Glucocorticoid receptor-like (DNA-binding domain)
Megf11	Megf11_10	c	577	621	2.10.25.10	g.3	13.5726	Knottins (small inhibitors, toxins, lectins)
Cpeb2	Cpeb2_3	c	365	433	3.30.70.330	d.58	13.5741	Ferredoxin-like
Ncor1	Ncor1_5	w	689	988	none	g.37	13.5753	beta-beta-alpha zinc fingers
Sptan1	Sptan1_20	c	1874	1990	1.20.58.60	a.7	13.5758	Spectrin repeat-like
Exo1	Exo1_4	w	426	837	none	a.118	13.5769	alpha-alpha superhelix
Map2k2	Map2k2_1	f	1	65	none	a.6	13.5785	Putative DNA-binding domain
Hnrnpk	Hnrnpk_1	f	1	37	none	g.37	13.5795	beta-beta-alpha zinc fingers
Slc4a3	Slc4a3_4	c	691	731	1.10.287.570	f.23	13.5826	Single transmembrane helix
Ncor1	Ncor1_4	c	624	688	1.10.10.60	a.4	13.5831	DNA/RNA-binding 3-helical bundle
Ipo5	Ipo5_1	c	5	633	1.25.10.10	a.118	13.5834	alpha-alpha superhelix
Lsmd1	Lsmd1_1	c	19	117	2.30.30.100	b.38	13.5849	Sm-like fold
Snx12	Snx12_2	c	30	154	3.30.1520.10	d.189	13.585	PX domain
Arl5a	Arl5a_1	c	13	177	3.40.50.300	c.37	13.5855	P-loop containing nucleoside triphosphate hydrolases
Tbcel	Tbcel_3	c	143	303	3.80.10.10	c.10	13.5862	Leucine-rich repeat, LRR (right-handed beta-alpha superhelix)
Usmg5	Usmg5_1	f	1	58	none	f.23	13.5889	Single transmembrane helix
H2afy	H2afy_2	f	122	191	none	b.34	13.5892	SH3-like barrel
Tirap	Tirap_2	c	97	240	3.40.50.10140	c.23	13.5924	Flavodoxin-like
Dvl1	Dvl1_3	f	337	412	none	a.118	13.5944	alpha-alpha superhelix
Pde11a	Pde11a_4	c	586	917	1.10.1300.10	a.211	13.5947	HD-domain/PDEase-like
Nrxn2	Nrxn2_5	c	486	671	2.60.120.200	b.29	13.5955	Concanavalin A-like lectins/glucanases
Magi1	Magi1_2	f	112	141	none	a.140	13.6036	LEM/SAP HeH motif
Epb4.1l1	Epb4.1l1_4	f	376	476	none	a.118	13.605	alpha-alpha superhelix
Dynlrb1	Dynlrb1_1	c	2	94	3.30.450.30	d.110	13.6055	Profilin-like
Wsb2	Wsb2_2	c	94	140	2.80.10.50	b.71	13.607	Glycosyl hydrolase domain
Rfx7	Rfx7_8	w	934	1233	none	b.34	13.6097	SH3-like barrel
Mapk10	Mapk10_2	f	288	328	none	a.118	13.6129	alpha-alpha superhelix
Flrt2	Flrt2_1	f	1	32	none	f.23	13.6134	Single transmembrane helix
Adrbk2	Adrbk2_3	c	185	438	1.10.510.10	d.144	13.614	Protein kinase-like (PK-like)
Rora	Rora_1	f	1	72	none	b.34	13.6166	SH3-like barrel
Zfp60	Zfp60_8	c	661	706	3.30.160.60	g.37	13.6168	beta-beta-alpha zinc fingers
Kcng3	Kcng3_2	f	116	165	none	a.118	13.6171	alpha-alpha superhelix
Pde2a	Pde2a_5	f	878	916	none	g.3	13.6177	Knottins (small inhibitors, toxins, lectins)
Psmb4	Psmb4_2	c	54	244	3.60.20.10	d.153	13.6177	Ntn hydrolase-like
Zfp931	Zfp931_3	c	115	157	2.40.155.10	g.37	13.622	beta-beta-alpha zinc fingers
Atf2	Atf2_1	f	1	323	none	g.37	13.6236	beta-beta-alpha zinc fingers
Gnai1	Gnai1_2	c	52	176	1.10.400.10	a.66	13.6255	Transducin (alpha subunit), insertion domain
Wdr89	Wdr89_3d	p39	39306	246383	2.130.10.10	b.69	13.628	7-bladed beta-propeller
Fasn	Fasn_5	f	805	865	none	b.11	13.6298	gamma-Crystallin-like
Megf11	Megf11_8	c	490	533	2.10.25.10	g.3	13.6316	Knottins (small inhibitors, toxins, lectins)
Slc30a9	Slc30a9_2	c	110	193	3.90.530.10	a.6	13.6334	Putative DNA-binding domain
Gm14326	Gm14326_5	c	317	401	2.160.10.10	g.37	13.6336	beta-beta-alpha zinc fingers
Prdx2	Prdx2_1	c	8	162	3.40.30.10	c.47	13.6341	Thioredoxin fold
Ankfy1	Ankfy1_5	f	575	606	none	f.17	13.639	Transmembrane helix hairpin
Papola	Papola_1	f	1	52	none	a.140	13.6407	LEM/SAP HeH motif
Olfm1	Olfm1_3	f	220	292	none	d.92	13.6412	Zincin-like
Dgkg	Dgkg_2	c	170	244	1.10.238.10	a.39	13.6426	EF Hand-like
Txnl1	Txnl1_1	c	4	112	3.40.30.10	c.47	13.6436	Thioredoxin fold
Lias	Lias_3	f	329	373	none	a.140	13.6445	LEM/SAP HeH motif
Copg1	Copg1_4d	p24	24576	541610	1.25.10.10	a.118	13.6472	alpha-alpha superhelix
Eif4a2	Eif4a2_2	c	246	407	3.40.50.300	c.37	13.6482	P-loop containing nucleoside triphosphate hydrolases
Ppp1r1a	Ppp1r1a_1	f	1	171	none	a.118	13.6497	alpha-alpha superhelix
Peg3	Peg3_11	f	1512	1541	none	g.31	13.6504	Invertebrate chitin-binding proteins
Gna12	Gna12_2	c	78	202	1.10.400.10	a.66	13.6516	Transducin (alpha subunit), insertion domain
Mapk8ip1	Mapk8ip1_4	c	555	702	2.30.29.30	b.55	13.6529	PH domain-like barrel
Abat	Abat_1	f	1	29	none	g.39	13.657	Glucocorticoid receptor-like (DNA-binding domain)
Acsl4	Acsl4_3	f	384	424	none	f.23	13.6591	Single transmembrane helix
Id2	Id2_3	f	78	134	none	d.92	13.6661	Zincin-like
Pmpca	Pmpca_3	f	272	322	none	b.34	13.6676	SH3-like barrel
Synj2bp	Synj2bp_2	f	99	145	none	f.23	13.6702	Single transmembrane helix
Mbd5	Mbd5_5	w	601	900	none	g.37	13.6704	beta-beta-alpha zinc fingers
Hdac9	Hdac9_3	w	126	425	none	a.140	13.6736	LEM/SAP HeH motif
Agap1	Agap1_3	f	239	307	none	g.39	13.6762	Glucocorticoid receptor-like (DNA-binding domain)
Ndrg3	Ndrg3_2	f	313	375	none	g.5	13.6784	Midkine
Tulp4	Tulp4_6	w	860	1159	none	g.41	13.6804	Rubredoxin-like
Rnf14	Rnf14_2	f	140	205	none	a.43	13.6807	Ribbon-helix-helix
Atp13a2	Atp13a2_4	f	762	809	none	d.16	13.6821	FAD-linked reductases, C-terminal domain
Erbb4	Erbb4_3	c	268	322	2.10.220.10	g.24	13.6829	TNF receptor-like
Nav2	Nav2_2	c	86	194	1.10.418.10	a.40	13.683	CH domain-like
Taok3	Taok3_1	c	24	274	1.10.510.10	d.144	13.6836	Protein kinase-like (PK-like)
H2afy	H2afy_1	c	4	121	1.10.20.10	a.22	13.6858	Histone-fold
Ttc14	Ttc14_4	f	474	761	none	g.88	13.6884	Intrinsically disordered proteins
Spock2	Spock2_3	f	181	212	none	g.5	13.6892	Midkine
Col27a1	Col27a1_1	f	1	33	none	g.3	13.6897	Knottins (small inhibitors, toxins, lectins)
Cyp26b1	Cyp26b1_2	c	39	490	1.10.630.10	a.104	13.6928	Cytochrome P450
Myo5a	Myo5a_8	c	874	912	4.10.270.10	f.23	13.6932	Single transmembrane helix
Atad2	Atad2_1	f	1	104	none	a.140	13.6943	LEM/SAP HeH motif
Coro2b	Coro2b_5	f	412	444	none	a.118	13.6978	alpha-alpha superhelix
Rprd2	Rprd2_1	c	23	158	1.25.40.90	a.118	13.6993	alpha-alpha superhelix
Mdga2	Mdga2_4	c	245	389	2.60.40.10	b.1	13.7027	Immunoglobulin-like beta-sandwich
Egf	Egf_10	c	906	948	2.90.20.10	g.3	13.7058	Knottins (small inhibitors, toxins, lectins)
Ppip5k1	Ppip5k1_3	f	337	382	none	a.3	13.7107	Cytochrome c
Enpp5	Enpp5_3d	p25	25335	242404	3.40.720.10	c.76	13.7121	Alkaline phosphatase-like
Ireb2	Ireb2_4	f	470	500	none	g.96	13.7144	Flavivirus non-structural protein NS2B-like
Sdhaf2	Sdhaf2_1	f	1	61	none	a.118	13.7147	alpha-alpha superhelix
Ndufab1	Ndufab1_1	f	1	76	none	g.9	13.7147	Defensin-like
Ppid	Ppid_2	f	190	222	none	a.118	13.7198	alpha-alpha superhelix
Akap6	Akap6_4	w	451	775	none	g.37	13.7218	beta-beta-alpha zinc fingers
Fbxo31	Fbxo31_1	f	1	54	none	g.39	13.7233	Glucocorticoid receptor-like (DNA-binding domain)
Synj1	Synj1_4	f	887	915	none	d.16	13.7233	FAD-linked reductases, C-terminal domain
Ndufs1	Ndufs1_2	c	30	134	3.10.20.30	d.15	13.7239	beta-Grasp (ubiquitin-like)
Usp32	Usp32_8	f	1571	1604	none	g.39	13.7241	Glucocorticoid receptor-like (DNA-binding domain)
Agap3	Agap3_3	f	294	364	none	g.39	13.7301	Glucocorticoid receptor-like (DNA-binding domain)
Rps2	Rps2_2	c	101	163	3.30.160.20	d.50	13.731	dsRBD-like
Dusp8	Dusp8_3	f	303	663	none	g.31	13.7324	Invertebrate chitin-binding proteins
Epb4.1l3	Epb4.1l3_4	f	397	498	none	a.118	13.7335	alpha-alpha superhelix
Gas5	Gas5_1	f	1	39	none	g.5	13.7342	Midkine
Atp2a2	Atp2a2_5	c	596	729	3.40.50.1000	c.108	13.7355	HAD-like
Dvl1	Dvl1_2	c	223	336	2.30.42.10	b.36	13.7367	PDZ domain-like
Top2a	Top2a_3	c	271	427	3.30.230.10	d.14	13.737	Ribosomal protein S5 domain 2-like
Cope	Cope_1	f	1	41	none	g.32	13.7371	GLA-domain
Uqcrc1	Uqcrc1_4	c	288	470	3.30.830.10	d.185	13.7382	LuxS/MPP-like metallohydrolase
A830010M20Rik	A830010M20Rik_4	w	451	750	none	g.39	13.7384	Glucocorticoid receptor-like (DNA-binding domain)
Fasn	Fasn_2	c	250	405	3.40.47.10	c.95	13.7431	Thiolase-like
Dvl3	Dvl3_5	f	498	716	none	g.5	13.7465	Midkine
Frmpd4	Frmpd4_4	f	153	202	none	b.34	13.7479	SH3-like barrel
Egf	Egf_7	f	791	844	none	g.37	13.7501	beta-beta-alpha zinc fingers
Megf11	Megf11_6	c	405	447	2.10.25.10	g.3	13.7604	Knottins (small inhibitors, toxins, lectins)
Aldoa	Aldoa_1	c	7	344	3.20.20.70	c.1	13.7625	TIM beta/alpha-barrel
Scn8a	Scn8a_12d	p1201	12011394	13541467	1.10.287.70	f.14	13.7629	Gated ion channels
Tsc22d1	Tsc22d1_8	f	1034	1077	none	g.88	13.7633	Intrinsically disordered proteins
Rnf208	Rnf208_2	c	143	197	3.30.40.10	g.44	13.7642	RING/U-box
Arx	Arx_3	f	396	564	none	g.88	13.7643	Intrinsically disordered proteins
BC029722	BC029722_1	f	1	47	none	b.121	13.7709	Nucleoplasmin-like/VP (viral coat and capsid proteins)
Ptprb	Ptprb_5	c	552	641	2.60.40.10	b.1	13.771	Immunoglobulin-like beta-sandwich
Pigk	Pigk_2	f	89	124	none	b.34	13.7722	SH3-like barrel
Nrxn3	Nrxn3_10	f	1203	1233	none	a.118	13.7728	alpha-alpha superhelix
Sec23a	Sec23a_3	f	505	619	none	a.71	13.7737	ERP29 C domain-like
Hsd17b12	Hsd17b12_1	f	1	48	none	f.23	13.7784	Single transmembrane helix
Pcdh15	Pcdh15_12	c	1050	1151	2.60.350.10	b.1	13.7785	Immunoglobulin-like beta-sandwich
Scn1b	Scn1b_2	c	42	126	2.60.40.10	b.1	13.7787	Immunoglobulin-like beta-sandwich
Ndufb2	Ndufb2_1	f	1	105	none	f.23	13.7791	Single transmembrane helix
Fgf9	Fgf9_2	c	52	208	2.80.10.50	b.42	13.7794	beta-Trefoil
Cadm1	Cadm1_5	f	361	456	none	f.17	13.7804	Transmembrane helix hairpin
Sec24a	Sec24a_7	c	941	1077	3.40.20.10	d.109	13.7812	Gelsolin-like
Sorbs2	Sorbs2_3	w	301	600	none	a.118	13.7816	alpha-alpha superhelix
Rab10	Rab10_3	f	169	200	none	g.39	13.7838	Glucocorticoid receptor-like (DNA-binding domain)
Sumo1	Sumo1_1	c	1	97	3.10.20.90	d.15	13.7854	beta-Grasp (ubiquitin-like)
Trub2	Trub2_1	f	40	86	none	b.40	13.7881	OB-fold
Macf1	Macf1_41	c	5533	5632	1.20.58.60	a.7	13.789	Spectrin repeat-like
Atp1b1	Atp1b1_1	c	28	65	1.20.5.170	f.23	13.7893	Single transmembrane helix
Rpl3	Rpl3_3	c	227	375	2.40.30.10	b.71	13.7903	Glycosyl hydrolase domain
Serf2	Serf2_1	f	1	59	none	a.118	13.7907	alpha-alpha superhelix
Dhx9	Dhx9_6	f	579	628	none	g.37	13.7916	beta-beta-alpha zinc fingers
Egf	Egf_11	f	949	987	none	g.39	13.7919	Glucocorticoid receptor-like (DNA-binding domain)
Zbtb7a	Zbtb7a_2	f	132	372	none	a.140	13.7927	LEM/SAP HeH motif
Ppm1e	Ppm1e_3	f	503	749	none	g.5	13.7931	Midkine
Frmpd4	Frmpd4_6	c	289	414	1.20.80.10	a.11	13.7932	Acyl-CoA binding protein-like
Kcnq2	Kcnq2_1	f	1	72	none	b.84	13.8005	Barrel-sandwich hybrid
Arl5b	Arl5b_1	c	15	176	3.40.50.300	c.37	13.8068	P-loop containing nucleoside triphosphate hydrolases
Mtf1	Mtf1_1	f	1	100	none	d.16	13.8117	FAD-linked reductases, C-terminal domain
Ap3s1	Ap3s1_1	c	1	148	3.30.450.60	d.110	13.8131	Profilin-like
Dmd	Dmd_3	f	241	341	none	b.108	13.8147	Triple-stranded beta-helix
Ttll7	Ttll7_2	f	237	285	none	d.17	13.8167	Cystatin-like
Taf11	Taf11_1	f	1	112	none	g.88	13.8168	Intrinsically disordered proteins
Timm10b	Timm10b_2	f	65	100	none	g.88	13.8175	Intrinsically disordered proteins
Itga4	Itga4_1	f	1	40	none	f.23	13.8198	Single transmembrane helix
Eif3h	Eif3h_2	c	37	170	3.40.140.10	c.97	13.8215	Cytidine deaminase-like
Chl1	Chl1_10	c	869	1006	2.60.40.10	b.1	13.8215	Immunoglobulin-like beta-sandwich
Erbb4	Erbb4_5	c	514	590	2.10.220.10	g.3	13.8235	Knottins (small inhibitors, toxins, lectins)
Invs	Invs_4	f	611	913	none	a.118	13.8246	alpha-alpha superhelix
Dlc1	Dlc1_4	c	627	847	1.10.555.10	a.116	13.8296	GTPase activation domain, GAP
Mdga2	Mdga2_2	c	48	184	2.60.40.10	b.1	13.8334	Immunoglobulin-like beta-sandwich
Sptan1	Sptan1_6	c	480	579	1.20.58.60	a.7	13.8352	Spectrin repeat-like
Zfhx3	Zfhx3_24	f	3241	3365	none	a.140	13.8371	LEM/SAP HeH motif
Nrxn3	Nrxn3_11	f	1285	1571	none	f.23	13.8408	Single transmembrane helix
Ypel3	Ypel3_1	f	1	119	none	g.41	13.8408	Rubredoxin-like
Drg1	Drg1_3	c	291	367	3.10.20.30	d.15	13.842	beta-Grasp (ubiquitin-like)
Mcf2l	Mcf2l_4	c	361	457	1.20.58.60	a.7	13.8505	Spectrin repeat-like
Sdha	Sdha_4	c	600	664	4.10.80.40	d.16	13.8563	FAD-linked reductases, C-terminal domain
Sipa1l1	Sipa1l1_1	w	1	300	none	a.118	13.8589	alpha-alpha superhelix
Zfhx3	Zfhx3_27d	p664	664802	763828	2.160.10.10	g.37	13.8622	beta-beta-alpha zinc fingers
Rbms3	Rbms3_3	c	126	233	3.30.70.330	d.58	13.8625	Ferredoxin-like
Lars2	Lars2_4	c	668	832	1.10.730.10	a.27	13.8635	Anticodon-binding domain of a subclass of class I aminoacyl-tRNA synthetases
Rad23a	Rad23a_5	c	313	361	1.10.8.10	a.5	13.8638	RuvA C-terminal domain-like
Chl1	Chl1_5	c	360	419	2.60.40.10	b.1	13.8645	Immunoglobulin-like beta-sandwich
Kalrn	Kalrn_3	c	301	397	1.20.58.60	a.7	13.8646	Spectrin repeat-like
Myt1l	Myt1l_8	f	1127	1187	none	a.2	13.8669	Long alpha-hairpin
Map3k10	Map3k10_2	c	92	363	1.10.510.10	d.144	13.8716	Protein kinase-like (PK-like)
Gda	Gda_2	c	36	328	1.50.40.10	f.42	13.8742	Mitochondrial carrier
Dvl1	Dvl1_1	f	1	222	none	d.15	13.8766	beta-Grasp (ubiquitin-like)
Trerf1	Trerf1_11d	p392	392513	408565	2.160.10.10	g.37	13.8783	beta-beta-alpha zinc fingers
Scrt1	Scrt1_2	c	190	228	2.160.10.10	g.39	13.8807	Glucocorticoid receptor-like (DNA-binding domain)
Prkca	Prkca_5	c	335	582	1.10.510.10	d.144	13.883	Protein kinase-like (PK-like)
Stk11	Stk11_1	f	1	47	none	b.72	13.884	WW domain-like
Sptbn2	Sptbn2_16	c	1600	1706	1.20.58.60	a.7	13.8882	Spectrin repeat-like
Agap1	Agap1_8d	p308	308544	399598	2.30.29.30	b.55	13.8903	PH domain-like barrel
Gli3	Gli3_4	c	512	537	3.30.160.60	g.37	13.9008	beta-beta-alpha zinc fingers
Fam115a	Fam115a_4	f	299	339	none	g.9	13.9008	Defensin-like
Ank3	Ank3_3	c	423	558	1.25.40.20	d.211	13.9046	beta-hairpin-alpha-hairpin repeat
Dzank1	Dzank1_2	w	98	397	none	g.89	13.9077	CHY zinc finger-like
Appl1	Appl1_5	c	488	640	2.30.29.30	b.55	13.9113	PH domain-like barrel
Tcf12	Tcf12_3	c	591	662	4.10.280.10	a.38	13.9117	HLH-like
Txndc15	Txndc15_3	f	288	344	none	f.23	13.9124	Single transmembrane helix
Opcml	Opcml_2	c	43	157	2.60.40.10	b.1	13.9129	Immunoglobulin-like beta-sandwich
Atp2a2	Atp2a2_1	f	51	87	none	f.23	13.9162	Single transmembrane helix
Ndufs7	Ndufs7_1	f	1	75	none	b.34	13.9217	SH3-like barrel
Arap2	Arap2_1	c	8	65	1.10.150.50	a.60	13.922	SAM domain-like
Hapln1	Hapln1_3	c	162	258	3.10.100.10	d.169	13.9236	C-type lectin-like
Mid1	Mid1_1	f	62	100	none	a.140	13.9247	LEM/SAP HeH motif
Aplp1	Aplp1_1	f	1	52	none	a.140	13.9306	LEM/SAP HeH motif
Wipi2	Wipi2_1	f	262	298	none	a.118	13.9329	alpha-alpha superhelix
Cntn1	Cntn1_5	c	357	423	2.60.40.10	b.1	13.9342	Immunoglobulin-like beta-sandwich
Slc3a2	Slc3a2_4	c	453	521	2.60.40.1180	b.71	13.9345	Glycosyl hydrolase domain
Rab11fip4	Rab11fip4_1	c	19	78	1.10.238.10	a.39	13.9353	EF Hand-like
Camk2g	Camk2g_1	c	11	273	1.10.510.10	d.144	13.9353	Protein kinase-like (PK-like)
Cic	Cic_8	w	1191	1490	none	g.3	13.9355	Knottins (small inhibitors, toxins, lectins)
Ptprs	Ptprs_9	f	1243	1328	none	f.23	13.9365	Single transmembrane helix
Hnrnpk	Hnrnpk_5	f	227	387	none	b.34	13.9371	SH3-like barrel
Slco1a1	Slco1a1_5d	p438	438578	471596	3.30.60.30	g.3	13.9384	Knottins (small inhibitors, toxins, lectins)
Camta1	Camta1_8	f	1186	1526	none	a.118	13.9386	alpha-alpha superhelix
1110008P14Rik	1110008P14Rik_1	f	1	52	none	g.9	13.9428	Defensin-like
Mettl2	Mettl2_2	f	106	166	none	g.5	13.9428	Midkine
Tor4a	Tor4a_1	f	1	149	none	f.23	13.9433	Single transmembrane helix
Zfr	Zfr_2	c	282	359	4.10.1050.10	g.41	13.9458	Rubredoxin-like
Rapgef4	Rapgef4_6	f	622	650	none	a.137	13.9475	Non-globular all-alpha subunits of globular proteins
Serp2	Serp2_1	f	1	65	none	f.23	13.9505	Single transmembrane helix
Gnaq	Gnaq_3d	p38	38182	57358	3.40.50.300	c.37	13.9517	P-loop containing nucleoside triphosphate hydrolases
Tanc2	Tanc2_5	c	864	1001	1.25.40.20	d.211	13.9536	beta-hairpin-alpha-hairpin repeat
Klf13	Klf13_2	c	164	262	2.160.10.10	g.37	13.9543	beta-beta-alpha zinc fingers
Robo2	Robo2_3	c	249	314	2.60.40.10	b.1	13.9561	Immunoglobulin-like beta-sandwich
Ankfy1	Ankfy1_7	c	866	1099	1.25.40.20	d.211	13.9613	beta-hairpin-alpha-hairpin repeat
Rps15	Rps15_1	f	1	41	none	a.140	13.9619	LEM/SAP HeH motif
Megf11	Megf11_15	f	879	1091	none	d.92	13.9644	Zincin-like
Gatad1	Gatad1_1	f	35	98	none	g.37	13.9694	beta-beta-alpha zinc fingers
Cyhr1	Cyhr1_1	f	1	78	none	g.44	13.9703	RING/U-box
Atf2	Atf2_3	f	399	487	none	a.118	13.9706	alpha-alpha superhelix
Gdap1	Gdap1_4	f	300	358	none	f.23	13.9711	Single transmembrane helix
Kcnh7	Kcnh7_3	f	140	407	none	d.92	13.974	Zincin-like
Asns	Asns_3	c	227	529	3.40.50.620	c.26	13.9751	Adenine nucleotide alpha hydrolase-like
Cox7b	Cox7b_1	c	26	79	4.10.51.10	f.23	13.9768	Single transmembrane helix
Pmpcb	Pmpcb_4	c	297	479	3.30.830.10	d.185	13.9769	LuxS/MPP-like metallohydrolase
Hdac5	Hdac5_4	f	519	556	none	g.88	13.9776	Intrinsically disordered proteins
Cnot6l	Cnot6l_2	f	143	185	none	f.23	13.9782	Single transmembrane helix
Vav3	Vav3_4	c	511	567	3.30.60.20	g.49	13.9783	Cysteine-rich domain
Pde11a	Pde11a_3	c	394	567	3.30.450.40	d.110	13.9785	Profilin-like
Dlg2	Dlg2_1	f	1	94	none	g.39	13.9789	Glucocorticoid receptor-like (DNA-binding domain)
Bsg	Bsg_2	c	151	221	2.60.40.10	b.1	13.9793	Immunoglobulin-like beta-sandwich
Fbxo44	Fbxo44_1	c	6	72	1.20.1280.50	a.158	13.9794	F-box domain
Spock2	Spock2_1	f	1	37	none	f.23	13.982	Single transmembrane helix
Enc1	Enc1_1	f	1	32	none	b.34	13.9833	SH3-like barrel
Zbtb20	Zbtb20_5	c	711	737	3.30.40.10	g.41	13.9854	Rubredoxin-like
Atp5a1	Atp5a1_1	f	1	47	none	a.118	13.9878	alpha-alpha superhelix
Rab3b	Rab3b_3	f	183	219	none	g.3	13.989	Knottins (small inhibitors, toxins, lectins)
Sptbn1	Sptbn1_15	c	1487	1602	1.20.58.60	a.7	13.989	Spectrin repeat-like
Diras1	Diras1_3	f	167	198	none	g.39	13.9891	Glucocorticoid receptor-like (DNA-binding domain)
Ppargc1b	Ppargc1b_6	f	959	1014	none	g.37	13.992	beta-beta-alpha zinc fingers
Clasp1	Clasp1_1	f	1	33	none	a.4	13.9928	DNA/RNA-binding 3-helical bundle
Ntrk2	Ntrk2_1	f	1	29	none	f.23	13.9931	Single transmembrane helix
Myo5a	Myo5a_5	c	799	824	1.20.5.190	g.37	13.9964	beta-beta-alpha zinc fingers
Vps35	Vps35_4	f	412	454	none	f.17	13.9966	Transmembrane helix hairpin
Pik3ca	Pik3ca_4	f	488	530	none	g.37	13.9968	beta-beta-alpha zinc fingers
Mpp3	Mpp3_1	c	8	61	1.10.287.650	a.194	13.9978	L27 domain
Tor4a	Tor4a_4	f	281	322	none	f.23	13.9983	Single transmembrane helix
Cntn1	Cntn1_8	c	610	808	2.60.40.10	b.1	13.9991	Immunoglobulin-like beta-sandwich
Trim9	Trim9_7d	p2	2132	42161	3.30.40.10	g.44	13.9992	RING/U-box
Lysmd4	Lysmd4_1	f	1	77	none	d.92	14.0013	Zincin-like
Nlgn2	Nlgn2_3	f	614	836	none	f.23	14.0038	Single transmembrane helix
Setd7	Setd7_4	f	337	366	none	a.137	14.0046	Non-globular all-alpha subunits of globular proteins
Hip1	Hip1_1	f	1	39	none	g.37	14.0063	beta-beta-alpha zinc fingers
Dmd	Dmd_10	f	905	944	none	d.198	14.0064	Secretion chaperone-like
Mkrn1	Mkrn1_1	f	1	56	none	a.118	14.01	alpha-alpha superhelix
Apbb2	Apbb2_1	f	1	286	none	d.92	14.011	Zincin-like
Cux1	Cux1_2	f	360	547	none	a.118	14.0128	alpha-alpha superhelix
Mkrn1	Mkrn1_6	c	252	360	3.30.40.10	g.44	14.0138	RING/U-box
Adap2	Adap2_1	f	1	133	none	g.45	14.0209	ArfGap/RecO-like zinc finger
Atxn1	Atxn1_4	w	451	791	none	b.145	14.0223	AXH domain
Alyref	Alyref_1	f	1	101	none	a.118	14.023	alpha-alpha superhelix
Slitrk5	Slitrk5_2	c	48	156	3.80.10.10	c.10	14.0235	Leucine-rich repeat, LRR (right-handed beta-alpha superhelix)
Mapre1	Mapre1_2	f	132	268	none	a.245	14.0252	EB1 dimerisation domain-like
Mga	Mga_15	c	2351	2423	4.10.280.10	a.38	14.0254	HLH-like
Opcml	Opcml_1	f	1	42	none	b.77	14.0268	beta-Prism I
Ahcyl1	Ahcyl1_2	c	90	241	3.40.50.1480	c.23	14.0273	Flavodoxin-like
Hcn1	Hcn1_6	f	576	714	none	a.140	14.0325	LEM/SAP HeH motif
Gpr162	Gpr162_2	f	342	588	none	g.37	14.0346	beta-beta-alpha zinc fingers
Tcf4	Tcf4_3	c	557	628	4.10.280.10	a.38	14.0361	HLH-like
Csnk1g1	Csnk1g1_2	c	43	314	1.10.510.10	d.144	14.0376	Protein kinase-like (PK-like)
Zc3h7b	Zc3h7b_4	f	163	484	none	g.39	14.0379	Glucocorticoid receptor-like (DNA-binding domain)
Aox3	Aox3_7	c	578	695	3.90.1170.50	d.41	14.0393	alpha/beta-Hammerhead
Eif2ak1	Eif2ak1_4d	p165	165380	240576	1.10.510.10	d.144	14.0479	Protein kinase-like (PK-like)
Chrdl1	Chrdl1_4	c	109	149	2.10.70.10	g.9	14.0492	Defensin-like
Hmbox1	Hmbox1_3	f	230	273	none	b.34	14.0562	SH3-like barrel
Ubfd1	Ubfd1_2	c	142	215	3.10.20.90	d.15	14.0577	beta-Grasp (ubiquitin-like)
Sec23b	Sec23b_3	c	401	506	2.60.40.1670	b.2	14.0614	Common fold of diphtheria toxin/transcription factors/cytochrome f
Ireb2	Ireb2_1	f	1	46	none	b.34	14.0615	SH3-like barrel
Med13	Med13_6	w	751	1050	none	g.39	14.0636	Glucocorticoid receptor-like (DNA-binding domain)
Csf2ra	Csf2ra_4	f	319	388	none	f.23	14.0641	Single transmembrane helix
Galntl6	Galntl6_1	f	1	48	none	a.118	14.0653	alpha-alpha superhelix
Ugt1a6a	Ugt1a6a_1	f	1	29	none	f.23	14.0686	Single transmembrane helix
Vegfb	Vegfb_1	f	1	35	none	a.3	14.0702	Cytochrome c
Zfp60	Zfp60_2	c	136	256	2.160.10.10	g.37	14.0714	beta-beta-alpha zinc fingers
Anp32e	Anp32e_1	c	2	148	3.80.10.10	c.10	14.0757	Leucine-rich repeat, LRR (right-handed beta-alpha superhelix)
Kif5b	Kif5b_1	c	5	335	3.40.850.10	c.37	14.0759	P-loop containing nucleoside triphosphate hydrolases
Trp53bp1	Trp53bp1_8	w	1051	1468	none	g.39	14.0764	Glucocorticoid receptor-like (DNA-binding domain)
Caskin1	Caskin1_3	f	344	475	none	d.92	14.0787	Zincin-like
Kcnh7	Kcnh7_5	c	546	669	1.10.287.70	f.14	14.0789	Gated ion channels
Scn2a1	Scn2a1_11d	p1214	12141406	13721479	1.10.287.70	f.14	14.0804	Gated ion channels
Tulp4	Tulp4_4	f	651	687	none	g.39	14.081	Glucocorticoid receptor-like (DNA-binding domain)
Ptprd	Ptprd_9	f	1251	1340	none	f.17	14.0824	Transmembrane helix hairpin
Itga1	Itga1_5	c	1140	1171	1.20.5.930	f.23	14.0829	Single transmembrane helix
Ppp1r12a	Ppp1r12a_1	c	3	161	1.25.40.20	d.211	14.0857	beta-hairpin-alpha-hairpin repeat
Ankfy1	Ankfy1_6	c	607	863	1.25.40.20	d.211	14.0948	beta-hairpin-alpha-hairpin repeat
Shfm1	Shfm1_1	f	1	70	none	a.4	14.0951	DNA/RNA-binding 3-helical bundle
Prdx1	Prdx1_2	c	164	198	3.30.1020.10	g.37	14.0971	beta-beta-alpha zinc fingers
Dner	Dner_3	c	295	347	2.60.40.1510	g.3	14.0976	Knottins (small inhibitors, toxins, lectins)
Pcdh15	Pcdh15_9	c	730	831	2.60.350.10	b.1	14.1002	Immunoglobulin-like beta-sandwich
Chl1	Chl1_2	c	64	153	2.60.40.10	b.1	14.1014	Immunoglobulin-like beta-sandwich
Rpl26	Rpl26_1	c	1	125	2.30.30.30	b.34	14.1032	SH3-like barrel
Mapt	Mapt_3	w	301	733	none	g.37	14.1038	beta-beta-alpha zinc fingers
Sptan1	Sptan1_5	c	374	479	1.20.58.60	a.7	14.1041	Spectrin repeat-like
Mdga2	Mdga2_6	c	448	586	2.60.40.10	b.1	14.1057	Immunoglobulin-like beta-sandwich
Gatad1	Gatad1_3d	p6	6,99	34115	3.30.50.10	g.39	14.1077	Glucocorticoid receptor-like (DNA-binding domain)
Cdk5r2	Cdk5r2_1	f	1	180	none	b.72	14.1089	WW domain-like
Fbxo31	Fbxo31_4d	p55	55233	125252	1.20.1280.50	a.158	14.1123	F-box domain
Pmpca	Pmpca_4	c	323	504	3.30.830.10	d.185	14.1182	LuxS/MPP-like metallohydrolase
Lsamp	Lsamp_2	c	39	152	2.60.40.10	b.1	14.122	Immunoglobulin-like beta-sandwich
Pccb	Pccb_3	c	293	539	3.90.226.10	c.14	14.1235	ClpP/crotonase
Acat2	Acat2_2	c	266	392	3.40.47.10	c.95	14.1251	Thiolase-like
Mctp1	Mctp1_3	f	380	411	none	a.118	14.1279	alpha-alpha superhelix
Socs2	Socs2_1	f	1	32	none	g.39	14.1286	Glucocorticoid receptor-like (DNA-binding domain)
Zfp60	Zfp60_7	c	587	660	2.160.10.10	g.37	14.1296	beta-beta-alpha zinc fingers
Wsb2	Wsb2_3	c	141	363	2.130.10.10	b.69	14.1303	7-bladed beta-propeller
Mrps7	Mrps7_2	c	58	234	1.10.455.10	a.75	14.1307	Ribosomal protein S7
Trpc4ap	Trpc4ap_4	f	478	511	none	g.5	14.1311	Midkine
Rasa1	Rasa1_5	c	465	586	2.30.29.30	b.55	14.1312	PH domain-like barrel
Ccnd2	Ccnd2_1	f	1	37	none	a.4	14.134	DNA/RNA-binding 3-helical bundle
Bdnf	Bdnf_1	f	1	134	none	f.23	14.1361	Single transmembrane helix
Gabrg2	Gabrg2_3	f	388	418	none	g.5	14.1365	Midkine
Mcf2l	Mcf2l_1	f	1	68	none	d.92	14.1382	Zincin-like
Eif2ak1	Eif2ak1_2	f	241	379	none	d.16	14.1384	FAD-linked reductases, C-terminal domain
Rnf44	Rnf44_1	f	1	340	none	a.140	14.1402	LEM/SAP HeH motif
Ptprs	Ptprs_12d	p1008	10081193	11431242	2.60.40.10	b.1	14.1425	Immunoglobulin-like beta-sandwich
Nhsl2	Nhsl2_1	w	1	300	none	g.31	14.1425	Invertebrate chitin-binding proteins
Tfrc	Tfrc_4d	p134	134382	189601	3.40.630.10	c.56	14.1432	Phosphorylase/hydrolase-like
Klhdc10	Klhdc10_1	f	1	76	none	g.5	14.1473	Midkine
Rpl29	Rpl29_1	f	1	160	none	a.140	14.1477	LEM/SAP HeH motif
Megf11	Megf11_9	c	534	576	2.10.25.10	g.3	14.1506	Knottins (small inhibitors, toxins, lectins)
Sec14l1	Sec14l1_4	f	639	715	none	b.77	14.1513	beta-Prism I
Nme7	Nme7_3	c	256	392	3.30.70.141	d.58	14.1515	Ferredoxin-like
Cerk	Cerk_1	f	1	115	none	b.19	14.1524	Viral protein domain
Hspa5	Hspa5_1	f	1	29	none	f.23	14.1569	Single transmembrane helix
Clpb	Clpb_5	f	633	677	none	g.96	14.1572	Flavivirus non-structural protein NS2B-like
Pmpcb	Pmpcb_1	f	1	45	none	a.118	14.1579	alpha-alpha superhelix
Psap	Psap_7	f	394	436	none	a.118	14.1585	alpha-alpha superhelix
Kalrn	Kalrn_18	c	2081	2220	2.30.29.30	b.55	14.1589	PH domain-like barrel
Arhgef4	Arhgef4_4	f	404	484	none	b.108	14.159	Triple-stranded beta-helix
Atp1a3	Atp1a3_2	f	80	119	none	f.23	14.1597	Single transmembrane helix
Kbtbd3	Kbtbd3_4	c	288	590	2.120.10.80	b.68	14.1608	6-bladed beta-propeller
Anp32a	Anp32a_1	c	2	148	3.80.10.10	c.10	14.1613	Leucine-rich repeat, LRR (right-handed beta-alpha superhelix)
Tanc2	Tanc2_6	c	1246	1359	1.25.40.10	a.118	14.1614	alpha-alpha superhelix
Lmo4	Lmo4_1	c	18	83	2.10.110.10	g.39	14.1614	Glucocorticoid receptor-like (DNA-binding domain)
Nell2	Nell2_9	c	703	736	2.10.70.10	g.39	14.1618	Glucocorticoid receptor-like (DNA-binding domain)
Nrxn2	Nrxn2_4	c	237	457	2.60.120.200	b.29	14.1625	Concanavalin A-like lectins/glucanases
Klc1	Klc1_3	f	494	541	none	a.118	14.1644	alpha-alpha superhelix
Cfl2	Cfl2_1	c	1	166	3.40.20.10	d.109	14.1646	Gelsolin-like
Sdha	Sdha_1	f	1	41	none	d.92	14.1652	Zincin-like
Kcng3	Kcng3_4	c	320	373	1.10.287.70	f.17	14.1656	Transmembrane helix hairpin
Ppm1h	Ppm1h_2	f	331	376	none	d.16	14.1658	FAD-linked reductases, C-terminal domain
Cux1	Cux1_10	f	1298	1515	none	g.88	14.1675	Intrinsically disordered proteins
Zbtb20	Zbtb20_1	f	1	76	none	g.37	14.1701	beta-beta-alpha zinc fingers
Sptan1	Sptan1_22	c	2089	2203	1.20.58.60	a.7	14.172	Spectrin repeat-like
Kcnh7	Kcnh7_2	c	38	139	3.30.450.20	d.110	14.176	Profilin-like
Whsc1l1	Whsc1l1_10	c	1322	1369	3.30.40.10	g.50	14.1772	FYVE/PHD zinc finger
Ankef1	Ankef1_5	f	405	500	none	g.37	14.1784	beta-beta-alpha zinc fingers
Dhx30	Dhx30_1	f	1	74	none	g.37	14.1799	beta-beta-alpha zinc fingers
Abce1	Abce1_1	c	9	84	3.30.70.20	d.58	14.1864	Ferredoxin-like
Nav1	Nav1_7	f	1180	1268	none	a.140	14.1878	LEM/SAP HeH motif
Dmd	Dmd_34	f	3082	3113	none	a.4	14.1885	DNA/RNA-binding 3-helical bundle
Eif5a	Eif5a_2	c	82	153	2.40.50.140	b.40	14.1892	OB-fold
2610017I09Rik	2610017I09Rik_1	f	1	65	none	g.39	14.1896	Glucocorticoid receptor-like (DNA-binding domain)
Prdx1	Prdx1_1	c	8	163	3.40.30.10	c.47	14.1896	Thioredoxin fold
Acot7	Acot7_1	f	1	57	none	g.37	14.1919	beta-beta-alpha zinc fingers
Prkar1b	Prkar1b_4d	p55	55129	83244	2.60.120.10	b.82	14.1976	Double-stranded beta-helix
Caskin1	Caskin1_1	c	7	283	1.25.40.20	d.211	14.1996	beta-hairpin-alpha-hairpin repeat
Plcb1	Plcb1_2	c	217	311	1.10.238.10	a.39	14.2016	EF Hand-like
Ptprb	Ptprb_7	c	817	981	2.60.40.10	b.1	14.2016	Immunoglobulin-like beta-sandwich
Pdgfrl	Pdgfrl_3	f	144	173	none	g.39	14.2038	Glucocorticoid receptor-like (DNA-binding domain)
Atp9a	Atp9a_5	f	417	445	none	a.118	14.2073	alpha-alpha superhelix
Stox2	Stox2_5	w	601	926	none	g.5	14.2105	Midkine
Pvrl3	Pvrl3_6	c	400	432	1.20.5.100	f.23	14.2124	Single transmembrane helix
Smek2	Smek2_4	f	631	820	none	a.118	14.2134	alpha-alpha superhelix
Ptprd	Ptprd_12d	p1022	10221204	11531250	2.60.40.10	b.1	14.2169	Immunoglobulin-like beta-sandwich
Tfrc	Tfrc_3	c	617	758	1.20.930.40	a.48	14.2173	N-cbl like
Dmd	Dmd_29	c	2582	2692	1.20.58.60	a.7	14.2181	Spectrin repeat-like
Mast1	Mast1_1	f	1	188	none	a.118	14.2183	alpha-alpha superhelix
Tmem130	Tmem130_2	c	170	209	2.60.40.10	b.84	14.2188	Barrel-sandwich hybrid
Slc1a1	Slc1a1_2	f	468	523	none	b.34	14.22	SH3-like barrel
Nefl	Nefl_1	f	1	88	none	a.118	14.2203	alpha-alpha superhelix
Mbnl2	Mbnl2_2	f	77	174	none	a.140	14.2233	LEM/SAP HeH motif
Wipi2	Wipi2_2	f	345	445	none	d.92	14.2243	Zincin-like
Fgd4	Fgd4_3	c	399	528	2.30.29.30	b.55	14.2246	PH domain-like barrel
Pdcd5	Pdcd5_1	f	1	33	none	a.137	14.2253	Non-globular all-alpha subunits of globular proteins
Gm14399	Gm14399_2	c	54	115	2.60.260.40	g.37	14.2254	beta-beta-alpha zinc fingers
Gli3	Gli3_10	w	1160	1583	none	f.23	14.226	Single transmembrane helix
Rwdd4a	Rwdd4a_1	c	4	116	3.10.110.10	d.20	14.2267	UBC-like
Comt	Comt_1	f	1	46	none	f.23	14.2271	Single transmembrane helix
Klc2	Klc2_3	f	151	206	none	a.118	14.2302	alpha-alpha superhelix
Oxct1	Oxct1_1	f	1	33	none	g.3	14.2304	Knottins (small inhibitors, toxins, lectins)
Kcmf1	Kcmf1_3d	p19	19195	131278	2.40.155.10	g.37	14.2309	beta-beta-alpha zinc fingers
Smap1	Smap1_4	c	393	932	1.25.10.10	a.118	14.2315	alpha-alpha superhelix
Mapk10	Mapk10_3	f	357	464	none	g.37	14.2316	beta-beta-alpha zinc fingers
Rab28	Rab28_1	c	3	191	3.40.50.300	c.37	14.2384	P-loop containing nucleoside triphosphate hydrolases
Dclk1	Dclk1_3	c	176	266	3.10.20.230	d.15	14.24	beta-Grasp (ubiquitin-like)
Trim9	Trim9_2	f	193	228	none	g.3	14.2415	Knottins (small inhibitors, toxins, lectins)
Ptprb	Ptprb_8	c	993	1159	2.60.40.10	b.1	14.2444	Immunoglobulin-like beta-sandwich
Nenf	Nenf_2	c	44	141	3.10.120.10	d.120	14.2464	Cytochrome b5-like heme/steroid binding domain
Arid2	Arid2_10	w	1204	1503	none	g.24	14.2499	TNF receptor-like
Kalrn	Kalrn_17	c	1891	2074	1.20.900.10	a.87	14.2502	DBL homology domain (DH-domain)
Arcn1	Arcn1_4	f	473	511	none	d.15	14.252	beta-Grasp (ubiquitin-like)
Robo2	Robo2_10	w	1164	1470	none	a.118	14.2533	alpha-alpha superhelix
Elavl3	Elavl3_4	f	211	283	none	a.118	14.2555	alpha-alpha superhelix
Cd84	Cd84_2	c	32	159	2.60.40.10	b.1	14.2587	Immunoglobulin-like beta-sandwich
Dcdc2a	Dcdc2a_3	c	138	222	3.10.20.230	d.15	14.2594	beta-Grasp (ubiquitin-like)
Trim32	Trim32_1	c	11	89	3.30.40.10	g.44	14.2611	RING/U-box
Rpl7a	Rpl7a_1	f	1	92	none	a.4	14.2649	DNA/RNA-binding 3-helical bundle
Syn2	Syn2_3	c	219	259	3.30.470.20	a.140	14.2657	LEM/SAP HeH motif
Unc5c	Unc5c_1	f	1	60	none	f.23	14.2676	Single transmembrane helix
Vma21	Vma21_1	f	1	101	none	f.17	14.2682	Transmembrane helix hairpin
Eif4a1	Eif4a1_2	c	244	406	3.40.50.300	c.37	14.2716	P-loop containing nucleoside triphosphate hydrolases
Ppargc1a	Ppargc1a_5	f	738	797	none	g.37	14.2741	beta-beta-alpha zinc fingers
Papolg	Papolg_1	c	17	63	1.10.1410.10	a.4	14.2745	DNA/RNA-binding 3-helical bundle
Dennd5b	Dennd5b_6	c	934	1044	2.60.60.20	b.12	14.2761	Lipase/lipooxygenase domain (PLAT/LH2 domain)
Fgf13	Fgf13_1	f	1	67	none	a.118	14.2771	alpha-alpha superhelix
Prkacb	Prkacb_3	f	283	351	none	a.118	14.279	alpha-alpha superhelix
Cadm1	Cadm1_3	c	191	250	2.60.40.10	b.1	14.2797	Immunoglobulin-like beta-sandwich
Uhrf2	Uhrf2_9	f	653	718	none	a.4	14.2808	DNA/RNA-binding 3-helical bundle
Mapk8ip3	Mapk8ip3_2	f	188	431	none	a.118	14.2822	alpha-alpha superhelix
Cmip	Cmip_3	f	159	193	none	a.4	14.2823	DNA/RNA-binding 3-helical bundle
March5	March5_1	c	11	73	3.30.40.10	g.44	14.2828	RING/U-box
Arap2	Arap2_4	c	583	692	2.30.29.30	b.55	14.2844	PH domain-like barrel
Slc25a12	Slc25a12_6	c	325	604	1.50.40.10	f.42	14.2849	Mitochondrial carrier
Mcf2l	Mcf2l_10	f	1115	1149	none	g.24	14.2893	TNF receptor-like
Ireb2	Ireb2_2	f	138	214	none	g.3	14.2899	Knottins (small inhibitors, toxins, lectins)
Bach1	Bach1_3	c	518	577	1.10.880.10	a.37	14.2912	A DNA-binding domain in eukaryotic transcription factors
Agap3	Agap3_8d	p365	365596	455650	2.30.29.30	b.55	14.2926	PH domain-like barrel
Hmbox1	Hmbox1_5	f	344	419	none	a.118	14.2931	alpha-alpha superhelix
Gm11273	Gm11273_1	f	1	33	none	g.88	14.2949	Intrinsically disordered proteins
Nav3	Nav3_7	w	789	1088	none	b.72	14.2975	WW domain-like
Zc3h15	Zc3h15_1	f	1	95	none	a.140	14.2985	LEM/SAP HeH motif
Dmd	Dmd_6	c	572	670	1.20.58.60	a.7	14.299	Spectrin repeat-like
Nav3	Nav3_12	f	1652	1772	none	a.118	14.2995	alpha-alpha superhelix
Kalrn	Kalrn_23	c	2653	2907	1.10.510.10	d.144	14.2997	Protein kinase-like (PK-like)
Ubqln1	Ubqln1_1	c	25	113	3.10.20.90	d.15	14.3	beta-Grasp (ubiquitin-like)
Mapk8ip1	Mapk8ip1_2	w	151	484	none	d.169	14.3002	C-type lectin-like
Herc2	Herc2_13	f	2507	2551	none	b.72	14.3043	WW domain-like
Mrpl43	Mrpl43_2	f	108	183	none	g.39	14.3062	Glucocorticoid receptor-like (DNA-binding domain)
Fscn1	Fscn1_4	c	387	493	2.80.10.50	b.42	14.3072	beta-Trefoil
Ptprb	Ptprb_11	f	1600	1677	none	f.23	14.311	Single transmembrane helix
Gnal	Gnal_1	f	1	41	none	a.118	14.3131	alpha-alpha superhelix
Ptprd	Ptprd_7	c	824	1015	2.60.40.10	b.1	14.3139	Immunoglobulin-like beta-sandwich
Chrdl1	Chrdl1_2	c	32	73	2.10.70.10	g.27	14.3141	FnI-like domain
Ahcyl2	Ahcyl2_2	c	170	323	3.40.50.1480	c.23	14.3153	Flavodoxin-like
Sdhb	Sdhb_1	f	1	39	none	g.5	14.3199	Midkine
Nisch	Nisch_6	w	981	1280	none	d.92	14.3207	Zincin-like
Reln	Reln_3	c	358	417	2.60.120.260	b.11	14.3225	gamma-Crystallin-like
Syn1	Syn1_3	c	217	260	3.30.470.20	a.140	14.3228	LEM/SAP HeH motif
Taf13	Taf13_3	f	75	124	none	a.6	14.3232	Putative DNA-binding domain
Itga1	Itga1_3	c	811	946	2.60.40.1510	b.1	14.3232	Immunoglobulin-like beta-sandwich
Ppip5k1	Ppip5k1_6	f	907	1073	none	g.37	14.3258	beta-beta-alpha zinc fingers
Herc2	Herc2_25	f	4322	4397	none	f.23	14.3259	Single transmembrane helix
Atp13a2	Atp13a2_6d	p717	717810	761901	3.40.50.1000	c.108	14.3265	HAD-like
Eif4a1	Eif4a1_1	c	25	243	3.40.50.300	c.37	14.3266	P-loop containing nucleoside triphosphate hydrolases
Lman2	Lman2_3	f	285	358	none	f.17	14.3272	Transmembrane helix hairpin
Ptprs	Ptprs_2	c	141	278	2.60.40.10	b.1	14.3289	Immunoglobulin-like beta-sandwich
Ube2r2	Ube2r2_1	c	3	233	3.10.110.10	d.20	14.3291	UBC-like
Ccser2	Ccser2_3	w	301	600	none	d.92	14.3368	Zincin-like
Atp9a	Atp9a_4	c	357	416	3.40.1110.10	b.84	14.3379	Barrel-sandwich hybrid
Pdhx	Pdhx_6	c	268	500	3.30.559.10	c.43	14.3416	CoA-dependent acyltransferases
Dync1i2	Dync1i2_4	f	578	612	none	a.4	14.3433	DNA/RNA-binding 3-helical bundle
Psmb1	Psmb1_1	f	1	29	none	b.108	14.3446	Triple-stranded beta-helix
Chn1	Chn1_3	f	167	195	none	a.140	14.3446	LEM/SAP HeH motif
Kif5c	Kif5c_1	c	5	337	3.40.850.10	c.37	14.3472	P-loop containing nucleoside triphosphate hydrolases
Fam101b	Fam101b_1	f	1	216	none	b.1	14.348	Immunoglobulin-like beta-sandwich
Fam195b	Fam195b_1	f	1	97	none	a.3	14.349	Cytochrome c
Exph5	Exph5_12	w	1651	1960	none	a.140	14.349	LEM/SAP HeH motif
Tnfrsf19	Tnfrsf19_2	c	38	111	2.10.50.10	g.24	14.3507	TNF receptor-like
Pip4k2b	Pip4k2b_2	c	34	203	3.30.800.10	d.143	14.3514	SAICAR synthase-like
Sptbn1	Sptbn1_9	c	865	968	1.20.58.60	a.7	14.3553	Spectrin repeat-like
Alkbh6	Alkbh6_1	c	16	229	2.60.120.590	b.82	14.3568	Double-stranded beta-helix
Dgkg	Dgkg_4	c	332	375	3.30.60.20	g.39	14.3573	Glucocorticoid receptor-like (DNA-binding domain)
Dlgap4	Dlgap4_3	w	301	600	none	d.169	14.3576	C-type lectin-like
Kif5a	Kif5a_1	c	3	334	3.40.850.10	c.37	14.3588	P-loop containing nucleoside triphosphate hydrolases
Cope	Cope_2	c	42	269	1.25.40.10	a.118	14.3598	alpha-alpha superhelix
Pten	Pten_2	f	283	313	none	g.5	14.3602	Midkine
Gabrb2	Gabrb2_3	f	362	456	none	b.34	14.3632	SH3-like barrel
Rprd2	Rprd2_7	w	909	1208	none	d.92	14.3641	Zincin-like
Pccb	Pccb_1	f	1	38	none	g.39	14.3655	Glucocorticoid receptor-like (DNA-binding domain)
Ncoa2	Ncoa2_6	w	674	1070	none	a.140	14.3678	LEM/SAP HeH motif
Ndufs6	Ndufs6_2	c	64	113	2.60.260.40	g.41	14.3686	Rubredoxin-like
Ubash3b	Ubash3b_4	f	307	372	none	d.184	14.3695	Non-globular alpha+beta subunits of globular proteins
Clip3	Clip3_8	f	487	547	none	f.23	14.3714	Single transmembrane helix
Faxc	Faxc_3	f	328	409	none	g.39	14.3718	Glucocorticoid receptor-like (DNA-binding domain)
App	App_5	f	343	382	none	g.37	14.3723	beta-beta-alpha zinc fingers
Rab11a	Rab11a_3	f	171	216	none	g.9	14.3733	Defensin-like
Cntn1	Cntn1_1	f	1	58	none	f.23	14.3773	Single transmembrane helix
D3Ertd254e	D3Ertd254e_2	c	287	330	2.20.28.30	g.39	14.382	Glucocorticoid receptor-like (DNA-binding domain)
Aasdhppt	Aasdhppt_3	f	249	309	none	a.118	14.3835	alpha-alpha superhelix
Usp32	Usp32_3	f	417	516	none	g.24	14.3838	TNF receptor-like
Mlx	Mlx_2	c	118	199	4.10.280.10	a.38	14.3839	HLH-like
Homer1	Homer1_5	f	321	366	none	a.2	14.3883	Long alpha-hairpin
Arl4c	Arl4c_1	c	13	184	3.40.50.300	c.37	14.393	P-loop containing nucleoside triphosphate hydrolases
Snrpa1	Snrpa1_2	f	174	255	none	a.2	14.3937	Long alpha-hairpin
Pip5k1a	Pip5k1a_3	f	394	539	none	b.72	14.3939	WW domain-like
Egf	Egf_1	f	1	42	none	f.23	14.3954	Single transmembrane helix
Pmpca	Pmpca_2	c	62	271	3.30.830.10	d.185	14.3962	LuxS/MPP-like metallohydrolase
Scn2b	Scn2b_1	f	1	37	none	d.16	14.3976	FAD-linked reductases, C-terminal domain
Aqp4	Aqp4_1	f	1	32	none	g.39	14.3987	Glucocorticoid receptor-like (DNA-binding domain)
Dmd	Dmd_22	f	1968	2000	none	b.34	14.4007	SH3-like barrel
Hdac5	Hdac5_3	f	166	498	none	g.88	14.4026	Intrinsically disordered proteins
Prrc2b	Prrc2b_5	w	695	994	none	g.37	14.4028	beta-beta-alpha zinc fingers
Ireb2	Ireb2_6	c	734	962	3.20.19.10	c.8	14.4029	The swivelling" beta/beta/alpha domain"
A830018L16Rik	A830018L16Rik_1	c	9	47	1.20.890.10	a.43	14.4032	Ribbon-helix-helix
Opcml	Opcml_5	f	313	345	none	f.23	14.4035	Single transmembrane helix
Erbb4	Erbb4_2	c	238	267	2.10.220.10	g.3	14.4047	Knottins (small inhibitors, toxins, lectins)
Map1a	Map1a_1	f	1	34	none	a.137	14.4051	Non-globular all-alpha subunits of globular proteins
Ntrk2	Ntrk2_6	f	376	530	none	f.23	14.4063	Single transmembrane helix
Macf1	Macf1_6	f	641	680	none	g.37	14.4067	beta-beta-alpha zinc fingers
Eps15	Eps15_1	c	20	90	1.10.238.10	a.39	14.4068	EF Hand-like
Nyap2	Nyap2_1	w	1	300	none	a.118	14.409	alpha-alpha superhelix
Pcdh15	Pcdh15_5	c	307	408	2.60.350.10	b.1	14.4091	Immunoglobulin-like beta-sandwich
Whsc1l1	Whsc1l1_5	f	751	863	none	g.50	14.4098	FYVE/PHD zinc finger
Mau2	Mau2_4	f	586	619	none	b.34	14.4117	SH3-like barrel
Megf11	Megf11_12	c	664	707	2.10.25.10	g.3	14.4129	Knottins (small inhibitors, toxins, lectins)
Grip1	Grip1_1	f	1	50	none	g.39	14.4146	Glucocorticoid receptor-like (DNA-binding domain)
Trerf1	Trerf1_2	f	334	391	none	b.34	14.4174	SH3-like barrel
Tbcel	Tbcel_2	c	52	142	3.80.10.10	c.10	14.4214	Leucine-rich repeat, LRR (right-handed beta-alpha superhelix)
Grin2b	Grin2b_11	w	1064	1482	none	g.39	14.4226	Glucocorticoid receptor-like (DNA-binding domain)
Smdt1	Smdt1_1	f	1	107	none	f.23	14.4233	Single transmembrane helix
Limk1	Limk1_1	c	23	84	2.10.110.10	g.39	14.4255	Glucocorticoid receptor-like (DNA-binding domain)
Ncam1	Ncam1_3	c	237	354	2.60.40.10	b.1	14.4293	Immunoglobulin-like beta-sandwich
Grpel1	Grpel1_1	f	1	56	none	g.9	14.4332	Defensin-like
Gcsh	Gcsh_1	f	1	47	none	g.5	14.4365	Midkine
Dmd	Dmd_12	c	1063	1159	1.20.58.60	a.7	14.4373	Spectrin repeat-like
Ids	Ids_1	f	1	39	none	f.23	14.4414	Single transmembrane helix
Cdk5r2	Cdk5r2_3	f	328	369	none	g.5	14.4423	Midkine
Usp50	Usp50_2	c	42	362	3.90.70.10	d.3	14.4431	Cysteine proteinases
Camkk2	Camkk2_1	f	1	160	none	d.92	14.4435	Zincin-like
Shank3	Shank3_2	f	94	122	none	a.137	14.4444	Non-globular all-alpha subunits of globular proteins
Angel2	Angel2_1	f	1	162	none	d.169	14.4457	C-type lectin-like
Ireb2	Ireb2_5	f	653	733	none	a.6	14.4468	Putative DNA-binding domain
Kalrn	Kalrn_11	f	1208	1245	none	b.34	14.4475	SH3-like barrel
Cox7a2l	Cox7a2l_2	c	56	110	4.10.91.10	f.23	14.4486	Single transmembrane helix
Wdr89	Wdr89_1	f	1	38	none	b.108	14.4495	Triple-stranded beta-helix
Mien1	Mien1_1	c	20	99	3.40.30.10	c.47	14.4509	Thioredoxin fold
Uba1	Uba1_2	c	224	298	2.40.30.20	b.26	14.452	SMAD/FHA domain
Cntn1	Cntn1_2	c	59	161	2.60.40.10	b.1	14.4521	Immunoglobulin-like beta-sandwich
Nudt19	Nudt19_2	f	121	158	none	g.37	14.4522	beta-beta-alpha zinc fingers
Rfx7	Rfx7_3	w	184	483	none	a.4	14.4534	DNA/RNA-binding 3-helical bundle
Rnf165	Rnf165_2	c	280	342	3.30.40.10	g.44	14.4537	RING/U-box
Shank2	Shank2_3	f	211	245	none	b.72	14.4542	WW domain-like
Fubp1	Fubp1_8	c	392	446	3.30.1370.10	d.51	14.4573	Eukaryotic type KH-domain (KH-domain type I)
Psap	Psap_9	f	519	557	none	g.9	14.458	Defensin-like
Dner	Dner_5	c	505	619	2.170.300.10	g.3	14.463	Knottins (small inhibitors, toxins, lectins)
Dhx15	Dhx15_1	f	1	136	none	a.140	14.4633	LEM/SAP HeH motif
Csnk1g1	Csnk1g1_1	f	1	42	none	g.31	14.4643	Invertebrate chitin-binding proteins
Tmem258	Tmem258_1	f	1	79	none	f.17	14.4654	Transmembrane helix hairpin
Mpp3	Mpp3_5	f	298	378	none	g.5	14.4684	Midkine
Shank3	Shank3_6	f	531	568	none	b.72	14.4732	WW domain-like
Epha6	Epha6_4	c	264	327	2.10.50.10	g.24	14.4751	TNF receptor-like
Ctsb	Ctsb_2	c	76	335	3.90.70.10	d.3	14.4753	Cysteine proteinases
Dmd	Dmd_27	f	2415	2462	none	b.34	14.4759	SH3-like barrel
Hspa8	Hspa8_2	c	202	237	3.30.420.40	b.71	14.4765	Glycosyl hydrolase domain
Pnkd	Pnkd_2	c	117	381	3.60.15.10	d.157	14.4786	Metallo-hydrolase/oxidoreductase
Atp6v1a	Atp6v1a_4	f	570	617	none	a.2	14.4808	Long alpha-hairpin
Srp72	Srp72_2	f	206	240	none	g.39	14.4823	Glucocorticoid receptor-like (DNA-binding domain)
Camk2d	Camk2d_2	f	274	400	none	a.140	14.4826	LEM/SAP HeH motif
Camk2b	Camk2b_2	f	274	400	none	a.140	14.4826	LEM/SAP HeH motif
Bdh1	Bdh1_1	f	1	54	none	b.34	14.4836	SH3-like barrel
Ptprd	Ptprd_2	c	132	282	2.60.40.10	b.1	14.4844	Immunoglobulin-like beta-sandwich
Adap2	Adap2_2	c	134	240	2.30.29.30	b.55	14.4851	PH domain-like barrel
Grk6	Grk6_1	f	1	180	none	a.91	14.4851	Regulator of G-protein signaling, RGS
Hic2	Hic2_2	f	142	458	none	g.39	14.4853	Glucocorticoid receptor-like (DNA-binding domain)
Whsc1l1	Whsc1l1_1	f	1	257	none	g.37	14.487	beta-beta-alpha zinc fingers
Arap2	Arap2_7	c	1017	1108	2.30.29.30	b.55	14.4878	PH domain-like barrel
Dner	Dner_1	f	1	46	none	f.23	14.488	Single transmembrane helix
Kmt2e	Kmt2e_1	f	1	106	none	b.72	14.4884	WW domain-like
Irf2bpl	Irf2bpl_6	f	746	775	none	a.118	14.4885	alpha-alpha superhelix
Chrdl1	Chrdl1_3	f	74	108	none	g.39	14.4887	Glucocorticoid receptor-like (DNA-binding domain)
Egf	Egf_5	c	450	482	2.10.25.10	g.3	14.4889	Knottins (small inhibitors, toxins, lectins)
Chrdl1	Chrdl1_6	c	255	295	2.10.70.10	g.27	14.4891	FnI-like domain
Mapre2	Mapre2_1	f	1	49	none	b.34	14.4928	SH3-like barrel
Stau1	Stau1_5	f	274	398	none	a.39	14.4944	EF Hand-like
Dlg4	Dlg4_1	f	1	60	none	g.31	14.4947	Invertebrate chitin-binding proteins
Usp22	Usp22_3	c	173	520	3.90.70.10	d.3	14.4968	Cysteine proteinases
Ank3	Ank3_2	c	184	420	1.25.40.20	d.211	14.4971	beta-hairpin-alpha-hairpin repeat
Peg3	Peg3_5	c	806	860	2.20.28.30	g.41	14.5072	Rubredoxin-like
Abr	Abr_2	c	90	290	1.20.900.10	a.87	14.5081	DBL homology domain (DH-domain)
Plin3	Plin3_1	f	1	58	none	f.23	14.5087	Single transmembrane helix
Sp110	Sp110_2	c	350	437	3.10.390.10	d.217	14.5094	SAND domain-like
Nfkb2	Nfkb2_1	f	1	36	none	g.39	14.5116	Glucocorticoid receptor-like (DNA-binding domain)
Dlg2	Dlg2_4	f	279	393	none	g.5	14.5118	Midkine
Arid2	Arid2_3	f	248	286	none	a.118	14.514	alpha-alpha superhelix
Gabbr1	Gabbr1_2	c	57	99	2.10.70.10	g.18	14.5152	Complement control module/SCR domain
Ppp1r2	Ppp1r2_1	f	1	206	none	a.140	14.5164	LEM/SAP HeH motif
Whsc1	Whsc1_12	c	1237	1282	3.30.40.10	g.50	14.5173	FYVE/PHD zinc finger
Pi4ka	Pi4ka_1	f	47	86	none	b.40	14.5179	OB-fold
Zc3h7b	Zc3h7b_5	c	485	510	4.10.1000.10	g.66	14.5182	CCCH zinc finger
Ndufs6	Ndufs6_1	f	1	63	none	b.72	14.5196	WW domain-like
Mapk10	Mapk10_1	f	1	61	none	b.11	14.5199	gamma-Crystallin-like
Dlc1	Dlc1_5	f	848	882	none	g.37	14.5207	beta-beta-alpha zinc fingers
Sptan1	Sptan1_7	c	582	692	1.20.58.60	a.7	14.5212	Spectrin repeat-like
Gnal	Gnal_2	c	67	189	1.10.400.10	a.66	14.5215	Transducin (alpha subunit), insertion domain
Fasn	Fasn_16d	p1876	18762119	20872202	3.40.50.720	c.2	14.5221	NAD(P)-binding Rossmann-fold domains
Pum2	Pum2_1	f	1	272	none	d.92	14.5264	Zincin-like
Ehmt2	Ehmt2_1	f	1	352	none	b.108	14.5272	Triple-stranded beta-helix
Mcf2l	Mcf2l_6	c	624	815	1.20.900.10	a.87	14.5324	DBL homology domain (DH-domain)
Suv420h1	Suv420h1_2	c	207	308	2.170.270.10	b.85	14.5349	beta-clip
Ppargc1b	Ppargc1b_4	w	451	798	none	g.5	14.5358	Midkine
Rpl19	Rpl19_3	c	92	146	1.10.1200.60	a.4	14.5386	DNA/RNA-binding 3-helical bundle
Unc5c	Unc5c_2	c	61	162	2.60.40.10	b.1	14.5386	Immunoglobulin-like beta-sandwich
Camsap1	Camsap1_10d	p185	185240	203329	1.10.418.10	a.40	14.5397	CH domain-like
Zscan20	Zscan20_5	f	385	428	none	d.17	14.5418	Cystatin-like
Gabbr1	Gabbr1_1	f	1	56	none	d.92	14.5448	Zincin-like
Whsc1	Whsc1_3	f	344	457	none	b.72	14.5496	WW domain-like
Cntn1	Cntn1_9	c	811	992	2.60.40.10	b.1	14.5527	Immunoglobulin-like beta-sandwich
Agtpbp1	Agtpbp1_1	f	1	47	none	d.17	14.5534	Cystatin-like
Cplx1	Cplx1_1	c	24	82	1.20.5.580	g.88	14.5554	Intrinsically disordered proteins
Tulp4	Tulp4_5	w	710	1009	none	a.118	14.5566	alpha-alpha superhelix
Abr	Abr_3	f	369	400	none	a.137	14.5614	Non-globular all-alpha subunits of globular proteins
Limk1	Limk1_6	f	610	647	none	g.88	14.5637	Intrinsically disordered proteins
Ccny	Ccny_2	c	169	265	1.10.472.10	a.74	14.5637	Cyclin-like
Gria2	Gria2_4	c	541	668	1.10.287.70	f.14	14.5668	Gated ion channels
Tbcb	Tbcb_2	f	90	149	none	a.140	14.5684	LEM/SAP HeH motif
Nell2	Nell2_6	c	452	522	2.10.25.10	g.3	14.5687	Knottins (small inhibitors, toxins, lectins)
Cdk15	Cdk15_3	f	383	433	none	d.92	14.5695	Zincin-like
Magi1	Magi1_10	f	716	829	none	g.5	14.5704	Midkine
Pde1c	Pde1c_4d	p148	148518	460562	1.10.1300.10	a.211	14.5709	HD-domain/PDEase-like
Fbxw2	Fbxw2_1	f	1	43	none	d.92	14.573	Zincin-like
Poldip2	Poldip2_1	f	1	73	none	d.169	14.5769	C-type lectin-like
Epb4.1l3	Epb4.1l3_2	c	118	195	3.10.20.90	d.15	14.5775	beta-Grasp (ubiquitin-like)
Dync1i2	Dync1i2_3	f	402	445	none	b.84	14.5784	Barrel-sandwich hybrid
Atp6v1a	Atp6v1a_2	c	132	201	2.40.50.100	b.84	14.58	Barrel-sandwich hybrid
Dlst	Dlst_1	f	1	67	none	b.77	14.5843	beta-Prism I
Ifngr2	Ifngr2_1	f	1	33	none	a.118	14.5846	alpha-alpha superhelix
Ap3s2	Ap3s2_1	c	1	148	3.30.450.60	d.110	14.588	Profilin-like
Sptan1	Sptan1_2	c	49	160	1.20.58.60	a.7	14.5883	Spectrin repeat-like
Dync1h1	Dync1h1_7	f	1189	1230	none	a.140	14.5918	LEM/SAP HeH motif
Wdfy1	Wdfy1_1	c	16	59	2.40.50.140	b.40	14.5922	OB-fold
Ubash3b	Ubash3b_1	c	29	70	1.10.8.10	a.5	14.5963	RuvA C-terminal domain-like
Rab11fip2	Rab11fip2_1	c	14	146	2.60.40.150	b.7	14.6005	C2 domain-like
Fbxo21	Fbxo21_2	c	30	125	1.20.1280.50	a.158	14.6039	F-box domain
Mrpl33	Mrpl33_1	f	1	65	none	d.15	14.6042	beta-Grasp (ubiquitin-like)
2010109I03Rik	2010109I03Rik_1	c	21	89	2.10.60.10	g.7	14.6043	Snake toxin-like
Ttc9b	Ttc9b_2	c	57	218	1.25.40.10	a.118	14.6057	alpha-alpha superhelix
Evi5l	Evi5l_1	f	1	88	none	a.4	14.6059	DNA/RNA-binding 3-helical bundle
Ndufa1	Ndufa1_1	f	1	70	none	f.23	14.6064	Single transmembrane helix
[truncated: 4,846 more rows]
