# Supplementary material for: Comprehensive catalog of dendritically localized mRNA isoforms from sub-cellular sequencing of single mouse neurons
Source: BMC Biol. 2019 Jan 24;17:5. doi: 10.1186/s12915-019-0630-z (PMC6344992; doi:10.1186/s12915-019-0630-z)
Supplement: Supplementary file 6 — Catalog of dendritic genes. Table S4. Full list of dendritic genes from current study and seven previous publications. Table S5. Full deDend gene list. Table S6. Full consDend gene list. Table S7. Full isoDend gene list. (XLSX 346 kb) [file 12915_2019_630_MOESM6_ESM.xlsx]

## Sheet: TableS4-PublishedDendriticGenes
GeneName	NumStudiesFound	Ainsley2014	Cajigas2012	Lein2007	Poon2006	Taliaferro2016	Tushev2018	Zhong2006	ThisStudy
Rps29	6	Yes	Yes	No	No	Yes	Yes	Yes	Yes
Ppp1r9b	6	Yes	Yes	Yes	No	No	Yes	Yes	Yes
Tpt1	6	Yes	Yes	No	Yes	Yes	No	Yes	Yes
Rpl37	5	Yes	Yes	No	No	Yes	No	Yes	Yes
Rpl17	5	Yes	Yes	No	No	Yes	Yes	No	Yes
Dlg4	5	Yes	Yes	Yes	No	No	Yes	No	Yes
Rpl4	5	Yes	Yes	No	Yes	No	No	Yes	Yes
Arl3	5	No	Yes	No	No	Yes	Yes	Yes	Yes
Map2	5	Yes	Yes	Yes	No	No	Yes	No	Yes
Rplp0	5	Yes	No	No	Yes	Yes	No	Yes	Yes
Psd	5	Yes	Yes	Yes	No	No	Yes	No	Yes
Rpl28	5	No	Yes	No	No	Yes	Yes	Yes	Yes
Rpl21	5	Yes	Yes	No	No	Yes	No	Yes	Yes
Arpc1b	5	Yes	No	No	Yes	Yes	No	Yes	Yes
Ftl1	5	Yes	Yes	No	Yes	Yes	No	No	Yes
Rps12	5	Yes	Yes	No	No	Yes	No	Yes	Yes
Eif3f	5	Yes	Yes	No	No	Yes	Yes	No	Yes
Uba52	5	Yes	Yes	No	No	Yes	No	Yes	Yes
Ube2m	5	Yes	Yes	No	No	Yes	Yes	No	Yes
Rpl32	4	Yes	No	No	No	Yes	No	Yes	Yes
Rpl31	4	Yes	Yes	No	No	Yes	No	No	Yes
Abhd17a	4	Yes	No	No	No	Yes	Yes	No	Yes
Fgf13	4	No	Yes	No	No	No	Yes	Yes	Yes
Rpl15	4	Yes	Yes	No	No	Yes	No	No	Yes
Rpl13	4	Yes	Yes	No	No	Yes	No	No	Yes
Rpl19	4	Yes	Yes	No	No	Yes	No	No	Yes
Ids	4	Yes	Yes	Yes	No	No	No	No	Yes
Serbp1	4	Yes	Yes	No	No	Yes	No	No	Yes
Sptbn2	4	Yes	Yes	No	No	No	Yes	No	Yes
Pacsin1	4	Yes	Yes	No	No	No	Yes	No	Yes
Hpcal4	4	Yes	Yes	Yes	No	No	Yes	No	No
Rtn2	4	Yes	No	No	No	Yes	Yes	No	Yes
Rnf165	4	Yes	Yes	No	No	No	Yes	No	Yes
Hint1	4	Yes	Yes	No	No	Yes	No	No	Yes
Eef2	4	Yes	Yes	No	Yes	No	No	No	Yes
Rpsa	4	Yes	Yes	No	No	Yes	No	No	Yes
Rps2	4	Yes	Yes	No	No	Yes	No	No	Yes
Rps8	4	No	Yes	No	No	Yes	No	Yes	Yes
Selenow	4	No	Yes	Yes	No	Yes	No	No	Yes
Camk2a	4	Yes	Yes	Yes	No	No	Yes	No	No
Mapk8ip1	4	Yes	No	No	No	No	Yes	Yes	Yes
Rpl36a	4	Yes	Yes	No	No	Yes	No	No	Yes
Rpl18a	4	No	Yes	No	No	Yes	Yes	No	Yes
Pabpc1	4	Yes	Yes	No	Yes	No	No	No	Yes
Rps25	4	Yes	Yes	No	No	Yes	No	No	Yes
Rps23	4	No	Yes	No	No	Yes	No	Yes	Yes
Rps20	4	Yes	Yes	No	No	Yes	No	No	Yes
Psmc3	4	Yes	Yes	No	No	Yes	No	No	Yes
Eef1b2	4	Yes	Yes	No	No	Yes	No	No	Yes
Rplp1	4	Yes	Yes	No	No	Yes	No	No	Yes
Mt3	4	Yes	No	No	No	Yes	Yes	No	Yes
Ndufb9	4	Yes	No	No	No	Yes	Yes	No	Yes
Dusp8	4	Yes	Yes	No	No	No	Yes	No	Yes
Actb	4	Yes	Yes	No	Yes	No	No	No	Yes
Rpl29	4	No	Yes	No	No	Yes	No	Yes	Yes
Rpl24	4	Yes	Yes	No	No	Yes	No	No	Yes
Rpl27	4	Yes	Yes	No	No	Yes	No	No	Yes
Cox7c	4	No	Yes	No	No	Yes	Yes	No	Yes
Fbxl16	4	Yes	Yes	No	No	No	Yes	No	Yes
Mospd3	4	Yes	Yes	No	No	Yes	Yes	No	No
Calm1	4	Yes	Yes	No	No	No	Yes	No	Yes
Pfkp	4	Yes	Yes	No	No	No	Yes	No	Yes
Cbx6	4	Yes	Yes	No	No	No	Yes	No	Yes
Cdk16	4	Yes	Yes	No	No	No	Yes	No	Yes
Rpl27a	4	Yes	Yes	No	No	Yes	No	No	Yes
Dlg2	4	Yes	Yes	No	No	No	Yes	No	Yes
Ncs1	4	Yes	Yes	No	No	No	Yes	No	Yes
Map1a	4	Yes	No	Yes	No	No	Yes	No	Yes
Cd63	4	Yes	Yes	No	No	Yes	No	Yes	No
Adcy1	4	Yes	Yes	Yes	No	No	Yes	No	No
Cpe	4	Yes	No	Yes	No	No	No	Yes	Yes
Slc17a7	4	Yes	Yes	Yes	No	No	No	No	Yes
Abhd8	4	Yes	No	No	No	Yes	Yes	No	Yes
Lynx1	4	Yes	No	Yes	No	No	Yes	No	Yes
Sult4a1	4	Yes	Yes	Yes	No	No	No	No	Yes
Rangap1	4	Yes	Yes	No	No	No	Yes	No	Yes
Stmn3	4	Yes	Yes	No	No	Yes	No	No	Yes
Oaz1	4	Yes	Yes	No	No	Yes	No	No	Yes
Rps3a1	4	Yes	Yes	No	No	No	No	Yes	Yes
Bsn	4	Yes	Yes	Yes	No	No	Yes	No	No
Rps13	4	Yes	Yes	No	No	Yes	No	No	Yes
Rps16	4	Yes	Yes	No	No	Yes	No	No	Yes
Sipa1l1	4	Yes	Yes	No	No	No	Yes	No	Yes
Rps7	4	Yes	Yes	No	No	Yes	No	No	Yes
Fau	4	Yes	Yes	No	No	Yes	No	No	Yes
Pfdn2	4	No	Yes	No	No	Yes	Yes	No	Yes
Shank1	3	Yes	Yes	No	No	No	Yes	No	No
Ndrg3	3	Yes	Yes	No	No	No	No	No	Yes
Ube3c	3	Yes	Yes	No	Yes	No	No	No	No
Cox6c	3	Yes	No	No	No	Yes	No	No	Yes
Rpl36	3	No	Yes	No	No	Yes	No	No	Yes
Rpl35	3	No	Yes	No	No	Yes	No	No	Yes
Hdac5	3	Yes	No	No	No	No	Yes	No	Yes
Gmpr	3	No	Yes	No	No	Yes	Yes	No	No
Nop53	3	Yes	Yes	No	No	Yes	No	No	No
Dynlrb1	3	No	Yes	No	No	Yes	No	No	Yes
Rpl14	3	Yes	No	No	No	Yes	No	No	Yes
Rpl10	3	Yes	Yes	No	No	No	No	No	Yes
Rpl11	3	Yes	No	No	No	Yes	No	No	Yes
Rpl12	3	No	Yes	No	No	Yes	No	No	Yes
Eno1b	3	Yes	No	No	No	Yes	No	No	Yes
Cox7a2l	3	Yes	No	No	No	Yes	No	No	Yes
Cacnb3	3	Yes	Yes	No	No	No	Yes	No	No
Eif5b	3	Yes	Yes	No	Yes	No	No	No	No
Herc2	3	Yes	Yes	No	No	No	No	No	Yes
Srp14	3	Yes	No	No	No	Yes	No	No	Yes
Hsd17b10	3	No	No	No	No	Yes	Yes	Yes	No
Minos1	3	Yes	Yes	No	No	No	No	No	Yes
Nemf	3	Yes	Yes	No	No	No	No	No	Yes
Rps15a	3	Yes	No	No	No	No	No	Yes	Yes
Otub1	3	No	Yes	No	No	Yes	No	No	Yes
Elavl3	3	Yes	No	No	No	No	Yes	No	Yes
Dnajc5	3	Yes	Yes	No	No	No	No	No	Yes
Dnajc6	3	No	Yes	Yes	No	No	No	No	Yes
Mpc2	3	Yes	No	No	No	Yes	No	No	Yes
Enho	3	Yes	No	No	No	Yes	Yes	No	No
Ggps1	3	Yes	Yes	No	No	No	No	No	Yes
Dynll2	3	Yes	No	No	No	Yes	No	No	Yes
Kcnab2	3	Yes	Yes	No	No	No	Yes	No	No
Bex3	3	Yes	Yes	No	No	No	No	No	Yes
Bex2	3	No	Yes	No	No	Yes	No	No	Yes
Shc3	3	No	Yes	No	No	No	Yes	No	Yes
Zmat3	3	Yes	Yes	No	No	No	No	No	Yes
Btbd1	3	Yes	Yes	No	No	No	No	No	Yes
Btbd3	3	No	Yes	Yes	No	No	Yes	No	No
Dhx15	3	Yes	Yes	No	No	No	No	No	Yes
Pfn1	3	Yes	No	No	No	Yes	No	No	Yes
Slc30a9	3	Yes	Yes	No	No	No	No	No	Yes
Phyhipl	3	Yes	No	No	No	No	Yes	No	Yes
Guk1	3	Yes	No	No	No	Yes	No	No	Yes
Zmynd11	3	Yes	Yes	No	No	No	No	No	Yes
Dnajc27	3	Yes	No	No	No	No	Yes	No	Yes
Apba1	3	Yes	No	No	No	No	Yes	No	Yes
Plppr2	3	No	Yes	Yes	No	No	Yes	No	No
Crtc1	3	Yes	Yes	No	No	No	Yes	No	No
Ppip5k1	3	Yes	Yes	No	No	No	No	No	Yes
Hypk	3	No	Yes	No	No	Yes	No	No	Yes
Tmub1	3	No	Yes	No	No	Yes	Yes	No	No
Atp1a3	3	Yes	Yes	No	No	No	No	No	Yes
Napb	3	Yes	Yes	No	No	No	No	No	Yes
Cox4i1	3	Yes	No	No	No	Yes	No	No	Yes
Map1lc3a	3	No	Yes	No	No	Yes	No	No	Yes
Nnat	3	No	No	Yes	Yes	No	No	No	Yes
Rpl10a	3	Yes	No	No	No	Yes	No	No	Yes
Arf3	3	Yes	Yes	No	No	No	No	No	Yes
Arf1	3	Yes	Yes	No	No	No	No	No	Yes
Arf5	3	No	Yes	No	No	Yes	No	No	Yes
Scrt1	3	Yes	No	No	No	No	Yes	No	Yes
Ttll3	3	Yes	Yes	No	No	Yes	No	No	No
Vps35	3	Yes	Yes	No	No	No	No	No	Yes
Anapc5	3	Yes	No	No	Yes	No	No	No	Yes
Hras	3	No	Yes	No	No	Yes	No	No	Yes
Acot7	3	No	Yes	No	No	Yes	No	No	Yes
Ddt	3	Yes	No	No	No	Yes	Yes	No	No
Ddn	3	Yes	Yes	Yes	No	No	No	No	No
Mrpl30	3	Yes	No	No	No	Yes	No	No	Yes
Cplx2	3	No	Yes	No	No	Yes	Yes	No	No
Snap25	3	Yes	Yes	No	No	No	No	No	Yes
Fkbp2	3	No	Yes	No	No	Yes	Yes	No	No
Rps9	3	Yes	No	No	No	Yes	No	No	Yes
Arl8a	3	No	Yes	No	No	No	Yes	No	Yes
Tbcb	3	No	Yes	No	No	Yes	No	No	Yes
Trim2	3	Yes	Yes	No	No	No	No	No	Yes
Rpl5	3	Yes	Yes	No	No	No	No	No	Yes
Rpl3	3	Yes	Yes	No	No	No	No	No	Yes
Atp6v1e1	3	Yes	No	No	No	Yes	No	No	Yes
Ppp1r16a	3	Yes	Yes	No	No	No	Yes	No	No
Gstp1	3	Yes	No	No	No	Yes	Yes	No	No
Cyfip2	3	Yes	No	No	No	No	Yes	No	Yes
Uba1	3	Yes	Yes	No	Yes	No	No	No	No
Gstm1	3	No	No	No	Yes	Yes	No	No	Yes
Sh3bgrl3	3	Yes	No	No	No	Yes	No	No	Yes
Psme1	3	Yes	Yes	No	No	Yes	No	No	No
Atp5g2	3	Yes	No	No	No	Yes	No	No	Yes
Usp22	3	Yes	Yes	No	No	No	No	No	Yes
Clec2l	3	No	Yes	No	No	No	Yes	No	Yes
Arc	3	Yes	Yes	No	No	No	Yes	No	No
Map3k10	3	Yes	No	No	No	No	Yes	No	Yes
Xpo7	3	Yes	Yes	No	No	No	No	No	Yes
Sept5	3	No	Yes	No	No	No	Yes	No	Yes
Sept3	3	No	Yes	No	No	No	Yes	No	Yes
Gnai2	3	Yes	No	No	Yes	No	No	No	Yes
Jph3	3	Yes	Yes	No	No	No	Yes	No	No
Jph4	3	No	Yes	No	No	No	Yes	No	Yes
Polr2m	3	Yes	Yes	No	No	No	No	No	Yes
Poldip2	3	Yes	No	No	Yes	No	No	No	Yes
Dbi	3	No	No	No	No	Yes	Yes	No	Yes
Slc25a23	3	Yes	No	No	No	No	Yes	No	Yes
Vsnl1	3	Yes	Yes	No	No	No	No	No	Yes
Olfm1	3	Yes	Yes	No	No	No	No	No	Yes
Pum2	3	Yes	Yes	No	No	No	No	No	Yes
Rps26	3	No	Yes	No	No	Yes	No	No	Yes
Rps24	3	Yes	No	No	No	Yes	No	No	Yes
Rps21	3	No	Yes	No	No	Yes	No	No	Yes
Rps28	3	Yes	No	No	No	Yes	No	No	Yes
Arhgdig	3	No	Yes	No	No	Yes	Yes	No	No
Arhgdia	3	No	Yes	No	No	No	Yes	No	Yes
Cox6b1	3	Yes	No	No	No	Yes	No	No	Yes
Ttc9b	3	No	Yes	No	No	Yes	No	No	Yes
Ybx1	3	No	No	No	Yes	No	Yes	No	Yes
Add2	3	Yes	Yes	No	No	No	No	No	Yes
Rplp2	3	Yes	No	No	No	Yes	No	No	Yes
Dnaaf2	3	Yes	Yes	No	No	No	No	No	Yes
Ctnnbip1	3	No	No	No	No	Yes	Yes	No	Yes
Kif5c	3	No	Yes	Yes	No	No	No	No	Yes
Rab10	3	Yes	No	No	Yes	No	No	No	Yes
Rab15	3	Yes	Yes	No	No	No	Yes	No	No
Ptpn5	3	Yes	Yes	No	No	No	No	No	Yes
Ptpn4	3	Yes	Yes	No	No	No	No	No	Yes
Cuedc2	3	No	Yes	No	No	Yes	No	No	Yes
Ndufb5	3	Yes	No	No	No	Yes	No	No	Yes
Ptma	3	Yes	Yes	No	No	No	No	No	Yes
Chpt1	3	Yes	No	No	No	No	Yes	No	Yes
Tmem151b	3	Yes	No	No	No	No	Yes	No	Yes
Enc1	3	Yes	No	No	No	No	Yes	No	Yes
Fbl	3	Yes	Yes	No	No	Yes	No	No	No
Cnih2	3	No	Yes	No	No	No	Yes	No	Yes
Fbxo21	3	Yes	Yes	No	No	No	No	No	Yes
Rpl36al	3	Yes	Yes	No	No	Yes	No	No	No
Atpif1	3	Yes	No	No	No	Yes	No	No	Yes
Atp6v1f	3	No	Yes	No	No	Yes	No	No	Yes
Pdpk1	3	Yes	Yes	No	No	No	No	No	Yes
Reep6	3	Yes	Yes	No	No	No	Yes	No	No
Agap3	3	No	Yes	No	No	No	Yes	No	Yes
Dlgap3	3	Yes	Yes	No	No	No	Yes	No	No
Dlgap4	3	No	Yes	No	No	No	Yes	No	Yes
Mgrn1	3	Yes	Yes	No	No	No	No	No	Yes
Cacng2	3	Yes	No	No	No	No	Yes	No	Yes
Emc10	3	Yes	No	No	No	Yes	No	No	Yes
Grk6	3	Yes	Yes	No	No	No	No	No	Yes
Dctn3	3	No	Yes	No	No	Yes	No	No	Yes
Pigq	3	Yes	No	No	No	No	Yes	No	Yes
Tmsb10	3	No	Yes	No	No	Yes	No	No	Yes
Rab11fip4	3	No	Yes	No	No	No	Yes	No	Yes
Chchd2	3	Yes	No	No	No	Yes	No	No	Yes
Chchd6	3	No	Yes	No	No	Yes	No	No	Yes
Rpl26	3	No	Yes	No	No	Yes	No	No	Yes
Rpl23	3	Yes	No	No	No	Yes	No	No	Yes
Rpl22	3	Yes	No	No	No	Yes	No	No	Yes
Ube3a	3	Yes	Yes	No	No	No	No	No	Yes
Uqcrh	3	Yes	No	No	No	Yes	No	No	Yes
Mien1	3	No	Yes	No	No	Yes	No	No	Yes
Ncl	3	Yes	No	No	No	Yes	No	No	Yes
Wdfy3	3	Yes	Yes	No	No	No	No	No	Yes
Lamtor1	3	No	Yes	No	No	Yes	No	No	Yes
Nme2	3	Yes	No	No	No	Yes	No	No	Yes
Cdk5r1	3	Yes	Yes	No	No	No	No	No	Yes
Cst6	3	No	Yes	No	No	Yes	Yes	No	No
Brsk1	3	No	Yes	No	No	No	Yes	No	Yes
Npdc1	3	Yes	Yes	No	No	Yes	No	No	No
Sbk1	3	No	No	Yes	No	No	Yes	No	Yes
Grin2b	3	Yes	Yes	No	No	No	No	No	Yes
Ap1s1	3	No	Yes	No	No	Yes	No	No	Yes
Coro2b	3	Yes	Yes	No	No	No	No	No	Yes
Ndufab1	3	Yes	No	No	No	Yes	No	No	Yes
Atp5k	3	Yes	No	No	No	Yes	No	No	Yes
Atp5b	3	Yes	No	Yes	No	No	No	No	Yes
Dhx9	3	Yes	Yes	No	No	No	No	No	Yes
Tbc1d24	3	No	Yes	No	No	No	Yes	No	Yes
Calm2	3	No	Yes	No	No	No	No	Yes	Yes
Bola2	3	Yes	No	No	No	Yes	No	No	Yes
Arpp19	3	Yes	No	No	Yes	No	No	Yes	No
Pdzd4	3	Yes	Yes	No	No	No	Yes	No	No
Arpc2	3	No	Yes	No	Yes	No	No	No	Yes
Arpc4	3	Yes	Yes	No	No	Yes	No	No	No
Nsmf	3	No	No	No	No	No	Yes	Yes	Yes
Wdr13	3	No	Yes	No	No	No	Yes	No	Yes
Grin1	3	Yes	Yes	No	No	No	No	No	Yes
Cbarp	3	Yes	Yes	No	No	No	No	No	Yes
Rpl41	3	No	Yes	No	No	Yes	No	No	Yes
Ndufa10	3	No	Yes	No	No	Yes	No	No	Yes
Ndufs4	3	Yes	No	No	No	No	Yes	No	Yes
Hnrnpa1	3	Yes	Yes	No	No	No	No	No	Yes
Wbp2	3	Yes	Yes	No	No	No	No	No	Yes
Wbp1	3	Yes	No	No	No	Yes	Yes	No	No
Synj1	3	Yes	Yes	No	No	No	No	No	Yes
Rpl23a	3	No	Yes	No	No	Yes	No	No	Yes
B3gat3	3	Yes	Yes	No	No	Yes	No	No	No
Gfod1	3	Yes	No	No	No	No	Yes	No	Yes
Rnf10	3	Yes	No	Yes	No	No	No	No	Yes
Nenf	3	Yes	No	No	No	Yes	No	No	Yes
Atp2a2	3	Yes	No	No	Yes	No	No	No	Yes
Nrgn	3	No	Yes	Yes	No	No	No	No	Yes
Nucks1	3	Yes	Yes	No	No	No	No	No	Yes
Uqcr10	3	Yes	No	No	No	Yes	No	No	Yes
Bok	3	Yes	No	Yes	No	Yes	No	No	No
Hsp90aa1	3	Yes	Yes	No	No	No	No	No	Yes
Eif3i	3	Yes	Yes	No	No	No	No	No	Yes
Atp5j2	3	Yes	No	No	No	Yes	No	No	Yes
Uhmk1	3	Yes	Yes	No	No	No	No	No	Yes
Ccdc124	3	No	No	No	Yes	Yes	No	No	Yes
Phactr3	3	Yes	No	No	No	No	Yes	No	Yes
Rpl13a	3	Yes	Yes	No	No	No	No	No	Yes
Mafg	3	Yes	No	No	No	No	Yes	No	Yes
Kifc2	3	Yes	Yes	No	No	No	Yes	No	No
Map1b	3	No	Yes	Yes	No	No	No	No	Yes
Cdc37	3	Yes	Yes	No	No	No	No	No	Yes
Trappc2l	3	No	Yes	No	No	Yes	No	No	Yes
Ndufs7	3	Yes	No	No	No	No	Yes	No	Yes
G3bp2	3	No	Yes	No	Yes	No	No	No	Yes
Begain	3	Yes	Yes	No	No	No	Yes	No	No
Rack1	3	Yes	No	No	No	No	Yes	No	Yes
Mmd	3	Yes	No	Yes	No	No	No	No	Yes
Adcy5	3	No	No	No	No	No	Yes	Yes	Yes
Psmd4	3	Yes	No	No	No	Yes	No	No	Yes
Psmd3	3	Yes	Yes	No	No	No	No	No	Yes
Nefm	3	Yes	Yes	No	No	No	No	No	Yes
Nefl	3	Yes	Yes	No	No	No	No	No	Yes
Pip5k1c	3	No	Yes	No	No	No	Yes	No	Yes
Naa38	3	Yes	No	No	No	Yes	No	No	Yes
Edf1	3	Yes	No	No	No	Yes	No	No	Yes
Hpca	3	Yes	Yes	Yes	No	No	No	No	No
Tenm4	3	Yes	Yes	No	Yes	No	No	No	No
Pabpn1	3	Yes	Yes	No	No	No	No	No	Yes
Dgkg	3	Yes	Yes	No	No	No	No	No	Yes
Evl	3	No	Yes	No	No	No	Yes	No	Yes
B4galt2	3	Yes	Yes	No	No	No	Yes	No	No
Rpl37a	3	No	No	No	No	Yes	Yes	No	Yes
Dok6	3	Yes	Yes	No	No	No	Yes	No	No
Nudc	3	Yes	Yes	No	No	No	No	No	Yes
Ptp4a2	3	Yes	Yes	No	No	No	No	No	Yes
Mfap2	3	No	No	No	Yes	Yes	Yes	No	No
Eif5a	3	Yes	No	No	No	Yes	No	No	Yes
Polr1d	3	Yes	No	No	No	Yes	No	No	Yes
Oscp1	3	No	Yes	No	No	No	Yes	No	Yes
Celf4	3	No	Yes	No	No	No	Yes	No	Yes
Aes	3	No	No	No	No	Yes	Yes	No	Yes
Ppig	3	Yes	No	No	No	Yes	No	No	Yes
Ppia	3	Yes	Yes	No	No	No	No	No	Yes
Lhfpl4	3	No	Yes	No	No	Yes	No	No	Yes
Cox6a1	3	No	No	No	No	Yes	Yes	No	Yes
Hnrnpu	3	No	Yes	No	Yes	No	No	No	Yes
Rpl35a	3	Yes	No	No	No	Yes	No	No	Yes
Ppp2r2c	3	Yes	No	No	No	No	Yes	No	Yes
Psmb7	3	No	Yes	No	No	Yes	No	No	Yes
Psmb4	3	Yes	No	No	No	Yes	No	No	Yes
Pgam1	3	Yes	Yes	No	No	No	No	No	Yes
Ndufa3	3	Yes	No	No	No	Yes	No	No	Yes
Ndufa8	3	Yes	No	No	No	Yes	No	No	Yes
Homer2	3	Yes	Yes	No	No	No	Yes	No	No
Aco2	3	No	No	Yes	No	No	Yes	No	Yes
Serpine2	3	Yes	No	No	No	No	Yes	No	Yes
Ina	3	No	Yes	Yes	No	No	No	No	Yes
Mapk8ip3	3	Yes	No	No	No	No	Yes	No	Yes
Rps11	3	Yes	No	No	No	Yes	No	No	Yes
Rps17	3	Yes	No	No	No	Yes	No	No	Yes
Rps14	3	Yes	No	No	No	Yes	No	No	Yes
Rps19	3	No	Yes	No	No	Yes	No	No	Yes
Rps18	3	No	Yes	No	No	Yes	No	No	Yes
Syn1	3	Yes	Yes	No	No	No	No	No	Yes
Tmsb4x	3	No	Yes	Yes	No	No	No	No	Yes
Rab6a	3	Yes	Yes	No	No	No	No	No	Yes
Ndufc2	3	Yes	No	No	No	Yes	No	No	Yes
Adrm1	3	Yes	Yes	No	No	Yes	No	No	No
Eef1a1	3	Yes	No	Yes	No	No	No	No	Yes
Eef1a2	3	No	Yes	No	Yes	No	No	No	Yes
Gnl1	3	Yes	Yes	No	No	No	No	No	Yes
Cnksr2	3	Yes	Yes	No	No	No	Yes	No	No
Jpt1	3	No	Yes	No	No	Yes	No	No	Yes
Mydgf	3	Yes	No	No	No	Yes	No	No	Yes
Snf8	3	No	No	No	No	Yes	Yes	No	Yes
Snrpn	3	No	Yes	Yes	No	No	No	No	Yes
Ap3s2	3	Yes	No	No	No	No	Yes	No	Yes
Rps27a	3	Yes	Yes	No	No	No	No	No	Yes
Rundc3a	3	No	Yes	No	No	No	Yes	No	Yes
Epb41l1	3	No	No	Yes	No	No	Yes	No	Yes
Mink1	3	Yes	Yes	No	No	No	Yes	No	No
Eif3k	3	No	Yes	No	No	Yes	No	No	Yes
Ypel3	3	No	Yes	No	No	Yes	No	No	Yes
Eif3a	3	Yes	Yes	No	Yes	No	No	No	No
Mif	3	No	No	No	No	Yes	Yes	No	Yes
Phactr1	3	Yes	No	No	No	No	Yes	No	Yes
Bzw2	3	Yes	Yes	No	No	No	No	No	Yes
Tanc2	3	Yes	Yes	No	No	No	No	No	Yes
Cox8a	3	No	No	No	No	Yes	Yes	No	Yes
Tuba1b	3	Yes	Yes	No	No	No	No	No	Yes
Sbf1	3	Yes	No	Yes	No	No	Yes	No	No
Pfdn5	3	Yes	No	No	No	Yes	No	No	Yes
Epn1	3	No	Yes	No	No	No	Yes	No	Yes
Eri3	2	No	Yes	No	No	Yes	No	No	No
Shank3	2	No	No	No	No	No	Yes	No	Yes
Shank2	2	Yes	No	No	No	No	No	No	Yes
Pmvk	2	No	No	No	No	Yes	No	No	Yes
Rbm8a	2	Yes	No	No	No	Yes	No	No	No
Btg2	2	Yes	No	No	No	No	No	Yes	No
Ndrg4	2	No	Yes	No	No	No	No	No	Yes
Gga3	2	Yes	Yes	No	No	No	No	No	No
Lingo1	2	Yes	Yes	No	No	No	No	No	No
Xiap	2	Yes	No	No	No	No	No	No	Yes
Syt1	2	No	Yes	No	No	No	No	No	Yes
Ubfd1	2	No	Yes	No	No	No	No	No	Yes
Gria2	2	No	Yes	No	No	No	No	No	Yes
Gria1	2	No	Yes	No	No	No	No	No	Yes
Trim32	2	No	Yes	No	No	No	No	No	Yes
Trim37	2	Yes	No	No	No	No	No	No	Yes
Trim35	2	No	Yes	No	No	No	No	No	Yes
Tppp	2	Yes	No	No	No	No	No	No	Yes
Rpl38	2	No	No	No	No	Yes	No	No	Yes
Rpl39	2	Yes	No	No	No	No	No	No	Yes
Rpl34	2	No	No	No	No	Yes	No	No	Yes
Rpl30	2	No	Yes	No	No	No	No	No	Yes
Anp32a	2	No	Yes	No	No	No	No	No	Yes
Ppme1	2	No	Yes	No	No	No	No	No	Yes
Upf3a	2	No	Yes	No	No	Yes	No	No	No
Clcn3	2	No	Yes	No	No	No	No	No	Yes
Clcn4	2	Yes	Yes	No	No	No	No	No	No
H2afx	2	Yes	No	No	No	Yes	No	No	No
H2afz	2	No	No	No	No	Yes	No	No	Yes
Scn1b	2	Yes	No	No	No	No	No	No	Yes
Angel2	2	Yes	No	No	No	No	No	No	Yes
Phc1	2	Yes	No	No	Yes	No	No	No	No
Csnk2a1	2	No	Yes	No	No	No	No	No	Yes
Ier3ip1	2	No	No	No	No	Yes	No	No	Yes
Rnf7	2	Yes	No	No	No	No	No	No	Yes
Nmd3	2	No	Yes	No	No	No	No	No	Yes
Rps15a-ps6	2	Yes	No	No	No	No	No	No	Yes
Tmem160	2	No	No	No	No	Yes	Yes	No	No
Ank2	2	No	No	Yes	No	No	No	No	Yes
BC031181	2	No	No	No	No	Yes	No	No	Yes
Sae1	2	Yes	Yes	No	No	No	No	No	No
Akirin1	2	Yes	Yes	No	No	No	No	No	No
Nop58	2	No	Yes	No	No	No	No	No	Yes
Itga4	2	No	Yes	No	No	No	No	No	Yes
Nsg2	2	No	No	Yes	No	No	No	No	Yes
Sparc	2	No	No	No	No	Yes	No	No	Yes
Cacna1i	2	No	Yes	No	No	No	Yes	No	No
Ctdspl2	2	No	Yes	No	No	No	No	No	Yes
Gcsh	2	No	No	No	No	No	Yes	No	Yes
Arhgap1	2	Yes	Yes	No	No	No	No	No	No
Mtch1	2	Yes	No	Yes	No	No	No	No	No
Ankrd27	2	Yes	Yes	No	No	No	No	No	No
Cnot1	2	Yes	Yes	No	No	No	No	No	No
Cnot4	2	No	Yes	No	No	No	No	No	Yes
Nfib	2	No	No	No	Yes	No	No	No	Yes
Nfia	2	Yes	No	No	No	No	No	No	Yes
Nfix	2	Yes	No	No	No	No	No	No	Yes
Rpl18	2	No	No	No	No	Yes	No	No	Yes
Lyrm9	2	Yes	No	No	No	No	No	No	Yes
Klf13	2	Yes	No	No	No	No	No	No	Yes
Unc80	2	Yes	Yes	No	No	No	No	No	No
Syngap1	2	No	Yes	No	No	No	Yes	No	No
Sod1	2	No	No	No	No	Yes	No	No	Yes
Necap1	2	Yes	Yes	No	No	No	No	No	No
Chgb	2	No	Yes	Yes	No	No	No	No	No
Napa	2	No	Yes	No	No	No	No	No	Yes
Id2	2	No	No	No	Yes	No	No	No	Yes
Id3	2	Yes	No	No	Yes	No	No	No	No
Rmnd5a	2	Yes	No	No	No	No	No	No	Yes
Arpp21	2	Yes	Yes	No	No	No	No	No	No
Nf2	2	Yes	No	No	No	No	Yes	No	No
Spryd7	2	No	Yes	No	No	No	No	No	Yes
Bnip3l	2	Yes	No	No	No	No	No	No	Yes
Eps15	2	No	No	Yes	No	No	No	No	Yes
Map3k7	2	Yes	No	No	Yes	No	No	No	No
Basp1	2	Yes	No	No	No	No	No	No	Yes
Abca3	2	No	Yes	No	No	No	No	No	Yes
Zbtb6	2	Yes	Yes	No	No	No	No	No	No
Rfx7	2	Yes	No	No	No	No	No	No	Yes
Apopt1	2	No	Yes	No	No	No	No	No	Yes
Bora	2	Yes	Yes	No	No	No	No	No	No
Pop7	2	No	Yes	No	No	Yes	No	No	No
Eif4g2	2	No	No	No	Yes	No	No	No	Yes
Akap11	2	No	Yes	No	No	No	No	No	Yes
Snap47	2	No	Yes	No	No	No	No	No	Yes
Mlf2	2	No	Yes	No	No	No	No	No	Yes
Herc1	2	No	Yes	No	No	No	No	No	Yes
Zcchc17	2	No	Yes	No	No	No	No	No	Yes
Zcchc14	2	Yes	Yes	No	No	No	No	No	No
Igf2	2	Yes	No	No	No	No	No	Yes	No
Apoe	2	No	No	No	No	Yes	Yes	No	No
Rad21	2	Yes	No	No	No	No	No	No	Yes
Atp6v0d1	2	No	Yes	No	No	No	No	No	Yes
Stard7	2	Yes	No	No	Yes	No	No	No	No
Pbx1	2	Yes	No	No	No	No	No	No	Yes
Rnf123	2	Yes	Yes	No	No	No	No	No	No
Pip4k2c	2	Yes	Yes	No	No	No	No	No	No
Pip4k2b	2	No	Yes	No	No	No	No	No	Yes
Atp5c1	2	Yes	No	No	No	No	No	No	Yes
Caln1	2	No	Yes	No	No	No	Yes	No	No
Tmem59l	2	No	Yes	No	No	No	No	No	Yes
Camta2	2	Yes	No	No	No	No	Yes	No	No
Camta1	2	No	Yes	No	No	No	No	No	Yes
Fstl5	2	No	Yes	No	No	No	Yes	No	No
Srcin1	2	No	No	No	No	No	Yes	No	Yes
Rp9	2	Yes	No	No	No	Yes	No	No	No
Akt1s1	2	No	Yes	No	No	Yes	No	No	No
Ski	2	Yes	No	No	No	No	No	No	Yes
Pcsk2	2	Yes	Yes	No	No	No	No	No	No
Pcsk1	2	Yes	Yes	No	No	No	No	No	No
Pcsk6	2	Yes	No	No	No	No	No	Yes	No
Cdk2ap1	2	Yes	No	No	Yes	No	No	No	No
Pcsk1n	2	No	No	No	No	Yes	No	No	Yes
Meis2	2	Yes	No	No	No	No	No	No	Yes
Zfr	2	Yes	No	No	No	No	No	No	Yes
Nme7	2	Yes	No	No	No	No	No	No	Yes
Aaas	2	Yes	Yes	No	No	No	No	No	No
Cisd1	2	No	No	No	No	Yes	No	No	Yes
Med16	2	No	Yes	No	No	No	Yes	No	No
Vps13b	2	Yes	Yes	No	No	No	No	No	No
Cntfr	2	Yes	No	No	No	No	Yes	No	No
Tmem127	2	Yes	Yes	No	No	No	No	No	No
Desi1	2	No	No	No	No	No	Yes	No	Yes
Wipi2	2	No	Yes	No	No	No	No	No	Yes
Nudcd3	2	No	Yes	No	No	No	No	No	Yes
Rnasek	2	No	No	No	No	Yes	No	No	Yes
Ccdc88a	2	Yes	No	No	No	No	No	No	Yes
Plekhm2	2	Yes	Yes	No	No	No	No	No	No
Tma7	2	No	Yes	No	No	No	No	No	Yes
Ubqln2	2	No	Yes	No	No	No	No	No	Yes
Ubqln4	2	No	Yes	No	No	No	Yes	No	No
Map2k4	2	No	Yes	No	No	No	No	No	Yes
Cyb5b	2	Yes	No	No	No	No	No	No	Yes
Ddit4	2	Yes	No	No	No	No	Yes	No	No
Dnajc7	2	Yes	Yes	No	No	No	No	No	No
Rogdi	2	No	Yes	No	No	No	No	No	Yes
Pcif1	2	Yes	No	No	No	No	No	No	Yes
Srp72	2	No	Yes	No	No	No	No	No	Yes
Luc7l3	2	No	Yes	No	No	Yes	No	No	No
Zfp335	2	No	Yes	No	Yes	No	No	No	No
Chmp4b	2	No	Yes	No	No	Yes	No	No	No
Dlg3	2	Yes	Yes	No	No	No	No	No	No
Rgs7bp	2	No	Yes	No	No	No	No	No	Yes
Swi5	2	No	Yes	No	No	No	No	No	Yes
Rbbp6	2	Yes	Yes	No	No	No	No	No	No
Rabac1	2	No	No	No	No	Yes	No	No	Yes
Dst	2	Yes	No	No	Yes	No	No	No	No
Chchd10	2	No	No	No	No	Yes	No	No	Yes
Prkab2	2	Yes	Yes	No	No	No	No	No	No
Rsbn1l	2	Yes	Yes	No	No	No	No	No	No
Auh	2	Yes	No	No	No	No	No	No	Yes
Cend1	2	Yes	No	No	No	No	No	No	Yes
Dact3	2	No	No	No	No	No	Yes	No	Yes
Galk1	2	Yes	No	No	No	Yes	No	No	No
Tulp4	2	Yes	No	No	No	No	No	No	Yes
Fem1b	2	Yes	No	No	No	No	No	No	Yes
Atp6v1c1	2	No	Yes	No	No	No	No	No	Yes
Nus1	2	Yes	No	No	No	No	No	No	Yes
Bex1	2	No	Yes	No	No	No	No	No	Yes
Prcp	2	Yes	Yes	No	No	No	No	No	No
Bend6	2	No	Yes	No	No	No	No	No	Yes
Spata2l	2	Yes	Yes	No	No	No	No	No	No
Gdi2	2	No	Yes	No	No	No	No	Yes	No
Gdi1	2	No	Yes	No	No	No	No	No	Yes
Cby1	2	Yes	No	No	No	No	No	No	Yes
Rtn1	2	No	Yes	No	No	No	No	No	Yes
Rtn3	2	No	Yes	No	No	No	No	No	Yes
Timm13	2	No	No	No	No	Yes	No	No	Yes
Timm10	2	No	No	No	No	Yes	No	No	Yes
Prr11	2	Yes	Yes	No	No	No	No	No	No
Qars	2	Yes	Yes	No	No	No	No	No	No
Aplp2	2	Yes	No	No	No	No	No	No	Yes
Zfp74	2	Yes	Yes	No	No	No	No	No	No
Zmat2	2	Yes	Yes	No	No	No	No	No	No
Zmat4	2	No	Yes	No	No	No	Yes	No	No
Pom121	2	No	Yes	No	No	No	Yes	No	No
Mef2c	2	Yes	No	No	No	No	No	No	Yes
Zfp358	2	Yes	Yes	No	No	No	No	No	No
Rnaset2b	2	Yes	No	No	No	Yes	No	No	No
Pfn2	2	No	Yes	No	No	No	No	No	Yes
Erbb4	2	Yes	No	No	No	No	No	No	Yes
B9d2	2	No	Yes	No	No	Yes	No	No	No
Lsm4	2	No	Yes	No	No	Yes	No	No	No
Lsm7	2	No	Yes	No	No	Yes	No	No	No
Mon1b	2	Yes	Yes	No	No	No	No	No	No
Vprbp	2	Yes	Yes	No	No	No	No	No	No
Myl12b	2	Yes	No	No	No	No	No	No	Yes
Plppr4	2	No	Yes	No	No	No	No	No	Yes
Acss2	2	No	Yes	No	No	No	No	No	Yes
Pgk1	2	No	Yes	No	No	No	No	No	Yes
Ctnnd2	2	No	No	No	Yes	No	Yes	No	No
Drap1	2	No	No	No	No	Yes	No	No	Yes
Lypd1	2	No	Yes	No	No	No	No	No	Yes
Tmem8b	2	Yes	Yes	No	No	No	No	No	No
Tmem256	2	No	No	No	No	Yes	No	No	Yes
Rexo1	2	Yes	Yes	No	No	No	No	No	No
Arfip2	2	No	Yes	No	No	No	No	No	Yes
Scoc	2	No	Yes	No	No	No	No	No	Yes
Gnaq	2	No	Yes	No	No	No	No	No	Yes
Gnas	2	Yes	No	No	No	No	No	No	Yes
Nsmce1	2	No	No	No	No	Yes	Yes	No	No
Lrrc73	2	Yes	Yes	No	No	No	No	No	No
Snurf	2	No	Yes	Yes	No	No	No	No	No
Gabbr1	2	No	No	No	No	No	Yes	No	Yes
Prdx5	2	No	No	No	No	Yes	No	No	Yes
Prdx2	2	No	No	No	No	Yes	No	No	Yes
Panx2	2	No	Yes	No	No	No	Yes	No	No
Wdr44	2	Yes	Yes	No	No	No	No	No	No
Wdr45	2	Yes	Yes	No	No	No	No	No	No
Wdr48	2	Yes	Yes	No	No	No	No	No	No
Babam1	2	No	Yes	No	No	Yes	No	No	No
Grik5	2	No	Yes	No	No	No	Yes	No	No
Anapc11	2	No	No	No	No	Yes	No	No	Yes
Rnf44	2	Yes	No	No	No	No	No	No	Yes
Usp45	2	Yes	Yes	No	No	No	No	No	No
Cops9	2	No	No	No	No	Yes	No	No	Yes
Cops6	2	No	Yes	No	No	No	No	No	Yes
Cops5	2	Yes	Yes	No	No	No	No	No	No
U2af1l4	2	Yes	Yes	No	No	No	No	No	No
Ubash3b	2	Yes	No	No	No	No	No	No	Yes
C530008M17Rik	2	Yes	No	No	No	No	No	No	Yes
Rps6kb1	2	Yes	No	No	No	No	No	No	Yes
Mgst3	2	No	Yes	No	No	No	No	No	Yes
Tubb2a	2	No	Yes	No	No	No	No	No	Yes
Tubb2b	2	Yes	No	No	No	No	No	No	Yes
Senp2	2	No	Yes	No	No	No	No	No	Yes
Net1	2	No	Yes	No	No	Yes	No	No	No
Glb1	2	Yes	Yes	No	No	No	No	No	No
Adap1	2	No	Yes	No	No	No	Yes	No	No
Adap2	2	No	Yes	No	No	No	No	No	Yes
Stx8	2	Yes	No	No	No	Yes	No	No	No
Pygb	2	Yes	No	No	No	No	Yes	No	No
Ctnnb1	2	No	No	No	Yes	No	No	No	Yes
Edc4	2	No	Yes	No	Yes	No	No	No	No
Vegfb	2	No	No	No	No	Yes	No	No	Yes
Kcnmb4	2	No	Yes	No	No	No	Yes	No	No
Arf4	2	Yes	No	No	No	No	No	No	Yes
Cacna2d3	2	No	Yes	No	No	No	Yes	No	No
Pdcd5	2	No	No	No	No	Yes	No	No	Yes
Ndufv3	2	No	No	No	No	Yes	No	No	Yes
Atp6v1g2	2	No	Yes	No	No	No	No	No	Yes
Atp6v1g1	2	No	No	No	No	Yes	No	No	Yes
Dync1h1	2	No	Yes	No	No	No	No	No	Yes
Trak1	2	Yes	No	No	No	No	No	No	Yes
Aup1	2	Yes	No	No	No	Yes	No	No	No
Timm50	2	Yes	No	No	No	Yes	No	No	No
Otud5	2	No	Yes	No	No	No	Yes	No	No
Slc1a1	2	Yes	No	No	No	No	No	No	Yes
Slc1a2	2	No	No	No	No	No	Yes	No	Yes
Anapc4	2	Yes	Yes	No	No	No	No	No	No
Rufy3	2	Yes	No	No	No	No	No	No	Yes
Cadps	2	No	Yes	No	No	No	No	No	Yes
Supt6	2	Yes	Yes	No	No	No	No	No	No
Sgsm2	2	Yes	No	No	No	No	Yes	No	No
Gas5	2	No	No	No	No	Yes	No	No	Yes
Mrpl36	2	No	No	No	No	Yes	No	No	Yes
Mrpl34	2	No	No	No	No	Yes	No	No	Yes
Mrpl33	2	No	No	No	No	Yes	No	No	Yes
Camk2n2	2	No	No	No	No	No	Yes	No	Yes
Nup88	2	Yes	Yes	No	No	No	No	No	No
Clasp1	2	No	Yes	No	No	No	No	No	Yes
Ccnd2	2	Yes	No	No	No	No	No	No	Yes
Rhbdd2	2	Yes	No	No	No	No	No	No	Yes
Rps6	2	No	No	No	No	Yes	No	No	Yes
Rps5	2	No	No	No	No	Yes	No	No	Yes
Rps3	2	No	No	No	No	Yes	No	No	Yes
Drg1	2	No	Yes	No	No	No	No	No	Yes
Grb10	2	Yes	No	No	No	No	No	No	Yes
Mapk1ip1	2	Yes	Yes	No	No	No	No	No	No
Hsp90ab1	2	Yes	No	No	No	No	No	No	Yes
Tbca	2	No	No	No	No	Yes	No	No	Yes
Trim8	2	Yes	No	No	No	No	No	No	Yes
Stxbp5l	2	Yes	Yes	No	No	No	No	No	No
Baalc	2	No	No	No	No	No	Yes	No	Yes
Trpc4ap	2	No	Yes	No	No	No	No	No	Yes
Selenot	2	No	Yes	No	No	No	No	No	Yes
Selenok	2	No	No	No	No	Yes	No	No	Yes
Selenoh	2	No	No	No	No	Yes	No	No	Yes
Selenom	2	No	No	No	No	Yes	No	No	Yes
Ndor1	2	Yes	No	No	No	No	Yes	No	No
Tmem214	2	Yes	Yes	No	No	No	No	No	No
Arl2bp	2	No	No	No	No	No	Yes	No	Yes
Ppm1e	2	No	Yes	No	No	No	No	No	Yes
Rpl8	2	No	No	No	No	Yes	No	No	Yes
Rpl9	2	No	No	No	No	Yes	No	No	Yes
Rpl6	2	No	Yes	No	No	No	No	No	Yes
Rpl7	2	Yes	No	No	No	No	No	No	Yes
D8Ertd738e	2	No	No	No	No	Yes	No	No	Yes
Irgq	2	Yes	No	No	Yes	No	No	No	No
Setd7	2	Yes	No	No	No	No	No	No	Yes
Tspan7	2	No	No	No	No	No	Yes	No	Yes
Wdr89	2	Yes	No	No	No	No	No	No	Yes
Kif5a	2	No	No	Yes	No	No	No	No	Yes
Pitpna	2	No	No	No	Yes	No	No	No	Yes
Fto	2	No	Yes	No	No	No	No	No	Yes
Stx1b	2	No	Yes	No	No	No	No	No	Yes
Eef1g	2	No	Yes	No	No	No	No	No	Yes
Mrpl10	2	Yes	No	No	No	No	No	No	Yes
Mrpl17	2	No	No	No	No	Yes	No	No	Yes
Uqcc2	2	No	No	No	No	Yes	No	No	Yes
Naa20	2	Yes	Yes	No	No	No	No	No	No
Gstm5	2	Yes	No	No	No	No	No	No	Yes
Gstm6	2	No	Yes	No	Yes	No	No	No	No
St6galnac6	2	No	Yes	No	No	No	Yes	No	No
Pde2a	2	Yes	No	No	No	No	No	No	Yes
Set	2	No	Yes	No	No	No	No	No	Yes
Psme3	2	Yes	Yes	No	No	No	No	No	No
Ndufb11	2	No	No	No	No	Yes	No	No	Yes
Atp5g1	2	No	No	No	No	Yes	No	No	Yes
Nadk2	2	Yes	Yes	No	No	No	No	No	No
Uchl1	2	No	No	No	No	Yes	No	No	Yes
Pds5a	2	Yes	Yes	No	No	No	No	No	No
Trappc13	2	Yes	No	No	No	No	No	No	Yes
Tubb3	2	No	Yes	No	No	No	No	No	Yes
Prrc2c	2	No	Yes	No	No	No	No	No	Yes
Nav2	2	Yes	No	No	No	No	No	No	Yes
Gng2	2	No	Yes	No	No	No	No	No	Yes
Gng3	2	No	Yes	No	No	No	No	No	Yes
Prrc2a	2	Yes	No	No	No	No	Yes	No	No
Vps26a	2	Yes	Yes	No	No	No	No	No	No
Vps26b	2	No	Yes	No	No	No	No	No	Yes
Pea15a	2	Yes	No	No	No	No	No	No	Yes
Psmc1	2	Yes	Yes	No	No	No	No	No	No
Sqstm1	2	No	Yes	No	No	No	No	No	Yes
Ppp3r1	2	Yes	Yes	No	No	No	No	No	No
Erp29	2	No	Yes	No	No	Yes	No	No	No
Sppl2b	2	Yes	Yes	No	No	No	No	No	No
Drosha	2	No	Yes	No	Yes	No	No	No	No
Prpf31	2	Yes	Yes	No	No	No	No	No	No
Htr3a	2	No	Yes	No	No	No	Yes	No	No
Hmgb2	2	Yes	No	No	No	Yes	No	No	No
Hmgb1	2	Yes	No	No	No	No	No	No	Yes
Syt11	2	No	Yes	No	No	No	No	No	Yes
Gak	2	Yes	Yes	No	No	No	No	No	No
Cited2	2	Yes	No	No	No	No	No	No	Yes
Atp5a1	2	Yes	No	No	No	No	No	No	Yes
Gaa	2	Yes	Yes	No	No	No	No	No	No
Atxn1	2	No	No	No	No	No	Yes	No	Yes
Slc6a1	2	No	No	No	No	No	Yes	No	Yes
Mapk1ip1l	2	Yes	Yes	No	No	No	No	No	No
Camk2g	2	No	No	No	No	No	Yes	No	Yes
Camk2b	2	No	Yes	No	No	No	No	No	Yes
Ubxn1	2	Yes	No	No	No	Yes	No	No	No
Setdb1	2	Yes	No	No	No	No	Yes	No	No
Ensa	2	Yes	No	No	No	No	No	No	Yes
Tnfaip8l2	2	Yes	Yes	No	No	No	No	No	No
Arl4c	2	No	No	No	No	No	Yes	No	Yes
Ahcy	2	Yes	Yes	No	No	No	No	No	No
Shisa4	2	Yes	No	No	No	No	Yes	No	No
Kif3a	2	No	Yes	No	No	No	No	No	Yes
Ufc1	2	No	No	No	No	Yes	No	No	Yes
Psmg3	2	Yes	No	No	No	Yes	No	No	No
Kcnh7	2	No	Yes	No	No	No	No	No	Yes
Kcnh3	2	No	Yes	No	No	No	Yes	No	No
Cpne7	2	Yes	Yes	No	No	No	No	No	No
Git1	2	No	Yes	No	No	No	Yes	No	No
Rbm33	2	Yes	Yes	No	No	No	No	No	No
Sept7	2	No	No	No	No	No	No	Yes	Yes
Tecr	2	Yes	Yes	No	No	No	No	No	No
Ipo5	2	No	Yes	No	No	No	No	No	Yes
Scg3	2	No	No	No	No	No	Yes	Yes	No
Eif4h	2	Yes	No	No	No	No	No	No	Yes
Eif4e	2	No	Yes	No	No	No	No	No	Yes
Eif4b	2	Yes	Yes	No	No	No	No	No	No
Cabp7	2	No	Yes	No	No	No	Yes	No	No
Cabp1	2	No	No	No	No	Yes	No	No	Yes
Tpm1	2	Yes	No	No	No	No	No	No	Yes
Coq10a	2	No	Yes	No	No	No	No	No	Yes
Gm15427	2	Yes	No	No	No	No	No	No	Yes
Capza2	2	Yes	Yes	No	No	No	No	No	No
Serinc1	2	No	Yes	No	No	No	No	No	Yes
Serinc3	2	Yes	No	No	No	No	No	No	Yes
Dlst	2	Yes	No	No	No	No	No	No	Yes
Mrpl57	2	No	No	No	No	Yes	No	No	Yes
Mrpl51	2	No	No	No	No	Yes	No	No	Yes
Mrpl52	2	No	No	No	No	Yes	No	No	Yes
Pld3	2	Yes	Yes	No	No	No	No	No	No
Polr2f	2	Yes	No	No	No	Yes	No	No	No
Polr2l	2	No	No	No	No	Yes	No	No	Yes
Poldip3	2	No	Yes	No	No	Yes	No	No	No
Clec16a	2	Yes	Yes	No	No	No	No	No	No
Thra	2	No	No	No	No	No	Yes	No	Yes
Fbxo41	2	Yes	No	No	No	No	Yes	No	No
Mlst8	2	Yes	Yes	No	No	No	No	No	No
Rasl10b	2	Yes	No	No	No	No	No	No	Yes
Wsb2	2	Yes	No	No	No	No	No	No	Yes
Purb	2	Yes	No	No	No	No	No	No	Yes
Pura	2	No	No	No	No	Yes	No	No	Yes
Ythdc1	2	Yes	Yes	No	No	No	No	No	No
Caly	2	No	Yes	No	No	No	No	No	Yes
Phb	2	No	No	No	No	Yes	No	No	Yes
Mustn1	2	No	Yes	No	No	No	Yes	No	No
Snrnp70	2	Yes	Yes	No	No	No	No	No	No
Rab5b	2	No	Yes	No	No	No	No	No	Yes
Psma3	2	No	Yes	No	No	No	No	No	Yes
Psma7	2	No	No	No	No	Yes	No	No	Yes
Ttc7b	2	Yes	No	No	No	No	No	No	Yes
Nbr1	2	Yes	Yes	No	No	No	No	No	No
Rbm14	2	Yes	No	No	No	No	No	No	Yes
Ppp2r1a	2	No	Yes	No	No	No	No	No	Yes
Gfpt1	2	No	Yes	No	No	No	No	No	Yes
Ptk2b	2	Yes	Yes	No	No	No	No	No	No
Gpr137	2	No	Yes	No	No	No	Yes	No	No
Kif21b	2	No	Yes	No	No	No	No	No	Yes
Etf1	2	Yes	No	No	Yes	No	No	No	No
Mre11a	2	Yes	No	No	No	No	No	No	Yes
D17Wsu92e	2	Yes	No	No	No	No	No	No	Yes
Pum1	2	Yes	Yes	No	No	No	No	No	No
Snx12	2	Yes	No	No	No	No	No	No	Yes
Sema6d	2	Yes	No	No	No	No	Yes	No	No
Dcp2	2	Yes	Yes	No	No	No	No	No	No
Bag6	2	Yes	Yes	No	No	No	No	No	No
Nfkbib	2	No	No	No	Yes	Yes	No	No	No
Rhbdl1	2	No	Yes	No	No	No	Yes	No	No
Fmnl1	2	Yes	Yes	No	No	No	No	No	No
Jak1	2	Yes	No	No	Yes	No	No	No	No
Grm5	2	No	Yes	No	No	No	No	No	Yes
Bre	2	No	Yes	No	No	No	No	No	Yes
Ift81	2	Yes	Yes	No	No	No	No	No	No
Tnip2	2	Yes	Yes	No	No	No	No	No	No
Ddb1	2	Yes	Yes	No	No	No	No	No	No
Bcl2l2	2	No	No	No	No	No	Yes	No	Yes
Pde4a	2	No	Yes	No	No	No	No	No	Yes
Pde4d	2	No	Yes	No	No	No	No	No	Yes
Gatsl2	2	No	Yes	No	No	No	No	No	Yes
Rapgefl1	2	Yes	Yes	No	No	No	No	No	No
Canx	2	No	Yes	No	No	No	No	No	Yes
Kcmf1	2	No	No	No	Yes	No	No	No	Yes
Arl2	2	Yes	No	No	No	Yes	No	No	No
Clip3	2	Yes	No	No	No	No	No	No	Yes
Actg1	2	No	Yes	No	No	No	No	No	Yes
Lars2	2	Yes	No	No	No	No	No	No	Yes
Arhgap25	2	Yes	Yes	No	No	No	No	No	No
Crip1	2	Yes	No	No	No	Yes	No	No	No
Apbb1ip	2	No	Yes	No	No	No	No	No	Yes
B4galnt1	2	Yes	Yes	No	No	No	No	No	No
Lsm12	2	No	No	No	No	No	Yes	No	Yes
Alyref	2	No	No	No	Yes	No	No	No	Yes
Aprt	2	No	No	No	Yes	Yes	No	No	No
Trim46	2	Yes	Yes	No	No	No	No	No	No
Trim44	2	No	Yes	No	No	No	No	No	Yes
Rap1gap2	2	No	Yes	No	No	No	Yes	No	No
Nfkb2	2	Yes	No	No	No	No	No	No	Yes
Aimp1	2	Yes	Yes	No	No	No	No	No	No
Atf2	2	Yes	No	No	No	No	No	No	Yes
Tpi1	2	Yes	No	No	No	No	No	No	Yes
Tcf12	2	Yes	No	No	No	No	No	No	Yes
Ybx3	2	Yes	No	No	Yes	No	No	No	No
Trmt5	2	No	Yes	No	Yes	No	No	No	No
Fxyd6	2	No	No	No	No	No	Yes	Yes	No
Fxyd1	2	No	No	No	No	No	Yes	Yes	No
Bri3bp	2	Yes	No	No	No	No	No	No	Yes
Myt1l	2	Yes	No	No	No	No	No	No	Yes
Mapt	2	No	Yes	No	No	No	No	No	Yes
Phpt1	2	No	No	No	No	Yes	No	No	Yes
Cops7b	2	Yes	Yes	No	No	No	No	No	No
Acp1	2	Yes	No	No	No	No	No	No	Yes
Fam168b	2	Yes	No	No	No	No	No	No	Yes
Cd79b	2	Yes	No	No	No	No	Yes	No	No
Pafah1b1	2	Yes	No	No	No	No	No	No	Yes
Tmem170b	2	Yes	No	No	No	No	No	No	Yes
Oxr1	2	Yes	No	No	No	No	No	No	Yes
Inpp4a	2	Yes	No	No	No	No	No	No	Yes
Mpst	2	Yes	No	No	No	Yes	No	No	No
Bcl11a	2	Yes	No	No	No	No	No	No	Yes
Bcl11b	2	Yes	No	No	No	No	No	No	Yes
Nmnat2	2	No	Yes	No	No	No	No	No	Yes
Csdc2	2	No	No	No	No	No	Yes	No	Yes
Myl6	2	No	Yes	No	No	No	No	No	Yes
Hars	2	No	Yes	No	No	No	No	No	Yes
Bicd1	2	Yes	No	No	No	No	No	No	Yes
Hist1h2bc	2	Yes	No	No	No	Yes	No	No	No
Rab1a	2	No	Yes	No	No	No	No	No	Yes
Cuta	2	Yes	No	No	No	Yes	No	No	No
Rhot1	2	Yes	No	No	No	No	No	No	Yes
Got1	2	No	Yes	No	No	No	No	No	Yes
Gm1673	2	No	No	No	No	Yes	No	No	Yes
Ndufb8	2	No	No	No	No	Yes	No	No	Yes
Ndufb7	2	No	No	No	No	Yes	No	No	Yes
Ndufb4	2	No	Yes	No	No	No	No	No	Yes
Ndufb3	2	No	No	No	No	Yes	No	No	Yes
Ndufb2	2	No	No	No	No	Yes	No	No	Yes
Mrps14	2	Yes	No	No	No	No	No	No	Yes
Ddx46	2	Yes	Yes	No	No	No	No	No	No
Ganab	2	Yes	Yes	No	No	No	No	No	No
Mapk9	2	No	No	No	Yes	No	No	No	Yes
Ptges3	2	No	Yes	No	No	No	No	No	Yes
Ptms	2	No	No	No	No	Yes	No	No	Yes
Pym1	2	No	Yes	No	No	Yes	No	No	No
Gna12	2	No	No	No	No	No	Yes	No	Yes
Macf1	2	Yes	No	No	No	No	No	No	Yes
Klc2	2	Yes	No	No	No	No	No	No	Yes
Tomm6	2	Yes	No	No	No	No	No	No	Yes
Tomm7	2	No	No	No	No	Yes	No	No	Yes
Tomm5	2	No	No	No	No	Yes	No	No	Yes
Nol6	2	Yes	Yes	No	No	No	No	No	No
Gdpd1	2	Yes	Yes	No	No	No	No	No	No
Kmt5b	2	No	No	No	Yes	No	No	No	Yes
Eif1	2	Yes	No	No	No	No	No	No	Yes
Cyb5r4	2	Yes	Yes	No	No	No	No	No	No
Rapgef4	2	Yes	No	No	No	No	No	No	Yes
Rbm6	2	No	Yes	No	No	No	Yes	No	No
Slamf9	2	Yes	Yes	No	No	No	No	No	No
Trpm3	2	Yes	No	No	No	No	No	No	Yes
Mycbp2	2	Yes	Yes	No	No	No	No	No	No
Ldhb	2	Yes	No	No	No	No	No	No	Yes
Arcn1	2	No	Yes	No	No	No	No	No	Yes
Marf1	2	Yes	No	No	No	No	No	Yes	No
Pnn	2	Yes	Yes	No	No	No	No	No	No
Bptf	2	Yes	Yes	No	No	No	No	No	No
Lrrc8b	2	Yes	Yes	No	No	No	No	No	No
Fbxo2	2	No	No	No	No	Yes	No	Yes	No
Fbxo9	2	No	Yes	No	No	No	No	No	Yes
Gadd45g	2	No	No	No	Yes	Yes	No	No	No
Rab3a	2	Yes	No	No	No	No	No	No	Yes
Gapdh	2	Yes	No	No	No	No	No	No	Yes
Osbpl6	2	Yes	Yes	No	No	No	No	No	No
Tspo	2	Yes	No	No	No	Yes	No	No	No
Slc22a17	2	No	Yes	No	No	No	No	No	Yes
Atox1	2	No	No	No	No	Yes	No	No	Yes
Enpp5	2	No	Yes	No	No	No	No	No	Yes
Atp6v1d	2	No	Yes	No	No	No	No	No	Yes
0610012G03Rik	2	No	No	No	No	Yes	No	No	Yes
Immt	2	Yes	No	No	No	No	No	No	Yes
Reep5	2	Yes	No	No	No	No	No	No	Yes
Ift122	2	Yes	Yes	No	No	No	No	No	No
Stau2	2	No	Yes	No	No	No	No	No	Yes
Snhg11	2	No	Yes	No	No	No	No	No	Yes
Ap2a2	2	No	Yes	No	Yes	No	No	No	No
Bin2	2	Yes	Yes	No	No	No	No	No	No
Agap1	2	No	No	No	No	No	Yes	No	Yes
Agap2	2	Yes	No	No	No	No	Yes	No	No
Brk1	2	No	Yes	No	No	No	No	No	Yes
Dlgap2	2	Yes	No	No	No	No	No	No	Yes
Coa7	2	Yes	Yes	No	No	No	No	No	No
Coa3	2	No	No	No	No	Yes	No	No	Yes
Sncg	2	No	Yes	No	No	Yes	No	No	No
Ubl7	2	Yes	Yes	No	No	No	No	No	No
Fam219a	2	No	No	No	No	No	Yes	No	Yes
Slc25a3	2	Yes	No	No	No	No	No	No	Yes
Slc25a4	2	Yes	No	No	No	No	No	No	Yes
Clpp	2	No	No	No	No	Yes	No	No	Yes
Cacng7	2	No	Yes	No	No	No	Yes	No	No
Ppp5c	2	Yes	Yes	No	No	No	No	No	No
Atcay	2	Yes	Yes	No	No	No	No	No	No
Rasgrp1	2	Yes	Yes	No	No	No	No	No	No
Sdhc	2	Yes	No	No	No	No	No	No	Yes
Sdhb	2	No	No	No	No	Yes	No	No	Yes
Rps4x	2	Yes	No	No	No	No	No	No	Yes
Nrxn3	2	No	Yes	No	No	No	No	No	Yes
Nrxn1	2	Yes	No	No	No	No	No	No	Yes
Dctn2	2	No	Yes	No	No	No	No	No	Yes
Dctn5	2	Yes	Yes	No	No	No	No	No	No
Glrb	2	No	Yes	No	No	No	No	No	Yes
Atxn10	2	No	Yes	No	No	No	No	No	Yes
Lamp2	2	Yes	No	No	No	No	No	No	Yes
Zfand2b	2	No	Yes	No	No	Yes	No	No	No
A630089N07Rik	2	No	No	No	No	Yes	No	No	Yes
Mt1	2	No	No	No	No	Yes	No	No	Yes
Tmx4	2	No	Yes	No	No	No	No	No	Yes
Cdipt	2	No	Yes	No	No	No	No	No	Yes
Ppp2cb	2	No	No	No	Yes	No	No	No	Yes
Rnf157	2	Yes	No	No	No	No	No	No	Yes
Slitrk5	2	No	Yes	No	No	No	No	No	Yes
Fam96b	2	No	No	No	No	Yes	No	No	Yes
Fcgr4	2	Yes	Yes	No	No	No	No	No	No
Nhp2	2	Yes	No	No	No	Yes	No	No	No
Trim28	2	Yes	No	No	Yes	No	No	No	No
Fabp5	2	No	No	No	No	Yes	Yes	No	No
Ttc3	2	Yes	No	No	No	No	No	No	Yes
Nup50	2	Yes	Yes	No	No	No	No	No	No
AI413582	2	No	No	No	No	Yes	No	No	Yes
Strn4	2	Yes	Yes	No	No	No	No	No	No
Tom1	2	No	Yes	No	No	No	Yes	No	No
Gpx1	2	No	No	No	No	Yes	No	No	Yes
Amph	2	No	Yes	No	No	No	No	No	Yes
Uqcrq	2	No	No	No	No	Yes	No	No	Yes
Hspd1	2	Yes	No	No	No	No	No	No	Yes
Rmi2	2	Yes	No	No	No	No	No	No	Yes
Mettl2	2	Yes	Yes	No	No	No	No	No	No
Ccar1	2	Yes	Yes	No	No	No	No	No	No
Magee1	2	No	Yes	No	No	No	No	No	Yes
Rpl34-ps1	2	No	No	No	No	Yes	No	No	Yes
Ubap2	2	Yes	Yes	No	No	No	No	No	No
Aspdh	2	No	Yes	No	No	No	Yes	No	No
Rab12	2	Yes	No	No	No	No	No	No	Yes
Gng13	2	No	Yes	No	No	No	Yes	No	No
Tfg	2	No	Yes	No	No	No	No	No	Yes
Phb2	2	Yes	No	No	No	Yes	No	No	No
Plpp3	2	Yes	No	No	No	No	No	Yes	No
Lamtor4	2	No	No	No	No	Yes	No	No	Yes
Uck2	2	No	Yes	No	No	No	No	No	Yes
Zfp142	2	Yes	Yes	No	No	No	No	No	No
Mgll	2	No	No	No	No	No	Yes	No	Yes
Prelid1	2	No	No	No	No	Yes	No	No	Yes
Gpd1l	2	Yes	Yes	No	No	No	No	No	No
Nme1	2	No	No	No	No	Yes	No	No	Yes
Arpc5l	2	No	Yes	No	No	No	No	No	Yes
Sfpq	2	Yes	No	No	Yes	No	No	No	No
Cdk5r2	2	Yes	No	No	No	No	No	No	Yes
Cst3	2	No	No	No	No	Yes	No	No	Yes
Ndufb6	2	No	No	No	No	Yes	No	No	Yes
Abhd12	2	Yes	Yes	No	No	No	No	No	No
Cct8	2	No	Yes	No	No	No	No	No	Yes
Cct2	2	No	Yes	No	No	No	No	No	Yes
Cct3	2	No	Yes	No	No	No	No	No	Yes
Brsk2	2	Yes	Yes	No	No	No	No	No	No
Vamp2	2	No	Yes	No	No	No	No	No	Yes
Cerk	2	Yes	No	No	No	No	No	No	Yes
Nbl1	2	No	Yes	No	No	Yes	No	No	No
Rpl7a	2	No	Yes	No	No	No	No	No	Yes
Gabrg2	2	No	Yes	No	No	No	No	No	Yes
Mdga1	2	Yes	No	No	No	No	Yes	No	No
Pcmtd1	2	Yes	No	No	No	No	No	No	Yes
Chordc1	2	Yes	Yes	No	No	No	No	No	No
Ndfip1	2	No	Yes	No	No	No	No	No	Yes
Pdap1	2	Yes	No	No	No	Yes	No	No	No
Ctxn1	2	Yes	Yes	No	No	No	No	No	No
Pdhx	2	Yes	No	No	No	No	No	No	Yes
Cs	2	Yes	No	No	No	No	No	No	Yes
Svop	2	No	Yes	No	No	No	No	No	Yes
Med28	2	Yes	No	No	No	Yes	No	No	No
Chtop	2	Yes	No	No	No	No	No	No	Yes
Dnm1	2	Yes	Yes	No	No	No	No	No	No
Bdnf	2	No	Yes	No	No	No	No	No	Yes
Scn2a	2	No	Yes	No	No	No	No	No	Yes
Atp5h	2	No	No	No	No	Yes	No	No	Yes
Atp5l	2	Yes	No	No	No	No	No	No	Yes
Atp5e	2	No	No	No	No	Yes	No	No	Yes
Txlng	2	Yes	Yes	No	No	No	No	No	No
Hspbp1	2	No	Yes	No	No	Yes	No	No	No
Plekhj1	2	Yes	No	No	No	Yes	No	No	No
Nisch	2	Yes	No	No	No	No	No	No	Yes
Ftsj3	2	Yes	Yes	No	No	No	No	No	No
Cbr1	2	No	Yes	No	No	Yes	No	No	No
Gal3st3	2	No	Yes	No	No	No	Yes	No	No
Ifrd2	2	Yes	Yes	No	No	No	No	No	No
Exoc5	2	No	Yes	No	No	No	No	No	Yes
Uqcrfs1	2	Yes	No	No	No	No	No	No	Yes
Nlgn2	2	No	Yes	No	No	No	No	No	Yes
Nlgn3	2	Yes	Yes	No	No	No	No	No	No
Nlgn1	2	No	Yes	No	No	No	No	No	Yes
Wdr31	2	No	Yes	No	No	No	No	No	Yes
Mpdu1	2	Yes	No	No	Yes	No	No	No	No
Atp6v0e2	2	No	Yes	No	No	No	No	No	Yes
Wiz	2	Yes	No	No	No	No	Yes	No	No
Cmpk1	2	No	Yes	No	No	No	No	No	Yes
Zcrb1	2	No	No	No	No	Yes	No	No	Yes
Supt4a	2	No	No	No	No	Yes	No	No	Yes
Gid8	2	No	Yes	No	No	No	No	No	Yes
Mras	2	Yes	No	No	No	No	Yes	No	No
Reln	2	Yes	No	No	No	No	No	No	Yes
1110008P14Rik	2	No	No	No	No	Yes	No	No	Yes
Calm3	2	Yes	No	No	No	No	No	No	Yes
Mtrr	2	Yes	Yes	No	No	No	No	No	No
Cox5b	2	No	No	No	No	Yes	No	No	Yes
Ccp110	2	Yes	Yes	No	No	No	No	No	No
Abat	2	No	No	No	No	No	Yes	No	Yes
Klhdc2	2	Yes	Yes	No	No	No	No	No	No
Sec11c	2	Yes	No	No	No	No	No	No	Yes
Cdc42bpa	2	No	Yes	No	No	No	No	No	Yes
Tnpo2	2	Yes	Yes	No	No	No	No	No	No
Apc	2	No	Yes	No	No	No	No	No	Yes
Bicra	2	Yes	Yes	No	No	No	No	No	No
Slbp	2	Yes	Yes	No	No	No	No	No	No
Arpc5	2	No	Yes	No	No	No	No	No	Yes
Itpr1	2	No	Yes	Yes	No	No	No	No	No
Ift43	2	No	Yes	No	No	Yes	No	No	No
Gm10136	2	Yes	No	No	No	No	No	No	Yes
Trappc8	2	No	Yes	No	No	No	No	No	Yes
Ptpn23	2	Yes	Yes	No	No	No	No	No	No
Rtcb	2	Yes	No	No	No	No	No	No	Yes
Trappc3	2	Yes	Yes	No	No	No	No	No	No
Vcp	2	No	Yes	No	No	No	No	No	Yes
Dab1	2	No	No	No	No	No	Yes	No	Yes
Nsd3	2	Yes	No	No	No	No	No	No	Yes
Timm17b	2	No	No	No	No	Yes	No	No	Yes
Timm17a	2	Yes	No	No	No	No	No	No	Yes
Tesc	2	Yes	No	No	No	Yes	No	No	No
Serf2	2	No	No	No	No	Yes	No	No	Yes
Srp9	2	Yes	Yes	No	No	No	No	No	No
Atxn7l3b	2	Yes	No	No	No	No	No	No	Yes
Nedd8	2	No	No	No	No	Yes	No	No	Yes
Nedd4	2	Yes	No	No	No	No	No	No	Yes
Ywhaz	2	Yes	No	No	No	No	No	No	Yes
Cfap36	2	No	Yes	No	No	No	No	No	Yes
Ywhae	2	Yes	No	No	No	No	No	No	Yes
Gap43	2	No	Yes	No	No	No	No	No	Yes
Ankrd11	2	Yes	Yes	No	No	No	No	No	No
Sh3glb2	2	No	Yes	No	No	No	No	No	Yes
Khdrbs1	2	Yes	No	No	No	No	No	No	Yes
Colec12	2	No	Yes	No	No	No	No	No	Yes
Chd3	2	Yes	No	No	No	No	No	No	Yes
Ralyl	2	Yes	Yes	No	No	No	No	No	No
Aarsd1	2	No	Yes	No	No	Yes	No	No	No
Rasgef1a	2	Yes	Yes	No	No	No	No	No	No
Cnpy3	2	Yes	Yes	No	No	No	No	No	No
Nes	2	Yes	No	No	No	Yes	No	No	No
Soga3	2	Yes	No	No	No	No	No	No	Yes
Ankfy1	2	No	Yes	No	No	No	No	No	Yes
Fmc1	2	No	No	No	No	Yes	No	No	Yes
Hsbp1	2	No	No	No	No	Yes	No	No	Yes
Rasd2	2	No	Yes	No	No	No	Yes	No	No
Slc32a1	2	Yes	No	No	No	No	No	No	Yes
Sowaha	2	Yes	No	Yes	No	No	No	No	No
Ndufa11	2	No	No	No	No	Yes	No	No	Yes
Ndufa13	2	No	No	No	No	Yes	No	No	Yes
Eno1	2	Yes	No	No	No	No	No	No	Yes
Tmem130	2	No	Yes	No	No	No	No	No	Yes
Pomp	2	No	No	No	No	Yes	No	No	Yes
Slirp	2	No	Yes	No	No	No	No	No	Yes
Ndufs2	2	No	No	No	No	Yes	No	No	Yes
Ndufs5	2	No	No	No	No	Yes	No	No	Yes
Ndufs6	2	No	No	No	No	Yes	No	No	Yes
Ndufs8	2	No	No	No	No	Yes	No	No	Yes
Atp6v1b2	2	No	Yes	No	No	No	No	No	Yes
Ndufaf8	2	No	No	No	No	Yes	No	No	Yes
Atp1b1	2	No	Yes	No	No	No	No	No	Yes
Arfgap3	2	Yes	Yes	No	No	No	No	No	No
Mvb12a	2	Yes	No	No	No	Yes	No	No	No
Cux1	2	Yes	No	No	No	No	No	No	Yes
Ccni	2	No	Yes	No	No	No	No	No	Yes
Rin1	2	Yes	Yes	No	No	No	No	No	No
Romo1	2	No	No	No	No	Yes	No	No	Yes
Higd2a	2	No	No	No	No	Yes	No	No	Yes
Hnrnpab	2	No	No	No	Yes	No	No	No	Yes
Tsen34	2	Yes	No	No	No	Yes	No	No	No
Wdr74	2	Yes	No	No	No	Yes	No	No	No
B3gat2	2	No	No	No	No	No	Yes	No	Yes
Ncdn	2	Yes	Yes	No	No	No	No	No	No
Rnf14	2	No	Yes	No	No	No	No	No	Yes
Ssr1	2	Yes	No	No	No	No	No	No	Yes
Ssr2	2	Yes	No	No	No	Yes	No	No	No
Cox14	2	No	No	No	No	Yes	No	No	Yes
Cox17	2	No	No	No	No	Yes	No	No	Yes
Mapkapk2	2	Yes	No	No	No	No	Yes	No	No
Trmt112	2	Yes	Yes	No	No	No	No	No	No
Zc3h13	2	No	Yes	No	No	Yes	No	No	No
Zc3h15	2	No	Yes	No	No	No	No	No	Yes
Zc3h14	2	Yes	Yes	No	No	No	No	No	No
Mrps18a	2	No	No	No	No	Yes	No	No	Yes
Eno2	2	No	Yes	No	No	No	No	No	Yes
Mbd3	2	No	No	No	No	Yes	Yes	No	No
Arhgef9	2	No	Yes	No	No	No	No	No	Yes
Arhgef4	2	Yes	No	No	No	No	No	No	Yes
Paip2	2	No	Yes	No	No	No	No	No	Yes
Asic2	2	No	Yes	No	No	No	Yes	No	No
Pink1	2	Yes	No	No	No	No	Yes	No	No
Prkaca	2	No	No	No	No	No	Yes	No	Yes
Zc3h7b	2	No	Yes	No	No	No	No	No	Yes
Scmh1	2	No	No	No	Yes	No	Yes	No	No
Gabrb3	2	No	Yes	No	No	No	No	No	Yes
Abcf1	2	Yes	Yes	No	No	No	No	No	No
Lrrc4c	2	No	Yes	No	No	No	No	No	Yes
Ppfia3	2	Yes	Yes	No	No	No	No	No	No
Tlcd1	2	No	No	No	No	No	Yes	No	Yes
Sptb	2	No	Yes	No	No	No	Yes	No	No
Zbtb7a	2	Yes	No	No	No	No	No	No	Yes
Vgf	2	No	Yes	No	No	No	No	No	Yes
Cbx5	2	Yes	No	No	No	No	No	No	Yes
Ndufb10	2	No	No	No	No	Yes	No	No	Yes
Tmf1	2	Yes	Yes	No	No	No	No	No	No
Pcyox1l	2	Yes	Yes	No	No	No	No	No	No
Strada	2	No	Yes	No	Yes	No	No	No	No
Ldha	2	Yes	No	No	No	No	No	No	Yes
Nxf1	2	No	Yes	No	No	No	No	No	Yes
Ncaph2	2	No	Yes	No	No	No	No	No	Yes
Copa	2	Yes	No	No	No	No	No	No	Yes
Cope	2	No	No	No	No	Yes	No	No	Yes
Anp32b	2	Yes	No	No	No	Yes	No	No	No
Mfap1a	2	Yes	Yes	No	No	No	No	No	No
Ankrd52	2	Yes	Yes	No	No	No	No	No	No
Nkiras1	2	No	Yes	No	No	No	No	No	Yes
Gdap1	2	No	Yes	No	No	No	No	No	Yes
Mpc1	2	Yes	No	No	No	No	No	No	Yes
Lsamp	2	No	No	No	No	No	Yes	No	Yes
Bst2	2	No	Yes	No	No	Yes	No	No	No
Myo5a	2	Yes	No	No	No	No	No	No	Yes
Cdk14	2	No	No	Yes	No	No	No	No	Yes
Cab39	2	Yes	Yes	No	No	No	No	No	No
Adgrl1	2	No	Yes	No	No	No	No	No	Yes
Clta	2	No	No	No	No	Yes	No	No	Yes
Nudt19	2	Yes	No	No	No	No	No	No	Yes
Uqcr11	2	No	No	No	No	Yes	No	No	Yes
Thy1	2	No	Yes	No	No	No	No	No	Yes
Alkbh6	2	Yes	No	No	No	No	No	No	Yes
Cycs	2	No	No	No	No	Yes	No	No	Yes
Pebp1	2	No	No	No	No	Yes	No	No	Yes
Prkaa2	2	Yes	No	No	No	No	No	No	Yes
Tsc2	2	Yes	No	No	No	No	Yes	No	No
Smc2	2	Yes	Yes	No	No	No	No	No	No
Map2k2	2	No	No	No	No	Yes	No	No	Yes
Actr1b	2	Yes	Yes	No	No	No	No	No	No
Ppdpf	2	No	No	No	No	Yes	No	No	Yes
Morf4l2	2	Yes	No	No	No	No	No	No	Yes
Disp2	2	No	Yes	No	No	No	No	No	Yes
Large1	2	No	Yes	No	No	No	No	No	Yes
Kcnq5	2	No	Yes	No	No	No	No	No	Yes
Kcnq3	2	No	Yes	No	No	No	Yes	No	No
Tmem242	2	No	No	No	No	Yes	No	No	Yes
Fasn	2	No	No	No	No	No	Yes	No	Yes
Wipf3	2	Yes	Yes	No	No	No	No	No	No
Ube2l3	2	No	No	No	No	No	Yes	No	Yes
Sf3b5	2	Yes	No	No	No	Yes	No	No	No
Sf3b2	2	Yes	Yes	No	No	No	No	No	No
Ap3b1	2	Yes	Yes	No	No	No	No	No	No
Ccdc127	2	Yes	No	No	No	No	No	No	Yes
Slfn8	2	Yes	No	No	No	No	No	No	Yes
Gpi1	2	Yes	No	No	No	No	No	No	Yes
Ndst3	2	No	Yes	No	No	No	Yes	No	No
Psd3	2	Yes	Yes	No	No	No	No	No	No
Psd2	2	Yes	No	No	No	No	Yes	No	No
Mgat4b	2	Yes	Yes	No	No	No	No	No	No
Zfp365	2	Yes	No	No	No	No	Yes	No	No
Mmp24	2	No	No	No	No	No	Yes	No	Yes
Spin1	2	Yes	No	No	No	No	No	No	Yes
Mpnd	2	No	No	No	No	No	Yes	No	Yes
Gpatch4	2	No	Yes	No	No	Yes	No	No	No
Gpatch2	2	Yes	Yes	No	No	No	No	No	No
Chn1	2	No	Yes	No	No	No	No	No	Yes
Ppan	2	No	Yes	No	No	Yes	No	No	No
Asb7	2	Yes	Yes	No	No	No	No	No	No
Rraga	2	No	Yes	No	No	No	No	No	Yes
Hapln1	2	No	No	No	No	No	Yes	No	Yes
Gng7	2	Yes	No	No	No	No	Yes	No	No
Fam195b	2	No	No	No	No	Yes	No	No	Yes
Mrfap1	2	No	Yes	No	No	No	No	No	Yes
Akr1a1	2	No	Yes	No	No	No	No	No	Yes
Slit2	2	No	Yes	No	Yes	No	No	No	No
Casp4	2	No	Yes	No	No	No	No	No	Yes
Akap6	2	No	Yes	No	No	No	No	No	Yes
Clmn	2	Yes	No	No	No	No	Yes	No	No
Dtx3l	2	Yes	No	No	No	No	No	No	Yes
G3bp1	2	Yes	Yes	No	No	No	No	No	No
Robo2	2	No	Yes	No	No	No	No	No	Yes
Gpkow	2	Yes	Yes	No	No	No	No	No	No
Scyl2	2	Yes	Yes	No	No	No	No	No	No
Ubb	2	Yes	No	No	No	No	No	No	Yes
Fam89b	2	No	No	No	Yes	Yes	No	No	No
Mrpl27	2	No	No	No	No	Yes	No	No	Yes
Rrp7a	2	Yes	Yes	No	No	No	No	No	No
Sec31a	2	Yes	Yes	No	No	No	No	No	No
Csnk1g2	2	Yes	Yes	No	No	No	No	No	No
Crmp1	2	No	Yes	No	No	No	No	No	Yes
Ap2m1	2	Yes	No	No	No	No	No	No	Yes
Rusc1	2	Yes	No	No	No	No	No	No	Yes
Clptm1	2	Yes	Yes	No	No	No	No	No	No
Nup133	2	Yes	Yes	No	No	No	No	No	No
Chl1	2	No	Yes	No	No	No	No	No	Yes
Gda	2	No	Yes	No	No	No	No	No	Yes
Cacybp	2	Yes	Yes	No	No	No	No	No	No
Sh3gl2	2	No	Yes	No	No	No	No	No	Yes
Syf2	2	Yes	No	No	No	Yes	No	No	No
Naa10	2	Yes	No	No	No	Yes	No	No	No
Fubp1	2	Yes	No	No	No	No	No	No	Yes
Sap18	2	No	No	No	No	Yes	No	No	Yes
Rbck1	2	Yes	Yes	No	No	No	No	No	No
Ppp1r2	2	No	No	No	No	No	Yes	No	Yes
Rprml	2	Yes	No	No	No	Yes	No	No	No
Krtcap2	2	No	No	No	No	Yes	No	No	Yes
Nrsn1	2	No	Yes	No	No	No	Yes	No	No
Psmd7	2	No	Yes	No	No	Yes	No	No	No
Jund	2	No	No	No	No	Yes	No	No	Yes
Psmd2	2	No	Yes	No	No	No	No	No	Yes
Slc37a3	2	Yes	Yes	No	No	No	No	No	No
Slc25a51	2	Yes	No	No	No	No	No	No	Yes
Lcn2	2	No	Yes	No	No	No	No	No	Yes
Atp5f1	2	Yes	No	No	No	No	No	No	Yes
Rfc5	2	Yes	No	No	No	No	No	No	Yes
Smap1	2	No	No	No	Yes	No	No	No	Yes
Rfng	2	No	Yes	No	No	No	No	No	Yes
Itsn1	2	Yes	No	No	No	No	No	No	Yes
Zbtb11	2	Yes	Yes	No	No	No	No	No	No
Phgdh	2	No	No	No	No	Yes	Yes	No	No
Abhd4	2	Yes	No	No	Yes	No	No	No	No
Vip	2	Yes	Yes	No	No	No	No	No	No
Sfxn1	2	Yes	No	No	No	No	No	No	Yes
Rpl22l1	2	No	Yes	No	No	No	No	No	Yes
Usp12	2	Yes	Yes	No	No	No	No	No	No
Slc4a1ap	2	No	Yes	No	No	No	No	No	Yes
Hmga1	2	Yes	No	No	No	Yes	No	No	No
Syp	2	No	Yes	No	No	Yes	No	No	No
Cd48	2	No	Yes	No	No	No	No	Yes	No
Gprasp1	2	No	Yes	No	No	No	No	No	Yes
Ube2ql1	2	No	Yes	No	No	No	No	No	Yes
Pip5k1a	2	No	Yes	No	No	No	No	No	Yes
Rell2	2	No	Yes	No	No	No	No	No	Yes
Gsk3a	2	Yes	Yes	No	No	No	No	No	No
Dynll1	2	No	No	No	No	Yes	No	No	Yes
Camsap1	2	No	Yes	No	No	No	No	No	Yes
Snrnp25	2	No	Yes	No	No	Yes	No	No	No
Ypel4	2	Yes	Yes	No	No	No	No	No	No
Pdgfrl	2	No	No	No	No	No	Yes	No	Yes
Pcdh17	2	No	Yes	No	No	No	No	No	Yes
Npm1	2	Yes	No	No	No	No	No	No	Yes
Kansl3	2	Yes	Yes	No	No	No	No	No	No
Atp6v0a1	2	No	Yes	No	No	No	No	No	Yes
Nsf	2	No	Yes	No	No	No	No	No	Yes
Gabarapl1	2	No	Yes	No	No	No	No	No	Yes
Gabarapl2	2	Yes	No	No	No	No	No	No	Yes
Saraf	2	No	Yes	No	No	No	No	No	Yes
Ech1	2	No	No	No	No	Yes	Yes	No	No
Xpo6	2	Yes	Yes	No	No	No	No	No	No
Tmem132b	2	No	Yes	No	No	No	No	No	Yes
Bbs1	2	Yes	Yes	No	No	No	No	No	No
Zmym2	2	Yes	Yes	No	No	No	No	No	No
Top1	2	Yes	No	No	No	No	No	No	Yes
Dpm3	2	No	Yes	No	No	Yes	No	No	No
Polr3h	2	Yes	No	No	No	No	No	No	Yes
Stard10	2	No	No	No	No	Yes	Yes	No	No
Fam19a5	2	No	No	No	No	No	Yes	No	Yes
Usp32	2	No	Yes	No	No	No	No	No	Yes
Usp34	2	No	Yes	No	No	No	No	No	Yes
Tsn	2	No	Yes	No	No	No	No	No	Yes
Ywhag	2	No	Yes	No	No	No	No	No	Yes
Cinp	2	Yes	Yes	No	No	No	No	No	No
Cic	2	Yes	No	No	No	No	No	No	Yes
Kctd16	2	No	Yes	No	No	No	No	No	Yes
Nap1l1	2	Yes	Yes	No	No	No	No	No	No
Nap1l2	2	Yes	Yes	No	No	No	No	No	No
Nap1l5	2	No	Yes	No	No	No	No	No	Yes
Fgf9	2	No	Yes	No	No	No	No	No	Yes
Arl6ip1	2	No	Yes	No	No	No	No	No	Yes
Dennd5b	2	Yes	No	No	No	No	No	No	Yes
Dennd5a	2	Yes	No	No	No	No	No	No	Yes
Chp1	2	Yes	No	No	No	No	No	No	Yes
Agt	2	No	No	No	No	No	Yes	Yes	No
Pcyt1b	2	No	Yes	No	No	No	Yes	No	No
Vapb	2	No	Yes	No	No	No	No	No	Yes
Vapa	2	No	Yes	No	No	No	No	No	Yes
Dgki	2	Yes	Yes	No	No	No	No	No	No
Naa50	2	Yes	Yes	No	No	No	No	No	No
Adra2c	2	Yes	No	No	No	No	Yes	No	No
Impa1	2	No	Yes	No	No	No	No	No	Yes
Aars	2	No	Yes	No	No	No	No	No	Yes
Gnao1	2	No	No	No	No	No	Yes	No	Yes
Rabggtb	2	Yes	Yes	No	No	No	No	No	No
Rabggta	2	Yes	Yes	No	No	No	No	No	No
Pgp	2	No	No	No	No	Yes	No	No	Yes
Rims1	2	No	Yes	No	No	No	No	No	Yes
Rsph9	2	Yes	No	No	No	Yes	No	No	No
Rbm27	2	Yes	Yes	No	No	No	No	No	No
Rbm25	2	Yes	No	No	No	Yes	No	No	No
Stmn1	2	No	Yes	No	No	No	No	No	Yes
Eif2ak4	2	Yes	Yes	No	No	No	No	No	No
Camkk2	2	No	Yes	No	No	No	No	No	Yes
Crbn	2	No	Yes	No	No	No	No	No	Yes
Pitpnm1	2	No	Yes	No	No	No	Yes	No	No
Pitpnm2	2	No	Yes	No	No	No	Yes	No	No
Fth1	2	No	No	No	No	Yes	No	No	Yes
Grcc10	2	No	No	No	No	Yes	No	No	Yes
Scd2	2	No	No	No	No	No	Yes	No	Yes
Copg1	2	No	Yes	No	Yes	No	No	No	No
Txnl1	2	Yes	No	No	No	No	No	No	Yes
Ank1	2	Yes	No	No	No	No	No	No	Yes
Cul1	2	Yes	Yes	No	No	No	No	No	No
Synj2bp	2	Yes	No	No	No	No	No	No	Yes
Hspa4l	2	Yes	No	No	No	No	No	No	Yes
Txn1	2	No	No	No	No	Yes	No	No	Yes
2410006H16Rik	2	No	No	No	No	Yes	No	No	Yes
Adarb1	2	No	No	No	No	No	Yes	No	Yes
Snx27	2	No	Yes	No	No	No	No	No	Yes
Mrpl43	2	No	No	No	No	Yes	No	No	Yes
Mrpl42	2	No	No	No	No	Yes	No	No	Yes
Oaz2	2	No	Yes	No	No	No	No	No	Yes
Nfe2l1	2	Yes	No	No	No	No	No	No	Yes
Celf2	2	Yes	No	No	No	No	No	No	Yes
Kras	2	Yes	No	No	No	No	No	No	Yes
Vdac2	2	Yes	No	No	No	No	No	No	Yes
Vdac1	2	Yes	No	No	No	No	No	No	Yes
Rrp1	2	Yes	Yes	No	No	No	No	No	No
Ntrk3	2	No	No	No	No	No	Yes	No	Yes
Sidt1	2	Yes	Yes	No	No	No	No	No	No
Oat	2	Yes	No	No	No	No	No	No	Yes
Ik	2	No	Yes	No	Yes	No	No	No	No
Prkrip1	2	No	Yes	No	No	Yes	No	No	No
Acsl6	2	No	No	No	No	No	Yes	No	Yes
Hnrnpk	2	Yes	No	No	No	No	No	No	Yes
Stk25	2	No	Yes	No	No	No	No	No	Yes
Dda1	2	No	No	No	No	No	Yes	No	Yes
Psmb6	2	Yes	No	No	No	Yes	No	No	No
Psmb1	2	No	No	No	No	Yes	No	No	Yes
Cd59a	2	No	Yes	No	No	No	No	Yes	No
Mrps21	2	Yes	No	No	No	Yes	No	No	No
Ndufa6	2	No	No	No	No	Yes	No	No	Yes
Ndufa7	2	No	No	No	No	Yes	No	No	Yes
Ndufa4	2	Yes	No	No	No	No	No	No	Yes
Ndufa5	2	No	No	No	No	Yes	No	No	Yes
Ndufa2	2	No	No	No	No	Yes	No	No	Yes
Ndufa1	2	No	No	No	No	Yes	No	No	Yes
Coro1c	2	Yes	No	No	No	No	No	No	Yes
Arhgap33	2	Yes	Yes	No	No	No	No	No	No
Arhgap35	2	Yes	No	No	No	No	No	No	Yes
Usp31	2	No	Yes	No	No	No	Yes	No	No
Huwe1	2	No	No	No	Yes	No	No	No	Yes
Slc25a33	2	Yes	No	No	No	Yes	No	No	No
Arnt2	2	No	No	No	No	No	Yes	No	Yes
Cmip	2	No	Yes	No	No	No	No	No	Yes
Srsf4	2	Yes	Yes	No	No	No	No	No	No
Srsf1	2	No	Yes	No	Yes	No	No	No	No
Cdkn2d	2	No	Yes	No	No	Yes	No	No	No
Slc38a3	2	Yes	No	No	No	No	Yes	No	No
Prkca	2	Yes	No	No	No	No	No	No	Yes
Tom1l2	2	Yes	No	No	No	No	No	No	Yes
Myo18a	2	Yes	Yes	No	No	No	No	No	No
Armcx2	2	No	Yes	No	No	No	No	No	Yes
Armcx1	2	No	Yes	No	No	No	No	No	Yes
Homer1	2	No	Yes	No	No	No	No	No	Yes
Haghl	2	Yes	Yes	No	No	No	No	No	No
Gad2	2	No	No	No	No	No	Yes	No	Yes
Prrc2b	2	No	Yes	No	No	No	No	No	Yes
Parp6	2	No	Yes	No	No	No	No	No	Yes
Thtpa	2	No	Yes	No	No	No	Yes	No	No
Klhl34	2	Yes	Yes	No	No	No	No	No	No
Mtdh	2	No	No	No	Yes	No	No	No	Yes
Ewsr1	2	No	Yes	No	No	No	No	No	Yes
Ahcyl1	2	No	No	No	No	No	Yes	No	Yes
Slc35f1	2	No	Yes	No	No	No	No	No	Yes
Ak1	2	Yes	No	No	No	No	No	No	Yes
Tsc22d1	2	Yes	No	No	No	No	No	No	Yes
Rps10	2	No	No	No	No	Yes	No	No	Yes
Rps15	2	Yes	No	No	No	No	No	No	Yes
Gls	2	Yes	No	No	No	No	No	No	Yes
Crlf2	2	No	No	No	No	Yes	No	No	Yes
Crlf1	2	No	Yes	No	No	No	Yes	No	No
Mpp3	2	No	Yes	No	No	No	No	No	Yes
Dgcr8	2	Yes	Yes	No	No	No	No	No	No
Dgcr6	2	No	No	No	No	Yes	No	No	Yes
Ran	2	Yes	Yes	No	No	No	No	No	No
Rheb	2	No	Yes	No	No	No	No	No	Yes
Ap2s1	2	No	No	No	No	Yes	No	No	Yes
Dclk1	2	Yes	No	No	No	No	No	No	Yes
Elob	2	Yes	No	No	No	No	No	No	Yes
Nell2	2	No	Yes	No	No	No	No	No	Yes
Gfral	2	No	Yes	No	No	No	Yes	No	No
Pik3r1	2	Yes	Yes	No	No	No	No	No	No
Rab6b	2	No	Yes	No	No	No	No	No	Yes
Ndufc1	2	No	No	No	No	Yes	No	No	Yes
Ddx3x	2	No	Yes	No	No	No	No	No	Yes
Aff4	2	Yes	No	No	No	No	No	No	Yes
Pnpla3	2	No	Yes	No	No	Yes	No	No	No
Gpr162	2	No	Yes	No	No	No	No	No	Yes
Dzip1	2	Yes	Yes	No	No	No	No	No	No
Tln2	2	Yes	Yes	No	No	No	No	No	No
Gnl2	2	Yes	Yes	No	No	No	No	No	No
Pcp4	2	No	Yes	No	No	Yes	No	No	No
Eif1b	2	No	No	No	No	Yes	No	No	Yes
Gorasp2	2	No	No	No	Yes	No	No	No	Yes
Nos1ap	2	No	Yes	No	No	No	No	No	Yes
Hspa4	2	Yes	No	No	No	No	No	No	Yes
Hspa8	2	Yes	No	No	No	No	No	No	Yes
Dnajb14	2	No	Yes	No	No	No	No	No	Yes
Plaa	2	Yes	Yes	No	No	No	No	No	No
Mia3	2	No	No	No	Yes	No	No	No	Yes
Tsnax	2	No	Yes	No	No	No	No	No	Yes
Rnaseh2a	2	Yes	Yes	No	No	No	No	No	No
Scaf4	2	Yes	Yes	No	No	No	No	No	No
Scaf1	2	Yes	No	No	No	No	Yes	No	No
Lrrfip2	2	Yes	Yes	No	No	No	No	No	No
Fbxo33	2	Yes	Yes	No	No	No	No	No	No
Mtf2	2	Yes	Yes	No	No	No	No	No	No
Rnf208	2	No	Yes	No	No	No	No	No	Yes
Opa1	2	Yes	No	No	No	No	No	No	Yes
Dimt1	2	Yes	Yes	No	No	No	No	No	No
Nop2	2	Yes	Yes	No	No	No	No	No	No
Nudt3	2	No	No	No	No	No	Yes	No	Yes
Snrpc	2	No	Yes	No	No	Yes	No	No	No
Snrpg	2	No	Yes	No	No	Yes	No	No	No
Asns	2	No	Yes	No	No	No	No	No	Yes
Slc2a13	2	No	Yes	No	No	No	No	No	Yes
Etnk1	2	Yes	No	No	No	No	No	No	Yes
Necab2	2	No	No	Yes	No	No	No	No	Yes
Necab1	2	No	Yes	No	No	No	No	No	Yes
Slc9a7	2	Yes	Yes	No	No	No	No	No	No
Slc9a1	2	Yes	Yes	No	No	No	No	No	No
Metrn	2	No	No	No	No	Yes	Yes	No	No
Slc28a3	2	No	No	No	No	No	Yes	No	Yes
Dpp9	2	Yes	Yes	No	No	No	No	No	No
Dpp3	2	No	Yes	No	No	No	No	No	Yes
Nub1	2	Yes	Yes	No	No	No	No	No	No
Ggnbp2	2	Yes	Yes	No	No	No	No	No	No
Surf2	2	Yes	Yes	No	No	No	No	No	No
Brox	2	No	Yes	No	No	No	No	No	Yes
Hnrnpa2b1	2	No	No	No	Yes	No	No	No	Yes
Sipa1l3	2	Yes	Yes	No	No	No	No	No	No
Blmh	2	Yes	Yes	No	No	No	No	No	No
Iqsec2	2	Yes	No	No	No	No	Yes	No	No
Pcdhgc5	2	Yes	Yes	No	No	No	No	No	No
Rab2a	2	Yes	No	No	No	No	No	No	Yes
Palm	2	Yes	No	No	No	No	No	No	Yes
Epb41l3	2	Yes	No	No	No	No	No	No	Yes
Bloc1s1	2	Yes	No	No	No	Yes	No	No	No
Cdr1	2	Yes	No	No	No	No	No	No	Yes
Eif3h	2	Yes	No	No	No	No	No	No	Yes
Tusc2	2	No	Yes	No	No	No	Yes	No	No
Eif3b	2	No	Yes	No	Yes	No	No	No	No
Eif3c	2	Yes	Yes	No	No	No	No	No	No
Eif3e	2	Yes	Yes	No	No	No	No	No	No
Eif3g	2	Yes	No	No	No	Yes	No	No	No
Atp8b2	2	Yes	Yes	No	No	No	No	No	No
Cfl1	2	Yes	No	No	No	No	No	No	Yes
Lpgat1	2	Yes	No	No	No	No	No	No	Yes
Pi4ka	2	No	Yes	No	No	No	No	No	Yes
Emid1	2	No	No	No	No	Yes	Yes	No	No
Sobp	2	No	Yes	No	No	No	Yes	No	No
Prune1	2	Yes	Yes	No	No	No	No	No	No
Ralbp1	2	Yes	Yes	No	No	No	No	No	No
Sem1	2	No	No	No	No	Yes	No	No	Yes
Mreg	2	Yes	Yes	No	No	No	No	No	No
Cnbp	2	Yes	No	No	No	No	No	No	Yes
Epha6	2	No	Yes	No	No	No	No	No	Yes
Atxn2l	2	Yes	Yes	No	No	No	No	No	No
Nhsl2	2	Yes	No	No	No	No	No	No	Yes
Emc6	2	Yes	No	No	No	Yes	No	No	No
Atg12	2	No	Yes	No	No	No	No	No	Yes
Ydjc	2	No	Yes	No	No	Yes	No	No	No
Timm10b	2	No	No	No	No	Yes	No	No	Yes
Eif4a2	2	No	Yes	No	No	No	No	No	Yes
Casc4	2	No	Yes	No	No	No	No	No	Yes
Taok1	2	No	Yes	No	No	No	No	No	Yes
Taok2	2	Yes	Yes	No	No	No	No	No	No
Wbp11	2	No	Yes	No	No	No	No	No	Yes
Rab24	2	No	Yes	No	No	Yes	No	No	No
Tcp1	2	Yes	Yes	No	No	No	No	No	No
Cntnap4	2	No	Yes	No	No	No	Yes	No	No
Bzw1	2	Yes	No	No	No	No	No	No	Yes
Sec23a	2	No	Yes	No	No	No	No	No	Yes
Npc2	2	Yes	No	No	No	No	No	No	Yes
Kcna2	2	No	Yes	No	No	No	No	No	Yes
Kcna3	2	No	Yes	No	No	No	Yes	No	No
Zmiz2	2	Yes	No	No	No	No	Yes	No	No
Cep70	2	Yes	Yes	No	No	No	No	No	No
Atp6ap1	2	No	Yes	No	No	No	No	No	Yes
Atp6ap2	2	No	Yes	No	No	No	No	No	Yes
Gdf11	2	Yes	Yes	No	No	No	No	No	No
Atp6v0c	2	No	Yes	No	No	Yes	No	No	No
Frmpd4	2	No	Yes	No	No	No	No	No	Yes
Ube2z	2	No	Yes	No	No	No	No	No	Yes
Ube2s	2	No	Yes	No	No	Yes	No	No	No
Tuba1c	2	Yes	Yes	No	No	No	No	No	No
Tuba1a	2	No	Yes	No	No	No	No	No	Yes
Iqsec3	2	No	Yes	No	No	No	Yes	No	No
BC029214	2	No	No	No	No	Yes	No	No	Yes
Smdt1	2	No	No	No	No	Yes	No	No	Yes
Hspe1	2	No	No	No	No	Yes	No	No	Yes
Ogdh	2	Yes	No	No	No	No	No	No	Yes
Zer1	2	No	Yes	No	No	No	Yes	No	No
Nrn1	2	Yes	Yes	No	No	No	No	No	No
Cd84	2	No	Yes	No	No	No	No	No	Yes
Pfdn1	2	No	No	No	No	Yes	No	No	Yes
Pfdn6	2	No	Yes	No	No	Yes	No	No	No
Dynlt3	2	Yes	No	No	No	No	No	No	Yes
Rps23-ps1	2	Yes	No	No	No	No	No	No	Yes
Lats1	2	Yes	No	No	Yes	No	No	No	No
2410015M20Rik	2	No	No	No	No	Yes	No	No	Yes
Ranbp6	2	Yes	Yes	No	No	No	No	No	No
Ranbp1	2	No	No	No	No	Yes	No	No	Yes
Ranbp2	2	Yes	Yes	No	No	No	No	No	No
Ppp6c	2	No	Yes	No	No	No	No	No	Yes
Txndc15	2	No	Yes	No	No	No	No	No	Yes
Txndc11	2	Yes	Yes	No	No	No	No	No	No
Tef	2	No	No	No	No	No	Yes	No	Yes
Psmd11	2	Yes	No	No	No	No	No	No	Yes
Psmd12	2	Yes	Yes	No	No	No	No	No	No
Rnd2	2	No	No	No	No	No	Yes	No	Yes
Josd1	2	Yes	Yes	No	No	No	No	No	No
Sssca1	2	No	Yes	No	No	Yes	No	No	No
Chst2	2	Yes	No	No	No	No	No	No	Yes
Cers1	1	No	Yes	No	No	No	No	No	No
Nsa2	1	Yes	No	No	No	No	No	No	No
Syt9	1	No	Yes	No	No	No	No	No	No
Gm7819	1	Yes	No	No	No	No	No	No	No
Mier1	1	Yes	No	No	No	No	No	No	No
Syt3	1	No	Yes	No	No	No	No	No	No
Syt4	1	No	Yes	No	No	No	No	No	No
Syt5	1	No	Yes	No	No	No	No	No	No
Syt6	1	No	No	No	No	No	Yes	No	No
Syt7	1	No	No	No	No	No	Yes	No	No
Cnppd1	1	No	Yes	No	No	No	No	No	No
Slc25a18	1	No	No	No	No	No	Yes	No	No
Naf1	1	Yes	No	No	No	No	No	No	No
Cebpb	1	No	No	No	No	Yes	No	No	No
Sacs	1	No	Yes	No	No	No	No	No	No
Zfp710	1	No	No	No	Yes	No	No	No	No
Gm8623	1	No	No	No	No	No	No	No	Yes
Gm11273	1	No	No	No	No	No	No	No	Yes
Btg3	1	No	Yes	No	No	No	No	No	No
Snrpd1	1	No	No	No	No	Yes	No	No	No
Uprt	1	No	Yes	No	No	No	No	No	No
Zswim7	1	Yes	No	No	No	No	No	No	No
Zswim3	1	No	Yes	No	No	No	No	No	No
Ndrg1	1	Yes	No	No	No	No	No	No	No
Ndrg2	1	No	No	No	No	No	No	Yes	No
Mak16	1	No	Yes	No	No	No	No	No	No
Gga2	1	No	Yes	No	No	No	No	No	No
Sorbs2	1	No	No	No	No	No	No	No	Yes
Pik3c3	1	No	Yes	No	No	No	No	No	No
Tcrb	1	Yes	No	No	No	No	No	No	No
Hint3	1	No	No	No	No	Yes	No	No	No
Lrif1	1	No	Yes	No	No	No	No	No	No
Fam104a	1	Yes	No	No	No	No	No	No	No
AI314180	1	Yes	No	No	No	No	No	No	No
Arhgef25	1	Yes	No	No	No	No	No	No	No
Kcnc4	1	No	No	No	No	No	Yes	No	No
Porcn	1	No	Yes	No	No	No	No	No	No
Ralgps2	1	Yes	No	No	No	No	No	No	No
Ralgps1	1	Yes	No	No	No	No	No	No	No
Tex2	1	No	No	No	No	No	No	No	Yes
Lta4h	1	No	Yes	No	No	No	No	No	No
Lmna	1	No	No	No	No	Yes	No	No	No
Sorcs1	1	Yes	No	No	No	No	No	No	No
Sorcs3	1	No	Yes	No	No	No	No	No	No
Cmas	1	No	Yes	No	No	No	No	No	No
Mcl1	1	Yes	No	No	No	No	No	No	No
Trim34a	1	Yes	No	No	No	No	No	No	No
Prepl	1	No	Yes	No	No	No	No	No	No
Gria3	1	No	Yes	No	No	No	No	No	No
L1cam	1	No	Yes	No	No	No	No	No	No
Cep19	1	No	Yes	No	No	No	No	No	No
Slc27a1	1	No	No	No	No	No	Yes	No	No
Zbtb48	1	No	No	No	No	No	Yes	No	No
Dbn1	1	No	Yes	No	No	No	No	No	No
1110038B12Rik	1	No	No	No	No	Yes	No	No	No
Tcof1	1	Yes	No	No	No	No	No	No	No
Trim33	1	No	Yes	No	No	No	No	No	No
Foxo3	1	Yes	No	No	No	No	No	No	No
Dlat	1	Yes	No	No	No	No	No	No	No
Thap12	1	Yes	No	No	No	No	No	No	No
Dbnl	1	No	No	No	No	No	Yes	No	No
Olfr520	1	No	Yes	No	No	No	No	No	No
Aldoa	1	No	No	No	No	No	No	No	Yes
Slc24a3	1	No	Yes	No	No	No	No	No	No
Usp8	1	No	Yes	No	No	No	No	No	No
Sel1l3	1	No	Yes	No	No	No	No	No	No
Usp4	1	No	Yes	No	No	No	No	No	No
Usp5	1	No	Yes	No	No	No	No	No	No
Usp7	1	No	Yes	No	No	No	No	No	No
Nr1d1	1	No	No	No	No	No	Yes	No	No
Calr4	1	No	Yes	No	No	No	No	No	No
Tprkb	1	Yes	No	No	No	No	No	No	No
Fars2	1	No	No	No	No	Yes	No	No	No
Scd3	1	Yes	No	No	No	No	No	No	No
Fam13c	1	No	No	No	No	No	No	No	Yes
Bcas2	1	No	No	No	No	No	No	No	Yes
Bcas3	1	No	Yes	No	No	No	No	No	No
Tpp2	1	No	Yes	No	No	No	No	No	No
Setx	1	Yes	No	No	No	No	No	No	No
Fuca1	1	No	No	No	No	Yes	No	No	No
F830016B08Rik	1	No	No	No	No	No	No	No	Yes
Farsa	1	No	Yes	No	No	No	No	No	No
Uap1l1	1	No	No	No	No	Yes	No	No	No
Ttbk2	1	No	No	No	No	No	No	No	Yes
Purg	1	No	No	No	No	No	No	No	Yes
Ttbk1	1	No	No	No	No	No	Yes	No	No
Ncor1	1	No	No	No	No	No	No	No	Yes
Rbmxl1	1	No	Yes	No	No	No	No	No	No
Pcolce	1	No	No	No	No	Yes	No	No	No
Gltpd2	1	No	No	No	No	No	No	No	Yes
Apaf1	1	No	Yes	No	No	No	No	No	No
Cnnm1	1	No	Yes	No	No	No	No	No	No
Mcm3ap	1	No	Yes	No	No	No	No	No	No
Egf	1	No	No	No	No	No	No	No	Yes
Slc4a10	1	No	Yes	No	No	No	No	No	No
Hdgfl3	1	No	No	No	No	No	No	No	Yes
Toporsos	1	No	No	No	No	No	No	No	Yes
Raly	1	Yes	No	No	No	No	No	No	No
Ptprz1	1	No	No	No	No	No	Yes	No	No
Pold3	1	No	Yes	No	No	No	No	No	No
Pold4	1	No	No	No	No	Yes	No	No	No
Rala	1	No	Yes	No	No	No	No	No	No
Hdac9	1	No	No	No	No	No	No	No	Yes
Epas1	1	No	No	No	No	No	Yes	No	No
mt-Rnr1	1	No	No	No	No	No	No	No	Yes
mt-Rnr2	1	No	No	No	No	No	No	No	Yes
Cyp26b1	1	No	No	No	No	No	No	No	Yes
Upf3b	1	No	Yes	No	No	No	No	No	No
Strn	1	Yes	No	No	No	No	No	No	No
Gm16418	1	No	No	No	No	No	No	No	Yes
Gm16416	1	No	No	No	No	No	No	No	Yes
Nacc1	1	Yes	No	No	No	No	No	No	No
Zfp523	1	No	No	No	No	No	Yes	No	No
Clcn7	1	No	Yes	No	No	No	No	No	No
Clcn6	1	No	Yes	No	No	No	No	No	No
H2afv	1	No	No	No	No	Yes	No	No	No
H2afj	1	No	No	No	No	Yes	No	No	No
Qser1	1	Yes	No	No	No	No	No	No	No
Banp	1	No	Yes	No	No	No	No	No	No
Cnn3	1	No	No	No	No	No	No	Yes	No
Hadhb	1	No	No	No	No	No	No	No	Yes
Mgmt	1	Yes	No	No	No	No	No	No	No
Fgf12	1	No	No	No	No	No	No	No	Yes
Fgf11	1	Yes	No	No	No	No	No	No	No
Ciz1	1	No	Yes	No	No	No	No	No	No
Fgf16	1	No	Yes	No	No	No	No	No	No
Fgf14	1	No	Yes	No	No	No	No	No	No
Skp1a	1	No	No	No	No	No	No	No	Yes
Angel1	1	No	Yes	No	No	No	No	No	No
Snrpd2	1	No	No	No	No	Yes	No	No	No
Phc3	1	Yes	No	No	No	No	No	No	No
Sec16a	1	Yes	No	No	No	No	No	No	No
Peg3	1	No	No	No	No	No	No	No	Yes
Zwint	1	No	No	No	No	No	No	No	Yes
Cystm1	1	No	No	No	No	Yes	No	No	No
Csnk2a2	1	No	Yes	No	No	No	No	No	No
Dkk3	1	Yes	No	No	No	No	No	No	No
Chmp3	1	No	Yes	No	No	No	No	No	No
Rnf5	1	No	No	No	No	No	No	No	Yes
Chmp7	1	No	Yes	No	No	No	No	No	No
Chmp6	1	No	No	No	No	Yes	No	No	No
Chmp5	1	No	Yes	No	No	No	No	No	No
Sclt1	1	No	Yes	No	No	No	No	No	No
H2-D1	1	Yes	No	No	No	No	No	No	No
Gcnt1	1	No	Yes	No	No	No	No	No	No
Mark1	1	No	Yes	No	No	No	No	No	No
Mark2	1	No	Yes	No	No	No	No	No	No
Strip1	1	Yes	No	No	No	No	No	No	No
Extl1	1	No	Yes	No	No	No	No	No	No
Tmem167	1	No	No	No	No	No	No	No	Yes
Mylip	1	Yes	No	No	No	No	No	No	No
Myg1	1	No	No	No	No	Yes	No	No	No
Gm9800	1	No	No	No	No	No	No	No	Yes
Tbc1d1	1	No	Yes	No	No	No	No	No	No
Deaf1	1	No	No	No	No	No	No	No	Yes
Dgkeos	1	Yes	No	No	No	No	No	No	No
Sdccag8	1	No	Yes	No	No	No	No	No	No
Ryr2	1	No	Yes	No	No	No	No	No	No
Gtf2e2	1	Yes	No	No	No	No	No	No	No
Eif4e2	1	No	No	No	No	No	No	No	Yes
Faxc	1	No	No	No	No	No	No	No	Yes
Ap3m1	1	No	No	No	No	No	No	No	Yes
Ap3m2	1	No	Yes	No	No	No	No	No	No
Gm11478	1	No	No	No	No	No	No	No	Yes
Itga1	1	No	No	No	No	No	No	No	Yes
Acsf2	1	Yes	No	No	No	No	No	No	No
Ubl4a	1	No	No	No	No	No	No	No	Yes
Itga7	1	Yes	No	No	No	No	No	No	No
Nsg1	1	No	No	No	No	No	No	No	Yes
Zfp867	1	Yes	No	No	No	No	No	No	No
Aig1	1	No	No	No	No	No	No	No	Yes
Cdk13	1	Yes	No	No	No	No	No	No	No
Kcnip4	1	No	Yes	No	No	No	No	No	No
Kcnip2	1	No	Yes	No	No	No	No	No	No
1700123O20Rik	1	Yes	No	No	No	No	No	No	No
Tpcn2	1	No	Yes	No	No	No	No	No	No
Schip1	1	Yes	No	No	No	No	No	No	No
Ltbp1	1	Yes	No	No	No	No	No	No	No
Pid1	1	Yes	No	No	No	No	No	No	No
Neurod6	1	No	Yes	No	No	No	No	No	No
Ebf1	1	No	No	No	No	No	No	No	Yes
R3hcc1l	1	Yes	No	No	No	No	No	No	No
Cxx1a	1	No	No	No	No	No	No	No	Yes
Cxx1c	1	No	No	No	No	No	No	No	Yes
Cxx1b	1	No	No	No	No	No	No	No	Yes
Cacna1h	1	No	Yes	No	No	No	No	No	No
Cacna1a	1	No	Yes	No	No	No	No	No	No
Cacna1b	1	No	Yes	No	No	No	No	No	No
Cacna1c	1	No	Yes	No	No	No	No	No	No
Cacna1d	1	No	Yes	No	No	No	No	No	No
Cacna1e	1	No	Yes	No	No	No	No	No	No
Cacna1g	1	No	Yes	No	No	No	No	No	No
Impad1	1	No	Yes	No	No	No	No	No	No
Cmc2	1	No	No	No	No	Yes	No	No	No
Kcne3	1	No	Yes	No	No	No	No	No	No
Dopey1	1	No	Yes	No	No	No	No	No	No
Shroom2	1	No	Yes	No	No	No	No	No	No
Arhgap8	1	Yes	No	No	No	No	No	No	No
Xrn2	1	No	Yes	No	No	No	No	No	No
Pde11a	1	No	No	No	No	No	No	No	Yes
Mepe	1	No	No	No	No	No	Yes	No	No
Hspd1-ps3	1	No	No	No	No	No	No	No	Yes
Cybrd1	1	Yes	No	No	No	No	No	No	No
Dync1li2	1	No	No	No	No	No	No	No	Yes
C130026I21Rik	1	No	No	No	No	No	No	No	Yes
Utp4	1	No	Yes	No	No	No	No	No	No
Mtch2	1	No	No	No	No	No	No	No	Yes
Ankrd26	1	Yes	No	No	No	No	No	No	No
Cnot8	1	No	Yes	No	No	No	No	No	No
Cnot2	1	No	Yes	No	No	No	No	No	No
Cnot6	1	Yes	No	No	No	No	No	No	No
1810058I24Rik	1	No	No	No	No	Yes	No	No	No
Lgr5	1	No	No	No	No	No	No	No	Yes
Ttf2	1	Yes	No	No	No	No	No	No	No
Ttf1	1	Yes	No	No	No	No	No	No	No
Cxcr1	1	No	Yes	No	No	No	No	No	No
Cxcr4	1	No	Yes	No	No	No	No	No	No
Cyp2j12	1	No	Yes	No	No	No	No	No	No
Igsf8	1	No	No	No	No	Yes	No	No	No
Csnk1d	1	No	No	No	No	No	No	No	Yes
Csnk1e	1	No	Yes	No	No	No	No	No	No
Dlc1	1	No	No	No	No	No	No	No	Yes
Rem2	1	Yes	No	No	No	No	No	No	No
Pkig	1	No	No	No	No	Yes	No	No	No
U2surp	1	Yes	No	No	No	No	No	No	No
Pkib	1	No	Yes	No	No	No	No	No	No
Ogfod1	1	No	Yes	No	No	No	No	No	No
Ogfod2	1	No	No	No	No	Yes	No	No	No
Acsm1	1	No	No	No	No	No	No	No	Yes
A830008E24Rik	1	No	No	No	No	No	No	No	Yes
Cltc	1	No	No	No	Yes	No	No	No	No
Wnt1	1	No	No	No	No	No	Yes	No	No
Hk1	1	No	No	No	No	No	No	No	Yes
Mob3c	1	Yes	No	No	No	No	No	No	No
Gbp7	1	No	No	No	No	No	No	No	Yes
1190005I06Rik	1	No	No	No	No	Yes	No	No	No
Ust	1	Yes	No	No	No	No	No	No	No
Fer	1	No	Yes	No	No	No	No	No	No
Hhatl	1	No	No	No	No	No	Yes	No	No
Trhr	1	No	No	No	No	No	Yes	No	No
Ivns1abp	1	Yes	No	No	No	No	No	No	No
Tmed10	1	No	No	No	No	No	No	Yes	No
Bcl2l11	1	Yes	No	No	No	No	No	No	No
Chga	1	Yes	No	No	No	No	No	No	No
Grin3a	1	No	No	No	No	No	No	No	Yes
Atp1a2	1	No	No	No	No	No	Yes	No	No
Id4	1	Yes	No	No	No	No	No	No	No
Pgm2	1	No	Yes	No	No	No	No	No	No
Camkv	1	No	Yes	No	No	No	No	No	No
BC005537	1	No	No	No	No	No	No	No	Yes
Chaf1a	1	Yes	No	No	No	No	No	No	No
Chaf1b	1	Yes	No	No	No	No	No	No	No
Hmg20b	1	No	No	No	No	Yes	No	No	No
Dsel	1	No	Yes	No	No	No	No	No	No
Rrnad1	1	No	Yes	No	No	No	No	No	No
Nipa2	1	No	Yes	No	No	No	No	No	No
Cacnb4	1	No	No	No	No	No	No	No	Yes
Asgr2	1	No	Yes	No	No	No	No	No	No
AY036118	1	No	No	No	No	No	No	No	Yes
Supt16	1	No	Yes	No	No	No	No	No	No
Kdm6b	1	Yes	No	No	No	No	No	No	No
Fzd9	1	No	No	No	No	No	Yes	No	No
Trub1	1	No	Yes	No	No	No	No	No	No
Trub2	1	No	No	No	No	No	No	No	Yes
Zfp507	1	Yes	No	No	No	No	No	No	No
Ide	1	No	No	No	No	No	No	No	Yes
Gsta4	1	Yes	No	No	No	No	No	No	No
Gsta1	1	No	No	No	No	No	Yes	No	No
Gsta3	1	No	Yes	No	No	No	No	No	No
Acy3	1	Yes	No	No	No	No	No	No	No
Qrsl1	1	No	Yes	No	No	No	No	No	No
Fam149b	1	Yes	No	No	No	No	No	No	No
Hs1bp3	1	Yes	No	No	No	No	No	No	No
Spryd3	1	No	Yes	No	No	No	No	No	No
Scn3a	1	No	Yes	No	No	No	No	No	No
Mpc1-ps	1	No	No	No	No	No	No	No	Yes
Ipcef1	1	No	Yes	No	No	No	No	No	No
Ptprs	1	No	No	No	No	No	No	No	Yes
Gpr180	1	Yes	No	No	No	No	No	No	No
Ptprd	1	No	No	No	No	No	No	No	Yes
Ptprb	1	No	No	No	No	No	No	No	Yes
Ptprn	1	No	Yes	No	No	No	No	No	No
Lmbr1	1	No	Yes	No	No	No	No	No	No
Rasa3	1	Yes	No	No	No	No	No	No	No
Nphp1	1	No	Yes	No	No	No	No	No	No
Nphp4	1	No	No	No	No	No	Yes	No	No
Ankra2	1	No	Yes	No	No	No	No	No	No
Fam172a	1	Yes	No	No	No	No	No	No	No
Map3k8	1	No	No	No	No	No	No	Yes	No
Map3k2	1	No	Yes	No	No	No	No	No	No
Map3k3	1	Yes	No	No	No	No	No	No	No
Abca5	1	No	No	No	No	No	No	No	Yes
Gm5844	1	No	No	No	No	No	No	No	Yes
Zbtb1	1	Yes	No	No	No	No	No	No	No
Zbtb4	1	No	No	No	No	No	No	No	Yes
Timm9	1	Yes	No	No	No	No	No	No	No
5031426D15Rik	1	No	No	No	No	No	No	No	Yes
Tmem101	1	No	Yes	No	No	No	No	No	No
Myd88	1	No	No	No	Yes	No	No	No	No
Tmem107	1	No	No	No	No	Yes	No	No	No
Tmem104	1	No	Yes	No	No	No	No	No	No
Ift52	1	No	Yes	No	No	No	No	No	No
Adarb2	1	No	No	No	No	No	Yes	No	No
Pdzrn3	1	No	Yes	No	No	No	No	No	No
Gm10123	1	No	No	No	No	No	No	No	Yes
Etv2	1	Yes	No	No	No	No	No	No	No
Etv4	1	No	No	No	No	No	No	No	Yes
Pop5	1	No	No	No	No	Yes	No	No	No
Ptpn22	1	Yes	No	No	No	No	No	No	No
Eif4g3	1	No	No	No	No	No	No	No	Yes
Prps1l3	1	Yes	No	No	No	No	No	No	No
Lgi1	1	Yes	No	No	No	No	No	No	No
Bspry	1	No	Yes	No	No	No	No	No	No
Tram1l1	1	No	Yes	No	No	No	No	No	No
Anxa11	1	No	Yes	No	No	No	No	No	No
Efhd2	1	No	No	No	No	No	No	No	Yes
Filip1	1	No	No	No	No	No	No	Yes	No
Herc3	1	No	Yes	No	No	No	No	No	No
Herc4	1	No	Yes	No	No	No	No	No	No
Zcchc10	1	No	Yes	No	No	No	No	No	No
Zcchc16	1	No	Yes	No	No	No	No	No	No
Zcchc18	1	No	No	No	No	No	No	No	Yes
Krt26	1	No	Yes	No	No	No	No	No	No
Zfyve9	1	No	Yes	No	No	No	No	No	No
Dmrtc1b	1	No	Yes	No	No	No	No	No	No
Dnaja2	1	Yes	No	No	No	No	No	No	No
Kif15	1	Yes	No	No	No	No	No	No	No
Wdr26	1	Yes	No	No	No	No	No	No	No
Wdr27	1	No	Yes	No	No	No	No	No	No
Apod	1	Yes	No	No	No	No	No	No	No
Trim30a	1	No	Yes	No	No	No	No	No	No
Ldoc1l	1	No	Yes	No	No	No	No	No	No
Ccser2	1	No	No	No	No	No	No	No	Yes
Kcng1	1	No	Yes	No	No	No	No	No	No
Kcng3	1	No	No	No	No	No	No	No	Yes
Swsap1	1	No	Yes	No	No	No	No	No	No
Zfp36	1	Yes	No	No	No	No	No	No	No
Pdik1l	1	Yes	No	No	No	No	No	No	No
Cdk5rap1	1	No	Yes	No	No	No	No	No	No
Dock8	1	No	No	No	No	No	No	No	Yes
Dock9	1	No	No	No	Yes	No	No	No	No
Dock2	1	Yes	No	No	No	No	No	No	No
Dock3	1	No	Yes	No	No	No	No	No	No
Zkscan3	1	Yes	No	No	No	No	No	No	No
Lpcat4	1	No	Yes	No	No	No	No	No	No
Asb15	1	No	Yes	No	No	No	No	No	No
Dld	1	No	No	No	No	No	No	No	Yes
Mob2	1	No	Yes	No	No	No	No	No	No
Rnf25	1	No	Yes	No	No	No	No	No	No
Zfp316	1	No	No	No	Yes	No	No	No	No
Hsd17b13	1	No	Yes	No	No	No	No	No	No
Hsd17b14	1	No	Yes	No	No	No	No	No	No
Phlda1	1	No	No	No	No	Yes	No	No	No
Prr14l	1	No	Yes	No	No	No	No	No	No
Rnf126	1	No	Yes	No	No	No	No	No	No
Tbc1d31	1	No	Yes	No	No	No	No	No	No
Tfrc	1	No	No	No	No	No	No	No	Yes
Kctd2	1	No	Yes	No	No	No	No	No	No
Kctd1	1	Yes	No	No	No	No	No	No	No
Plpp6	1	Yes	No	No	No	No	No	No	No
Dhx57	1	No	Yes	No	No	No	No	No	No
Zfp276	1	Yes	No	No	No	No	No	No	No
Gm3362	1	No	No	No	No	No	No	No	Yes
Ntng2	1	No	No	No	No	No	Yes	No	No
Slc23a1	1	No	No	No	No	No	No	No	Yes
Bbx	1	Yes	No	No	No	No	No	No	No
Synpr	1	Yes	No	No	No	No	No	No	No
Dusp18	1	No	No	No	No	No	No	No	Yes
Dusp15	1	No	No	No	No	No	Yes	No	No
Dusp14	1	No	Yes	No	No	No	No	No	No
Dusp16	1	Yes	No	No	No	No	No	No	No
Myh10	1	Yes	No	No	No	No	No	No	No
Optn	1	No	Yes	No	No	No	No	No	No
Myh14	1	Yes	No	No	No	No	No	No	No
Gm23368	1	No	No	No	No	No	No	No	Yes
Dynlt1c	1	Yes	No	No	No	No	No	No	No
Nufip2	1	No	No	No	No	No	No	No	Yes
Nufip1	1	Yes	No	No	No	No	No	No	No
Gps1	1	No	Yes	No	No	No	No	No	No
Pfkfb3	1	Yes	No	No	No	No	No	No	No
Pfkfb2	1	No	Yes	No	No	No	No	No	No
Gm12976	1	No	No	No	No	No	No	No	Yes
Snord1a	1	No	No	No	No	Yes	No	No	No
Mob1a	1	Yes	No	No	No	No	No	No	No
Slc20a2	1	No	No	No	No	No	Yes	No	No
Mboat7	1	No	No	No	No	No	No	No	Yes
Blcap	1	No	Yes	No	No	No	No	No	No
Cadm4	1	No	No	No	No	No	Yes	No	No
Cadm2	1	No	No	No	No	No	Yes	No	No
Cadm3	1	No	Yes	No	No	No	No	No	No
Cadm1	1	No	No	No	No	No	No	No	Yes
Eif3j1	1	Yes	No	No	No	No	No	No	No
Ecd	1	Yes	No	No	No	No	No	No	No
Lyzl4	1	No	Yes	No	No	No	No	No	No
Plk1	1	Yes	No	No	No	No	No	No	No
Plk3	1	Yes	No	No	No	No	No	No	No
Yam1	1	No	No	No	No	No	No	No	Yes
Plk4	1	Yes	No	No	No	No	No	No	No
Cdc42ep4	1	Yes	No	No	No	No	No	No	No
Sptbn1	1	No	No	No	No	No	No	No	Yes
Sh2d1b1	1	No	Yes	No	No	No	No	No	No
Pdlim4	1	No	Yes	No	No	No	No	No	No
Dfna5	1	Yes	No	No	No	No	No	No	No
Pdlim2	1	No	No	No	No	Yes	No	No	No
Npy5r	1	No	Yes	No	No	No	No	No	No
Gpaa1	1	No	Yes	No	No	No	No	No	No
Fopnl	1	No	Yes	No	No	No	No	No	No
Ocrl	1	Yes	No	No	No	No	No	No	No
Card19	1	No	No	No	No	Yes	No	No	No
Trp53tg5	1	No	No	No	No	Yes	No	No	No
Gm12517	1	No	No	No	No	No	No	No	Yes
Zzz3	1	Yes	No	No	No	No	No	No	No
Lmod1	1	No	Yes	No	No	No	No	No	No
Cdk2ap2	1	No	No	No	No	Yes	No	No	No
Pdk2	1	No	No	No	No	No	Yes	No	No
Rprd2	1	No	No	No	No	No	No	No	Yes
5830416I19Rik	1	No	No	No	No	No	No	No	Yes
Cyc1	1	No	No	No	No	No	No	No	Yes
Hif3a	1	No	No	No	No	No	Yes	No	No
Lgalsl	1	No	Yes	No	No	No	No	No	No
Nrd1	1	Yes	No	No	No	No	No	No	No
Rwdd4a	1	No	No	No	No	No	No	No	Yes
Golga4	1	Yes	No	No	No	No	No	No	No
Golga5	1	No	Yes	No	No	No	No	No	No
Ndn	1	No	No	No	No	No	No	No	Yes
Cisd2	1	No	Yes	No	No	No	No	No	No
Cisd3	1	No	No	No	No	Yes	No	No	No
Fam49a	1	No	No	No	No	No	No	No	Yes
Mff	1	No	No	No	No	No	No	No	Yes
Fam49b	1	Yes	No	No	No	No	No	No	No
Rbfa	1	No	No	No	No	Yes	No	No	No
Swt1	1	No	Yes	No	No	No	No	No	No
Med10	1	No	No	No	No	Yes	No	No	No
Med11	1	No	No	No	No	Yes	No	No	No
Med13	1	No	No	No	No	No	No	No	Yes
Med14	1	Yes	No	No	No	No	No	No	No
Colec11	1	No	No	No	No	Yes	No	No	No
Bop1	1	No	Yes	No	No	No	No	No	No
Lrrc3b	1	No	Yes	No	No	No	No	No	No
Vps13a	1	No	Yes	No	No	No	No	No	No
Vps13c	1	Yes	No	No	No	No	No	No	No
Rptor	1	No	Yes	No	No	No	No	No	No
Gja4	1	No	Yes	No	No	No	No	No	No
C2cd2l	1	No	Yes	No	No	No	No	No	No
Cttnbp2	1	No	Yes	No	No	No	No	No	No
Gm3550	1	No	No	No	No	No	No	No	Yes
Fam174a	1	No	No	No	No	No	No	No	Yes
Chrdl1	1	No	No	No	No	No	No	No	Yes
Abcc8	1	No	Yes	No	No	No	No	No	No
Syndig1	1	No	Yes	No	No	No	No	No	No
Desi2	1	Yes	No	No	No	No	No	No	No
Prpf38a	1	Yes	No	No	No	No	No	No	No
[truncated: 3,828 more rows]

## Sheet: TableS5-deDend genes
2010016I18Rik
2010107E04Rik
2010109I03Rik
2810459M11Rik
4833422C13Rik
4930451C15Rik
5031426D15Rik
5830416I19Rik
8430431K14Rik
9330159N05Rik
A430106G13Rik
A630089N07Rik
Acnat2
Aco2
Acsm1
Adamts18
Adap2
Agtrap
AK007420
AK016170
AK020987
AK037411
AK037687
AK042206
AK048887
AK051864
AK053962
AK079994
AK133261
AK134546
AK137566
AK142573
AK142864
AK147589
AK153988
AK154552
AK156971
AK162832
AK163755
AK164124
AK164323
AK169555
AK171391
AK190531
AK206180
Ankef1
Aox3
Apbb1ip
Aqp4
Arhgap31
Atad2
Atp5e
Atp5j2
Atp5k
Atp5l
Atpif1
B430010I23Rik
BC002163
BC051077
BC069931
Bdnf
Bola2
Brsk1
C130026I21Rik
Casp4
Ccdc141
Ccnd1
Ccnd2
Ccni
Cd84
Cdk15
Chrdl1
Col27a1
Colec12
Cox4i1
Cox5b
Cox6a1
Cox6b1
Cox6c
Cox7a2
Cox7b
Cox7c
Cox8a
Ctdspl2
Cyp26b1
Dcdc2a
Ddc
Ddx58
Dock8
DQ072386
Dtx3l
Dusp18
E330033B04Rik
Ebf1
Egf
Ern1
Esr1
Etv4
Exo1
Exph5
Fam101b
Foxp2
Fth1
Ftl1
Gabra4
Gbp7
Gli3
Gltpd2
Gm10012
Gm10033
Gm10059
Gm10073
Gm10076
Gm10221
Gm10222
Gm10263
Gm10275
Gm10443
Gm10485
Gm10621
Gm10689
Gm10712
Gm11249
Gm11273
Gm11343
Gm11407
Gm11408
Gm11410
Gm11477
Gm11478
Gm11512
Gm11531
Gm11808
Gm11942
Gm11956
Gm11960
Gm12013
Gm12020
Gm12034
Gm12155
Gm12295
Gm12338
Gm12517
Gm12618
Gm12778
Gm12903
Gm12936
Gm12976
Gm13192
Gm13215
Gm13339
Gm13340
Gm13341
Gm13421
Gm13433
Gm13488
Gm13722
Gm13826
Gm13857
Gm14303
Gm14450
Gm14539
Gm14586
Gm14667
Gm15393
Gm15462
Gm15536
Gm16238
Gm16416
Gm16418
Gm16432
Gm17529
Gm17821
Gm2000
Gm20469
Gm20541
Gm22567
Gm23134
Gm23368
Gm24105
Gm24514
Gm26461
Gm26870
Gm26909
Gm2830
Gm3550
Gm4853
Gm4986
Gm5963
Gm6265
Gm6378
Gm6525
Gm7331
Gm7618
Gm7866
Gm8019
Gm8129
Gm8292
Gm8317
Gm8649
Gm8730
Gm9006
Gm9843
Gm9901
Gpc6
Gpr35
Grcc10
Gstm1
GU332589
Hic2
Invs
Itga1
Itga4
Itpr2
Jund
Kcng3
Kcnq5
Kctd4
Kif1a
Kif5c
Lcn2
Liph
Lypd1
Malt1
Map1a
Map2
Mapk8ip1
Mavs
Mcf2l
Meis2
Mgst3
Mir682
Mis18bp1
Mre11a
Mrpl33
mt-Rnr1
mt-Rnr2
mt-Td
mt-Te
mt-Tg
mt-Th
mt-Ti
mt-Tk
mt-Tl2
mt-Tm
mt-Tp
mt-Tq
mt-Ts1
mt-Tt
mt-Tw
Myeov2
Ndnf
Ndufa1
Ndufa12
Ndufa2
Ndufa4
Ndufa7
Ndufb11
Ndufb8
Ndufb9
Ndufv3
Necab1
Nhsl2
Nnat
Nrgn
Nsmf
Oaf
Oprd1
Otc
Pate2
Pcdh15
Pde1c
Pde2a
Pdgfrl
Phpt1
Plin3
Pole
Prlr
Prrg1
Prrx1
Psme2b
Ptpn14
Ptprb
Pvalb
Rasgrp4
Rasl10b
Rbm47
Rmi2
Romo1
Rorb
RP23-2C22.3
Rpl12
Rpl12-ps1
Rpl13a
Rpl19
Rpl21
Rpl21-ps12
Rpl21-ps8
Rpl23a
Rpl26
Rpl29
Rpl31
Rpl31-ps8
Rpl32
Rpl34
Rpl35
Rpl36a
Rpl37
Rpl37a
Rpl38
Rpl38-ps2
Rpl39
Rpl39-ps
Rpl41
Rplp0
Rplp1
Rplp2
Rps10-ps2
Rps11
Rps12
Rps12-ps5
Rps12-ps9
Rps16-ps2
Rps17
Rps19
Rps20
Rps21
Rps23
Rps23-ps
Rps24
Rps24-ps3
Rps25
Rps25-ps1
Rps26
Rps26-ps1
Rps28
Rps29
Rps5
Rpsa
Rpsa-ps10
Sepw1
Serhl
Serpina3k
Serpine2
Shank3
Slamf7
Slc17a7
Slc17a9
Slc22a15
Slc23a1
Slc28a3
Slc7a11
Slco1a1
Slfn8
Snhg10
Snhg6
Sp110
Sparc
Srl
Sspn
Syt15
Tcte1
Tfap2b
Tirap
Tmem242
Tnfrsf19
Tomm7
Top2a
Tor4a
Tpmt
Trim56
Trp63
Tulp1
Uba52
Ugt1a6a
Uqcr10
Uqcr11
Uqcrh
Uqcrq
Usmg5
Vangl1
Vav3
Wdr31
Ybx1
Zbtb20
Zfhx3
Zscan20

## Sheet: TableS6-consDend genes
0610012G03Rik
1110001J03Rik
1110002L01Rik
1110008F13Rik
1110008P14Rik
1110065P20Rik
1700020I14Rik
1700025G04Rik
1810043H04Rik
2010003O02Rik
2010107E04Rik
2210016L21Rik
2410006H16Rik
2410015M20Rik
2610017I09Rik
2610507B11Rik
2700029M09Rik
2700094K13Rik
2900011O08Rik
2900097C17Rik
4932438A13Rik
5330434G04Rik
5730455P16Rik
6030419C18Rik
6430548M08Rik
A030009H04Rik
A830010M20Rik
A830039N20Rik
Aak1
Aar2
Aars
Aasdhppt
AB347151
Abat
Abca3
Abca5
Abce1
Abhd17a
Abhd6
Abhd8
Abi2
Abr
AC149090.1
Acadsb
Acat2
Aco2
Acot7
Acp1
Acsl4
Acsl6
Acss2
Actb
Actg1
Actr1a
Acyp2
Adam22
Adarb1
Adcy5
Add1
Add2
Adipor2
Adrbk2
Aes
Aff4
Agap1
Agap3
Agtpbp1
Ahcyl1
Ahcyl2
AI413582
AI593442
Aig1
Aip
AK007420
AK021280
AK035770
AK078656
Ak1
AK157302
AK164124
AK181773
AK182655
AK186242
AK190531
AK196308
AK201505
AK207499
AK208404
AK217941
Akap11
Akap6
Akr1a1
Aktip
AL591209.1
Aldh5a1
Aldoa
Alkbh6
Alyref
Amd2
Amph
Anapc11
Anapc16
Anapc5
Angel2
Ank1
Ank2
Ank3
Ankfy1
Anp32a
Ap1s1
Ap1s2
Ap2b1
Ap2m1
Ap2s1
Ap3m1
Ap3s1
Ap3s2
Ap4s1
Apba1
Apbb1
Apc
Aplp1
Aplp2
Apopt1
App
Appl1
Araf
Arap2
Arcn1
Arel1
Arf1
Arf3
Arf4
Arf5
Arfip2
Arhgdia
Arhgef4
Arhgef9
Arl2bp
Arl3
Arl4c
Arl5a
Arl5b
Arl6ip1
Arl8a
Armc1
Armcx1
Armcx2
Arnt2
Arpc1b
Arpc2
Arpc5
Arpc5l
Arrb1
Arx
Asns
Asph
Asxl2
Atf2
Atf5
Atg12
Atn1
Atox1
Atp13a2
Atp1a3
Atp1b1
Atp2a2
Atp5a1
Atp5b
Atp5c1
Atp5d
Atp5e
Atp5f1
Atp5g1
Atp5g2
Atp5g3
Atp5h
Atp5j
Atp5j2
Atp5k
Atp5l
Atp5l2
Atp5o
Atp6ap1
Atp6ap2
Atp6v0a1
Atp6v0d1
Atp6v0e2
Atp6v1a
Atp6v1b2
Atp6v1c1
Atp6v1d
Atp6v1e1
Atp6v1f
Atp6v1g1
Atp6v1g2
Atp9a
Atpif1
Atxn1
Atxn10
Atxn2
Atxn7l3b
AU019823
Auh
AY036118
B230219D22Rik
B3gat1
B3gat2
B4galt6
Baalc
Bag1
Basp1
BC002163
BC005537
BC021618
BC029214
BC029722
BC031181
BC069931
Bcar1
Bcas2
Bcat1
Bcl11a
Bcl11b
Bcl2l2
Bdh1
Bdnf
Becn1
Bend6
Bex1
Bex2
Bicd1
Bnip3l
Bola2
Braf
Brd2
Brd4
Brd7
Bre
Bri3bp
Brk1
Brox
Brsk1
Btbd1
Btf3
Bzw1
Bzw2
C530008M17Rik
Cabp1
Cacnb4
Cacng2
Cadm1
Cadps
Calm1
Calm2
Calm3
Caly
Camk2b
Camk2d
Camk2g
Camk2n2
Camkk2
Camsap1
Camta1
Cand1
Canx
Capns1
Capzb
Casc4
Caskin1
Cbx5
Cbx6
Cby1
Ccdc104
Ccdc124
Ccdc127
Ccdc50
Ccdc88a
Ccnc
Ccnd2
Ccni
Ccny
Ccpg1
Ccser2
Cct2
Cct3
Cct8
Cdadc1
Cdc37
Cdc37l1
Cdc42
Cdc42bpa
Cdc42se2
Cdipt
Cdk14
Cdk16
Cdk4
Cdk5
Cdk5r1
Cdk5r2
Cdkn1b
Cdr1
Celf2
Celf4
Cend1
Cenpb
Cep97
Cerk
Cfl1
Cfl2
Chchd10
Chchd2
Chchd6
Chd3
Chd4
Chl1
Chn1
Chp1
Chpt1
Chst2
Chtop
Churc1
Cic
Cisd1
Cited2
Ckb
Ckmt1
Clasp1
Clcn3
Clec2l
Clip3
Clip4
Clpb
Clpp
Clstn1
Clta
Cltb
Cmip
Cmpk1
Cnbp
Cnih2
Cnot4
Cntn1
Coa3
Col4a4
Comt
Copa
Cope
Cops6
Coq10a
Coro1c
Coro2b
Cox14
Cox17
Cox4i1
Cox5a
Cox5b
Cox6a1
Cox6a2
Cox6b1
Cox6c
Cox7a2
Cox7a2l
Cox7b
Cox7c
Cox8a
Cpe
Cpeb2
Cplx1
Cpsf6
Crbn
Crk
Crlf2
Crmp1
Crtac1
Cs
Csdc2
Csde1
Csf2ra
Csnk1d
Csnk1g1
Csnk2a1
Csrnp3
Cst3
Ctage5
Ctbp1
Ctdspl2
Ctnnb1
Ctnnbip1
Ctsb
Cuedc2
Cux1
Cxx1a
Cxx1b
Cxx1c
Cyb5b
Cycs
Cyfip2
Cyhr1
D17Wsu104e
D17Wsu92e
D3Bwg0562e
D3Ertd254e
D5Ertd579e
D8Ertd738e
Dab1
Dact3
Dbi
Dcaf10
Dcaf7
Dcdc2a
Dclk1
Dctn2
Dctn3
Dcun1d5
Dda1
Ddah1
Ddx1
Ddx3x
Ddx5
Deaf1
Deb1
Def8
Degs2
Dennd5a
Dennd5b
Desi1
Dgcr6
Dgkg
Dhx15
Dhx9
Diras1
Disp2
Dlc1
Dld
Dlg2
Dlg4
Dlgap1
Dlgap2
Dlgap4
Dlst
Dlx1os
Dlx6os1
Dmd
Dnaaf2
Dnajb14
Dnajb6
Dnajc27
Dnajc5
Dnajc6
Dner
Dnmt3a
Dock8
Dos
Dpp3
Dpp8
DQ690118
Drap1
Drg1
Dtna
Dtx3
Dusp8
Dvl1
Dvl3
Dync1h1
Dync1li2
Dynll1
Dynll2
Dynlrb1
Dynlt1a
Dynlt1-ps1
Dynlt3
Dzank1
E330033B04Rik
Edf1
Eef1a1
Eef1a2
Eef1b2
Eef1g
Eef2
Efcab2
Efhd2
Ehd3
Eid1
Eif1
Eif1b
Eif3f
Eif3h
Eif3i
Eif3k
Eif4a1
Eif4a2
Eif4e
Eif4e2
Eif4g2
Eif4g3
Eif4h
Eif5a
Elavl2
Elavl3
Elk1
Elmo1
Elovl6
Elp5
Emc10
Enah
Enc1
Eno1
Eno2
Enpp5
Ensa
Eny2
Epb4.1l1
Epb4.1l3
Epha5
Epha6
Epm2aip1
Epn1
Eps15
Erbb4
Erc1
Erlec1
Etnk1
Evl
Ewsr1
Exoc5
Exoc6b
Exoc8
F830016B08Rik
Fabp3
Fam115a
Fam120a
Fam13c
Fam155a
Fam168a
Fam168b
Fam174a
Fam195b
Fam19a5
Fam210b
Fam219a
Fam49a
Fam63b
Fam73a
Fam73b
Fam84a
Fam96b
Fasn
Fau
Faxc
Fbxl16
Fbxo21
Fbxo9
Fbxw11
Fbxw2
Fdps
Fem1b
Fez1
Fgf12
Fgf13
Fgf9
Fh1
Fign
Fkbp1a
Flrt2
Foxg1
Foxn3
Foxp1
Frmpd4
Fscn1
Fth1
Ftl1
Fto
Fubp1
Fus
Fut9
G3bp2
Gabarap
Gabarapl1
Gabarapl2
Gabbr1
Gabrb2
Gabrb3
Gabrg2
Gad1
Gad2
Gan
Gap43
Gapdh
Garnl3
Gas5
Gatad1
Gatsl2
Gbas
Gclm
Gcsh
Gda
Gdap1
Gdi1
Gfod1
Gfpt1
Ggps1
Ghitm
Gid8
Glo1
Glrb
Gls
Gm10012
Gm10039
Gm10053
Gm10073
Gm10076
Gm10086
Gm10123
Gm10136
Gm10169
Gm10175
Gm10186
Gm10221
Gm10222
Gm10240
Gm10250
Gm10263
Gm10275
Gm10288
Gm10443
Gm10689
Gm11223
Gm11249
Gm11273
Gm11343
Gm11361
Gm11407
Gm11410
Gm11477
Gm11478
Gm11512
Gm11633
Gm11808
Gm11942
Gm11966
Gm12141
Gm12191
Gm12254
Gm12337
Gm12338
Gm12350
Gm12481
Gm12497
Gm12715
Gm12903
Gm12918
Gm12976
Gm13186
Gm13192
Gm13339
Gm13340
Gm13341
Gm13456
Gm13488
Gm13680
Gm13826
Gm14088
Gm14165
Gm14303
Gm14305
Gm14326
Gm14399
Gm14450
Gm14539
Gm14586
Gm14633
Gm14794
Gm15421
Gm15427
Gm15459
Gm15487
Gm15500
Gm15501
Gm15536
Gm15772
Gm15920
Gm16418
Gm1673
Gm17257
Gm17383
Gm1821
Gm2000
Gm23134
Gm2382
Gm24105
Gm26384
Gm26461
Gm26582
Gm26631
Gm26870
Gm26909
Gm26924
Gm2830
Gm2962
Gm3244
Gm3362
Gm3550
Gm4117
Gm4149
Gm4459
Gm4707
Gm4735
Gm4853
Gm5121
Gm5384
Gm5436
Gm5506
Gm5514
Gm5526
Gm5566
Gm5601
Gm5805
Gm5844
Gm5963
Gm6136
Gm6180
Gm6222
Gm6265
Gm6378
Gm6444
Gm6472
Gm6807
Gm6822
Gm6977
Gm7312
Gm7331
Gm7536
Gm8129
Gm8292
Gm8430
Gm8566
Gm8623
Gm8730
Gm9385
Gm9703
Gm9769
Gm9790
Gm9800
Gm9843
Gm9846
Gmfb
Gna12
Gnai1
Gnai2
Gnal
Gnao1
Gnaq
Gnas
Gnb1
Gnb2l1
Gng2
Gng3
Gnl1
Gorasp2
Got1
Got2
Gpi1
Gpm6a
Gpm6b
Gpr162
Gprasp1
Gpx1
Gpx4
Grb10
Grcc10
Gria1
Gria2
Grin1
Grin2b
Grin3a
Grina
Grip1
Grk6
Grlf1
Grm5
Grpel1
Gsk3b
Gstm5
GU332589
Guk1
H2afz
Habp4
Hadhb
Hapln1
Hars
Haus2
Hcfc1r1
Hcn1
Hdac5
Hdac9
Hdgf
Hdgfrp3
Hdhd2
Herc1
Herc2
Higd1a
Higd2a
Hint1
Hip1
Hjurp
Hk1
Hmbox1
Hmgb1
Hmgcs1
Hn1
Hnrnpa1
Hnrnpa2b1
Hnrnpa3
Hnrnpab
Hnrnpk
Hnrnpu
Homer1
Hras
Hsbp1
Hsd17b12
Hsp90aa1
Hsp90ab1
Hspa4
Hspa4l
Hspa5
Hspa8
Hspd1
Hspe1
Huwe1
Hypk
Id2
Ide
Idh3a
Idh3b
Idh3g
Ids
Ier3ip1
Ifngr2
Igfbp2
Immt
Impa1
Impact
Ina
Inpp4a
Inpp5f
Ip6k1
Ipo5
Ipo7
Ipp
Ireb2
Irf2bpl
Isca1
Itsn1
Jmjd8
Jph4
Jund
Kansl1
Kbtbd2
Kbtbd3
Kcmf1
Kcna1
Kcna2
Kcng3
Kcnh7
Kcnq1ot1
Kctd16
Kctd17
Kdm2a
Kif1a
Kif1b
Kif21a
Kif21b
Kif3a
Kif3c
Kif5a
Kif5b
Kif5c
Klc1
Klc2
Klf13
Klf7
Klf9
Klhdc10
Kmt2e
Kpna6
Kras
Krtcap2
Lamp1
Lamp2
Lamtor1
Lamtor4
Large
Larp1
Lars2
Lbh
Ldha
Ldhb
Letm1
Lgr5
Lhfpl4
Lhx6
Lias
Limk1
Lin7a
Lman2
Lmo4
Lpgat1
Lphn1
Lrrc4b
Lrrc4c
Lsamp
Lsm12
Lsmd1
Luc7l2
Lynx1
Lyrm9
Macf1
Maf
Mafg
Maged1
Magee1
Magi1
Map1a
Map1b
Map1lc3a
Map1lc3b
Map2
Map2k2
Map2k4
Map3k10
Map3k12
Map4
Map7d1
Mapk1
Mapk10
Mapk3
Mapk6
Mapk8ip1
Mapk8ip3
Mapk9
Mapre1
Mapre2
Mapt
March5
Marcks
Mau2
Mbd5
Mbnl2
Mboat7
Mcf2l
Mctp1
Mdga2
Mdh1
Mdh2
Me3
Mea1
Mecp2
Med13
Mef2c
Meg3
Megf11
Mff
Mfn2
Mga
Mgll
Mgrn1
Mgst3
Mia3
Mical2
Mid1
Mien1
Mif
Minos1
Mir703
Mit1/Lb9
Mkln1
Mkrn1
Mlf2
Mllt11
Mmd
Mmp16
Mmp24
Morf4l2
Mpc1
Mpc1-ps
Mpc2
Mpnd
Mpp3
Mpv17l
Mrfap1
Mrp63
Mrpl10
Mrpl17
Mrpl27
Mrpl30
Mrpl33
Mrpl34
Mrpl36
Mrpl42
Mrpl43
Mrpl51
Mrpl52
Mrpl9
Mrps14
Mrps18a
Msi2
Mt1
Mt3
Mtch2
Mtdh
Mtf1
Mtif2
Mtmr9
mt-Rnr1
mt-Rnr2
Mtss1l
mt-Td
mt-Te
mt-Th
mt-Ti
mt-Tm
mt-Tp
mt-Tq
mt-Tt
mt-Tw
Mvb12b
Myeov2
Myl12b
Myl6
Myo5a
Myt1l
Naa60
Nap1l5
Napa
Napb
Nav1
Nav2
Nav3
Ncald
Ncam1
Ncaph2
Ncl
Ncoa2
Ncor1
Ncs1
Ndfip1
Ndn
Ndrg3
Ndrg4
Ndufa1
Ndufa10
Ndufa11
Ndufa12
Ndufa13
Ndufa2
Ndufa3
Ndufa4
Ndufa5
Ndufa6
Ndufa7
Ndufa8
Ndufab1
Ndufaf7
Ndufb10
Ndufb11
Ndufb2
Ndufb3
Ndufb4
Ndufb5
Ndufb6
Ndufb7
Ndufb8
Ndufb9
Ndufc1
Ndufc2
Ndufs1
Ndufs2
Ndufs4
Ndufs5
Ndufs6
Ndufs7
Ndufs8
Ndufv1
Ndufv2
Ndufv3
Necab2
Nedd4
Nedd8
Nefh
Nefl
Nefm
Nek7
Nell2
Nemf
Nenf
Nfe2l1
Nfia
Nfib
Nfix
Nfkb2
Ngfrap1
Nipsnap1
Nisch
Nkiras1
Nlgn1
Nlgn2
Nmd3
Nme1
Nme2
Nme7
Nmnat2
Nmt2
Nnat
Nop10
Nop58
Nos1ap
Npc2
Npepps
Npm1
Nrxn1
Nrxn2
Nrxn3
Nsf
Nsg1
Nsg2
Nsmf
Nt5dc3
Ntan1
Ntrk2
Ntrk3
Nucks1
Nudc
Nudcd3
Nudt19
Nudt21
Nudt3
Nudt4
Nufip2
Nus1
Nxf1
Nyap2
Oat
Oaz1
Oaz2
Ociad2
Ogdh
Ogfrl1
Olfm1
Opa1
Opa3
Osbpl2
Oscp1
Otc
Otub1
Oxct1
Oxr1
Pabpc1
Pabpn1
Pacsin1
Pafah1b1
Paip2
Pak7
Palm
Pam
Papola
Parp6
Parva
Pbx1
Pcbp2
Pcdh17
Pcif1
Pcmt1
Pcmtd1
Pcsk1n
Pdcd5
Pdcd6
Pde11a
Pde4a
Pde4d
Pdgfa
Pdha1
Pdhx
Pdpk1
Pdxk
Pea15a
Pebp1
Peg3
Pfdn1
Pfdn2
Pfdn5
Pfkm
Pfkp
Pfn1
Pfn2
Pgam1
Pgam1-ps2
Pggt1b
Pgk1
Pgk1-rs7
Pgp
Phactr1
Phactr3
Phb
Phpt1
Phyhipl
Phykpl
Pi4ka
Pigq
Pik3ca
Pip4k2b
Pip5k1a
Pip5k1c
Pitpna
Pitpnc1
Pja2
Pkp4
Plekhb2
Plin3
Plxdc2
Pmpca
Pmvk
Pnkd
Pnpla8
Poldip2
Polr1d
Polr2g
Polr2l
Polr2m
Polr3h
Pomp
Ppargc1a
Ppargc1b
Ppdpf
Ppia
Ppig
Ppip5k1
Ppm1e
Ppm1h
Ppme1
Ppp1cb
Ppp1r12a
Ppp1r1a
Ppp1r1c
Ppp1r2
Ppp1r7
Ppp1r9b
Ppp2ca
Ppp2cb
Ppp2r1a
Ppp2r2c
Ppp2r5b
Ppp3ca
Ppp6c
Pptc7
Prdx1
Prdx2
Prdx3
Prdx5
Prelid1
Prkaa2
Prkaca
Prkar1a
Prkar1b
Prkca
Prmt5
Prpf19
Prpf38b
Prrc2b
Prrc2c
Psap
Psd
Psma3
Psma7
Psmb1
Psmb4
Psmb7
Psmc3
Psmc5
Psmd11
Psmd2
Psmd3
Psmd4
Psmd8
Ptchd4
Ptdss2
Pten
Ptges3
Ptma
Ptms
Ptp4a2
Ptpn4
Ptpn5
Ptprd
Ptprs
Pum2
Pura
Purb
Purg
Pvalb
Pvrl3
Pxmp4
Rab1
Rab10
Rab11b
Rab11fip4
Rab12
Rab28
Rab2a
Rab39b
Rab3a
Rab3b
Rab3c
Rab5b
Rab5c
Rab6a
Rab6b
Rabac1
Rabgap1l
Rac1
Rad21
Rad23a
Ranbp1
Rangap1
Rapgef4
Rasl10b
Rbfox1
Rbfox2
Rbm14
Rbms3
Rbx1
Rc3h1
Rc3h2
Reep5
Rell2
Reln
Rer1
Rfc5
Rfng
Rfx7
Rgs7bp
Rhbdd2
Rheb
Rhot1
Rims1
Rmnd5a
Rnasek
Rnd2
Rnf10
Rnf130
Rnf14
Rnf157
Rnf165
Rnf187
Rnf208
Rnf44
Rnf5
Rnf7
Robo2
Rogdi
Romo1
Rora
RP23-199B2.4
Rpgrip1
Rpl10
Rpl10a
Rpl10a-ps1
Rpl10-ps3
Rpl11
Rpl12
Rpl13
Rpl13a
Rpl14
Rpl15
Rpl17
Rpl17-ps5
Rpl18
Rpl18a
Rpl18-ps1
Rpl18-ps2
Rpl19
Rpl19-ps11
Rpl21
Rpl21-ps8
Rpl22
Rpl22l1
Rpl23
Rpl23a
RPL24
Rpl26
Rpl27
Rpl27a
Rpl28
Rpl28-ps1
Rpl29
Rpl3
Rpl30
Rpl30-ps10
Rpl31
Rpl31-ps8
Rpl32
Rpl34
Rpl34-ps1
Rpl35
Rpl35a
Rpl35a-ps2
Rpl36
Rpl36a
Rpl36a-ps1
Rpl37
Rpl37a
Rpl38
Rpl38-ps1
Rpl38-ps2
Rpl39
Rpl39-ps
Rpl3-ps1
Rpl4
Rpl41
Rpl5
Rpl6
Rpl7
Rpl7a
Rpl8
Rpl9
Rpl9-ps6
Rplp0
Rplp1
Rplp2
Rprd2
Rps10
Rps10-ps2
Rps11
Rps11-ps1
Rps12
Rps12-ps9
Rps13
Rps13-ps1
Rps13-ps2
Rps14
Rps15
Rps15a
Rps15a-ps6
Rps16
Rps16-ps2
Rps17
Rps18
Rps19
Rps19-ps6
Rps2
Rps20
Rps21
Rps23
Rps23-ps
Rps24
Rps24-ps3
Rps25
Rps25-ps1
Rps26
Rps26-ps1
Rps27a
Rps28
Rps29
Rps3
Rps3a1
Rps4x
Rps5
Rps6
Rps6kb1
Rps6-ps4
Rps7
Rps8
Rps9
Rpsa
Rpsa-ps10
Rpusd4
Rraga
Rtcb
Rtn1
Rtn2
Rtn3
Rtn4
Rufy3
Rundc3a
Rusc1
Rwdd4a
Sap18
Sar1a
Sbk1
Sc4mol
Scamp5
Scd2
Scn1b
Scn2a1
Scn2b
Scn8a
Scoc
Scrt1
Sdha
Sdhaf2
Sdhb
Sdhc
Sdhd
Sec11c
Sec23a
Sec23b
Sec24a
Sec62
Sel1l
Selk
Selm
Selt
Senp2
Sept11
Sept3
Sept5
Sept7
Sepw1
Serbp1
Serf2
Serinc1
Serinc3
Serp2
Set
Setd7
Sez6l2
Sfi1
Sfxn1
Sfxn3
Sgta
Sh3bgrl3
Sh3bp5l
Sh3gl2
Sh3glb2
Shank2
Shank3
Shc3
Shfm1
Sike1
Sipa1l1
Ski
Skp1a
Slc1a1
Slc1a2
Slc22a17
Slc25a12
Slc25a22
Slc25a23
Slc25a3
Slc25a4
Slc25a5
Slc25a51
Slc2a13
Slc30a9
Slc32a1
Slc35f1
Slc38a1
Slc3a2
Slc48a1
Slc4a1ap
Slc6a1
Slc8a1
Slfn8
Slirp
Slitrk5
Smap1
Smarca2
Smdt1
Smek2
Smim13
Smim14
Snap25
Snap47
Snca
Sncb
Snf8
Snhg11
Snhg6
Snrpn
Snx12
Snx27
Socs2
Sod1
Soga3
Sorbs2
Sos2
Sox2ot
Sparcl1
Spats2l
Sphk2
Spin1
Spock2
Spred2
Sprn
Spryd7
Sptan1
Sptbn1
Sptbn2
Sqstm1
Srcin1
Srebf2
Srgap3
Srp14
Srp72
Srr
Ssh2
Ssr1
St13
St8sia3
Stam
Stau2
Stk11
Stk25
Stmn1
Stmn2
Stmn3
Stox2
Stx1b
Stxbp1
Sub1
Sult4a1
Sumo1
Supt4a
Suv420h1
Sv2a
Svop
Swi5
Sybu
Syn1
Syn2
Syncrip
Syngr1
Synj1
Synj2bp
Syt1
Syt11
Taf10
Taf13
Tanc2
Taok1
Taok3
Tatdn1
Tax1bp1
Tbc1d24
Tbca
Tbcb
Tceb1
Tceb2
Tcf12
Tcf4
Tcte1
Tef
Tex2
Tfg
Tfrc
Thra
Thy1
Timm10
Timm10b
Timm13
Timm17a
Timm17b
Timm8b
Tlcd1
Tma7
Tma7-ps
Tmem130
Tmem132b
Tmem135
Tmem14c
Tmem151b
Tmem167
Tmem170b
Tmem178b
Tmem179
Tmem184c
Tmem234
Tmem242
Tmem245
Tmem256
Tmem258
Tmem259
Tmem29
Tmem30a
Tmem41b
Tmem50b
Tmem55a
Tmem55b
Tmem59l
Tmem66
Tmod2
Tmsb10
Tmsb4x
Tmx4
Tnks2
Tnpo1
Tnrc6a
Tom1l2
Tomm20
Tomm40l
Tomm5
Tomm6
Tomm7
Top1
Tox4
Tpi1
Tpm1
Tppp
Tpt1
Tpt1-ps3
Trak1
Trappc13
Trappc2l
Trerf1
Trim2
Trim32
Trim35
Trim37
Trim44
Trim8
Trim9
Trip4
Trnp1
Trove2
Trp53bp1
Trp53inp2
Trpc4ap
Trpm3
Trub2
Tsc22d1
Tsc22d2
Tsn
Tsnax
Tspan13
Tspan3
Tspan7
Tspyl4
Ttbk2
Ttc3
Ttc7b
Ttc9b
Ttl
Ttll7
Tuba1a
Tubb2a
Tubb2b
Tubb3
Tubb4a
Tubb5
Tulp4
Tusc3
Txn1
Txndc15
Txndc16
Txnl1
Txnl4a
Uba52
Ubash3b
Ubb
Ubc
Ube2d2a
Ube2d3
Ube2e2
Ube2h
Ube2l3
Ube2m
Ube2n
Ube2ql1
Ube2r2
Ube2z
Ube3a
Ubfd1
Ubl3
Ubl4
Ubl5
Ubqln1
Ubqln2
Ubr3
Ubxn2a
Uchl1
Uck2
Ufc1
Ufm1
Uhmk1
Uhrf1bp1l
Uhrf2
Ulk2
Ulk4
Unc5c
Uqcc2
Uqcr10
Uqcr11
Uqcrb
Uqcrc1
Uqcrc2
Uqcrfs1
Uqcrh
Uqcrq
Usf2
Usmg5
Usp22
Usp32
Usp34
Usp50
Vamp2
Vapa
Vapb
Vcp
Vdac1
Vdac2
Vegfb
Vgf
Vps26b
Vps35
Vps37a
Vsnl1
Vstm2a
Wac
Wasf3
Wbp11
Wbp2
Wdfy1
Wdfy3
Wdr13
Wdr18
Wdr45b
Wdr89
Whsc1
Whsc1l1
Wipi2
Wsb2
Xiap
Xpo7
Xpr1
Ybx1
Ykt6
Yod1
Ypel3
Ywhab
Ywhae
Ywhag
Ywhah
Ywhaq
Ywhaz
Zbtb20
Zbtb4
Zbtb7a
Zc3h15
Zc3h7b
Zcchc17
Zcchc18
Zcrb1
Zeb2
Zfand5
Zfp260
Zfp60
Zfp931
Zfr
Zmat3
Zmynd11
Znrf1
Zwint
Zyg11b

## Sheet: TableS7-isoDend genes
GeneName	utrID	Chromosome	Start	End	Strand
2410004B18Rik	utr1	chr3	145944276	145944829	+
2700029M09Rik	utr1	chr8	60907336	60907580	+
6430548M08Rik	utr1	chr8	120162889	120165307	+
A530058N18Rik	utr3	chr2	114031584	114032292	+
A830018L16Rik	utr3	chr1	11599994	11601821	+
Aak1	utr2	chr6	86987298	86991864	+
Abhd16a	utr1	chr17	35102669	35102987	+
Abi1	utr1	chr2	22939988	22940890	-
AC149090.1	utr1	chrUn_JH584304	17986	19433	-
Acly	utr1	chr11	100476351	100477224	-
Acss2	utr5	chr2	155549859	155552387	+
Actg1	utr1	chr11	120345689	120346533	-
Actr2	utr2	chr11	20078685	20080172	-
Ahcyl2	utr6	chr6	29863142	29867419	+
Amdhd2	utr1	chr17	24155832	24156212	-
Amfr	utr1	chr8	93971587	93972900	-
Amph	utr2	chr13	19149843	19150919	+
Ank2	utr1	chr3	126921605	126922298	-
Ankfy1	utr1	chr11	72771222	72772146	+
Anp32e	utr1	chr3	95945636	95947390	+
Ap2a2	utr2	chr7	141602374	141603156	+
Ap2m1	utr2	chr16	20543310	20544056	+
Ap3b2	utr2	chr7	81474379	81476351	-
Apbb2	utr2	chr5	66301871	66302709	-
Arfgap1	utr1	chr2	180981701	180982526	+
Arid1a	utr2	chr4	133679940	133680330	-
Arid2	utr2	chr15	96401952	96403601	+
Arl1	utr1	chr10	88743203	88744094	+
Arl16	utr2	chr11	120464865	120466767	-
Asnsd1	utr1	chr1	53325506	53326457	-
Atp5a1	utr1	chr18	77782300	77782869	+
Atp5f1	utr1	chr3	105942677	105943063	-
Atp5g1	utr2	chr11	96072792	96073103	-
Atp5h	utr1	chr11	115415688	115415879	-
Atp6v1b2	utr3	chr8	69105808	69107363	+
Atxn7l3b	utr1	chr10	112925427	112927787	-
Bach1	utr1	chr16	87732602	87733346	+
BC003331	utr1	chr1	150361304	150362519	-
BC005537	utr2	chr13	24812900	24814013	+
Bcas2	utr1	chr3	103178354	103179166	+
Bcl11a	utr2	chr11	24172790	24173558	+
Bdh1	utr1	chr16	31457498	31458901	+
Bex1	utr1	chrX	136213971	136214191	-
Bloc1s1	utr2	chr10	128919913	128920107	-
Blzf1	utr2	chr1	164291388	164292128	-
Bsg	utr1	chr10	79711493	79711979	+
Btf3	utr1	chr13	98309895	98310201	-
Cacfd1	utr6	chr2	27016012	27016849	+
Calm3	utr1	chr7	16915378	16915935	-
Camk2b	utr1	chr11	5969643	5971566	-
Capzb	utr1	chr4	139291002	139291820	+
Cbx5	utr1	chr15	103191543	103196685	-
Ccdc47	utr2	chr11	106199355	106200777	-
Ccl27a	utr2	chr4	41772894	41773803	-
Ccndbp1	utr1	chr2	121016513	121016912	+
Cd99l2	utr3	chrX	71439334	71440611	-
Cdc123	utr1	chr2	5794293	5794880	-
Cdc42	utr1	chr4	137319695	137321182	-
Cdh13	utr2	chr8	119323402	119323448	+
Cetn2	utr3	chrX	72913531	72914203	-
Chka	utr8	chr19	3864647	3867670	+
Chmp3	utr3	chr6	71579640	71579819	+
Cnbp	utr1	chr6	87842614	87843917	-
Cnot6l	utr1	chr5	96070332	96075574	-
Cog7	utr2	chr7	121928909	121929301	-
Commd7	utr2	chr2	153618826	153621819	-
Copg1	utr7	chr6	87890312	87890759	+
Cops6	utr2	chr5	138163326	138164139	+
Csnk1d	utr2	chr11	120961740	120963646	-
Csnk2b	utr1	chr17	35116194	35116334	-
Cul1	utr1	chr6	47525553	47526139	+
Cxxc4	utr1	chr3	134258232	134262090	+
Cyb5	utr2	chr18	84879502	84879864	+
Cycs	utr2	chr6	50565236	50565385	-
D4Wsu53e	utr1	chr4	134926930	134927671	+
Dctn3	utr1	chr4	41714797	41715169	-
Dctn5	utr1	chr7	122148056	122149044	+
Dhdds	utr1	chr4	133969027	133970191	-
Dhx30	utr3	chr9	110089800	110091568	-
Dos	utr1	chr10	80130433	80132251	-
Drg1	utr1	chr11	3187359	3187410	-
Dync1i2	utr3	chr2	71229420	71230541	+
Dynll2	utr1	chr11	87979524	87980153	-
E2f6	utr2	chr12	16820454	16821750	+
Ehmt2	utr1	chr17	34913639	34914052	+
Eif2ak1	utr2	chr5	143901889	143902717	+
Emc4	utr1	chr2	112363010	112363318	-
Emc7	utr2	chr2	112467133	112467436	+
Enah	utr1	chr1	181896384	181899679	-
Esf1	utr2	chr2	140148809	140148914	-
Evi5l	utr1	chr8	4210547	4211257	+
Fam171a1	utr1	chr2	3227253	3227809	+
Fam229b	utr2	chr10	39119618	39122335	-
Fam81a	utr1	chr9	70088500	70089308	-
Farsa	utr2	chr8	84864436	84867026	+
Fbxo31	utr1	chr8	121549439	121552222	-
Fbxo44	utr3	chr4	148155497	148155938	-
Fgd4	utr5	chr16	16472265	16474383	-
Flot2	utr1	chr11	78059194	78060434	+
Fscn1	utr1	chr5	142972171	142973189	+
Galntl6	utr2	chr8	57776224	57777181	-
Glud1	utr2	chr14	34343723	34345144	+
Gm14204	utr2	chr2	158598172	158603047	-
Gm15459	utr1	chr5	5781529	5782333	-
Gnai1	utr2	chr5	18265134	18267018	-
Gnao1	utr1	chr8	93968164	93969388	+
Gnb1	utr1	chr4	155557654	155559269	+
Gps1	utr1	chr11	120788461	120789102	+
H2afy	utr2	chr13	56074165	56074392	-
Haghl	utr2	chr17	25782786	25783538	-
Hdac5	utr2	chr11	102195743	102197177	-
Hint3	utr2	chr10	30608140	30608390	-
Hnrnpm	utr4	chr17	33676939	33677440	-
Hnrnpu	utr4	chr1	178328104	178329353	-
Hsd17b12	utr1	chr2	94032688	94033520	-
Hsp90aa1	utr1	chr12	110690604	110691539	-
Hspa8	utr1	chr9	40804338	40805200	+
Ift57	utr2	chr16	49763920	49764116	+
Inpp4a	utr1	chr1	37408290	37410740	+
Inpp5e	utr1	chr2	26396248	26397052	-
Itpa	utr1	chr2	130681081	130681614	+
Jtb	utr1	chr3	90235300	90235840	+
Kalrn	utr3	chr16	33975162	33976079	-
Kcnq2	utr4	chr2	181084581	181085976	-
Kpna1	utr2	chr16	36036163	36037131	+
Lamtor2	utr1	chr3	88549818	88550004	-
Ldha	utr1	chr7	46854976	46855627	+
Lrrc4c	utr3	chr2	97630953	97630983	+
Lsm3	utr1	chr6	91522321	91522625	+
Lyrm5	utr1	chr6	145215792	145216939	+
Lysmd4	utr2	chr7	67224387	67224622	+
Maged2	utr1	chrX	150806369	150806716	-
Map1lc3b	utr3	chr8	121596770	121597012	+
Map2	utr2	chr1	66439957	66442028	+
Map2k4	utr1	chr11	65688242	65690331	-
Map4	utr5	chr9	110002753	110005784	+
Mapk8ip2	utr2	chr15	89461711	89462447	+
Mast1	utr3	chr8	84923728	84924113	-
Megf11	utr6	chr9	64686184	64686767	+
Mettl2	utr2	chr11	105139560	105140394	+
Mfap3l	utr1	chr8	60674934	60676731	+
Minos1	utr2	chr4	139103790	139104012	-
Mkln1	utr2	chr6	31509478	31512028	+
Mllt11	utr2	chr3	95219134	95220184	-
Mlx	utr2	chr11	101091108	101091518	+
Mocs2	utr2	chr13	114828288	114829530	+
Mpc1	utr2	chr17	8293414	8293631	+
Mpv17l	utr5	chr16	13947297	13948723	+
Mrpl10	utr1	chr11	97048519	97049213	+
Mrpl13	utr1	chr15	55534093	55534337	-
Mrpl21	utr5	chr19	3284759	3285325	+
Mrpl52	utr1	chr14	54429581	54429750	+
Mrps23	utr2	chr11	88210763	88210971	+
Mrps33	utr2	chr6	39805241	39805611	-
Mrps35	utr3	chr6	147046110	147050580	+
Mrps7	utr1	chr11	115607039	115608036	+
Mtch1	utr1	chr17	29332071	29332706	-
mt-Rnr2	utr2	chrM	1093	2675	+
Myl12b	utr2	chr17	70973919	70974496	-
Nav2	utr12	chr7	49408632	49409643	+
Ncam1	utr1	chr9	49502145	49504359	-
Ncbp2	utr3	chr16	31956834	31957176	+
Ndrg4	utr1	chr8	95713919	95715119	+
Ndufa10	utr2	chr1	92439718	92439907	-
Ndufa9	utr2	chr6	126821862	126822018	-
Nsg2	utr1	chr11	32057634	32059211	+
Nudc	utr1	chr4	133532541	133532747	-
Nudt21	utr1	chr8	94014921	94017768	-
Nudt3	utr1	chr17	27579381	27580572	-
Nxf1	utr1	chr19	8770923	8772456	+
Nxph1	utr2	chr6	9247846	9249032	+
Ociad1	utr2	chr5	73313442	73314077	+
Ociad2	utr2	chr5	73332127	73332200	-
Ogdh	utr2	chr11	6355674	6356642	+
Olfm1	utr2	chr2	28214100	28214431	+
Opcml	utr7	chr9	28029506	28030026	+
Oxct1	utr1	chr15	4153981	4155344	+
Paf1	utr2	chr7	28396820	28397211	+
Paip2	utr2	chr18	35616255	35616519	+
Pank1	utr1	chr19	34806932	34809439	-
Papolg	utr3	chr11	23865243	23866356	-
Pccb	utr1	chr9	100982031	100982684	-
Pcdh7	utr2	chr5	58129351	58132240	+
Pcgf5	utr1	chr19	36456205	36460972	+
Pcmt1	utr4	chr10	7637729	7638225	-
Pcmtd1	utr2	chr1	7170077	7172659	+
Pcna	utr1	chr2	132249161	132249695	-
Pdpk1	utr1	chr17	24073679	24075810	-
Pdrg1	utr1	chr2	153008889	153009468	-
Peg3	utr1	chr7	6703891	6705958	-
Pgk1	utr1	chrX	106203238	106203699	+
Pigk	utr3	chr3	152785923	152789013	+
Pitpnm1	utr1	chr19	4113484	4113965	+
Pja2	utr2	chr17	64281004	64283412	-
Plcb1	utr5	chr2	135252886	135254624	+
Pmpcb	utr1	chr5	21756979	21757152	+
Polr2m	utr1	chr9	71478436	71479396	-
Ppdpf	utr2	chr2	181188181	181188771	+
Ppid	utr1	chr3	79603030	79603650	+
Ppm1h	utr1	chr10	122941450	122945795	+
Ppp3cb	utr2	chr14	20499867	20501483	-
Prkacb	utr1	chr3	146729578	146732326	-
Prkar1a	utr1	chr11	109667602	109669656	+
Prpf38b	utr4	chr3	108904260	108904762	-
Psma6	utr1	chr12	55418236	55418459	+
Psmb2	utr2	chr4	126709586	126709715	+
Psmc4	utr1	chr7	28041701	28041920	-
Psmd14	utr3	chr2	61760974	61761380	+
Ptprd	utr1	chr4	75941236	75944326	-
Purg	utr1	chr8	33416661	33417469	+
Rab11a	utr2	chr9	64716502	64716988	-
Rab11fip2	utr1	chr19	59902883	59903694	-
Rab21	utr2	chr10	115287059	115289860	-
Rab3a	utr1	chr8	70758088	70758686	+
Rab4b	utr1	chr7	27168423	27168804	-
Rabgap1l	utr1	chr1	160219173	160224215	-
Rac1	utr1	chr5	143505477	143506974	-
Rad23a	utr2	chr8	84834651	84835618	-
Ranbp1	utr1	chr16	18239783	18240086	-
Rasa1	utr2	chr13	85215814	85216187	-
Rbm17	utr2	chr2	11587390	11587794	-
Rbm25	utr7	chr12	83660714	83664001	+
Rbms3	utr1	chr9	116572745	116577297	-
Rer1	utr1	chr4	155074109	155075028	-
Rheb	utr1	chr5	24802822	24803663	-
Rpl15	utr3	chr14	18268945	18269010	-
Rpl21	utr2	chr5	146835863	146835986	+
Rpl27a	utr4	chr7	109519917	109520597	+
Rpl31	utr2	chr1	39371110	39371366	+
Rpl5	utr2	chr5	107907896	107908055	+
Rps15a	utr3	chr7	118109063	118109099	-
Rtfdc1	utr1	chr2	172468595	172469908	+
Rufy3	utr2	chr5	88640661	88642704	+
Sap30l	utr1	chr11	57810616	57814897	+
Schip1	utr2	chr3	68596174	68598163	+
Scoc	utr1	chr8	83434491	83435897	-
Sdha	utr1	chr13	74322253	74323173	-
Sec14l1	utr1	chr11	117157560	117159268	+
Sec24a	utr5	chr11	51729067	51729578	-
Selk	utr2	chr14	29974479	29975074	+
Sept11	utr1	chr5	93175403	93176445	+
Sept2	utr3	chr1	93506962	93507346	+
Shisa5	utr1	chr9	109057208	109057792	+
Skp1a	utr2	chr11	52246053	52246858	+
Slc1a1	utr1	chr19	28912639	28913960	+
Slc25a11	utr1	chr11	70644026	70644921	-
Slc25a3	utr2	chr10	91116573	91117124	-
Slc25a5	utr1	chrX	36798386	36798807	+
Slc25a51	utr1	chr4	45395922	45399240	-
Slc4a3	utr4	chr1	75558890	75559431	+
Slmo1	utr3	chr18	67473851	67474297	+
Snap91	utr1	chr9	86765895	86766676	-
Snrpa1	utr1	chr7	66074321	66074587	+
Snrpb	utr1	chr2	130171413	130171943	-
Snx27	utr1	chr3	94497541	94499311	-
Spag9	utr3	chr11	94069042	94072660	+
Srp72	utr1	chr5	76998817	76999937	+
Srrm1	utr3	chr4	135322032	135322259	-
Stau1	utr1	chr2	166947548	166948145	-
Stk39	utr1	chr2	68210444	68211738	-
Suclg1	utr3	chr6	73260474	73263051	+
Sv2a	utr1	chr3	96193916	96195521	+
Syt11	utr1	chr3	88744699	88747470	-
Taf10	utr2	chr7	105742893	105743492	-
Taf11	utr1	chr17	27901121	27901658	-
Tbc1d14	utr7	chr5	36541279	36543178	-
Tbcel	utr3	chr9	42413989	42415673	-
Tfg	utr1	chr16	56690328	56690770	-
Timm10b	utr4	chr7	105641846	105643637	+
Tm7sf2	utr1	chr19	6062820	6063073	-
Tmem126a	utr1	chr7	90450699	90450935	-
Tmem59	utr1	chr4	107200367	107200996	+
Tpm3	utr1	chr3	90099531	90100902	+
Tsnax	utr1	chr8	125032874	125034192	+
Ttc14	utr4	chr3	33806963	33808031	+
Tusc3	utr2	chr8	39166100	39167041	+
Uba1	utr1	chrX	20682513	20683179	+
Ube2e3	utr1	chr2	78921294	78929239	+
Ube2i	utr1	chr17	25260489	25261914	-
Ube2j2	utr2	chr4	155957080	155957714	+
Ube4b	utr1	chr4	149328415	149329497	-
Ubfd1	utr1	chr7	122078612	122082199	+
Ublcp1	utr1	chr11	44454570	44455547	-
Uck2	utr1	chr1	167222877	167223829	-
Uhrf2	utr10	chr19	30056498	30057396	+
Unc5c	utr1	chr3	141830539	141834924	+
Uqcrc2	utr1	chr7	120659020	120659523	+
Vamp2	utr1	chr11	69090691	69092384	+
Vapb	utr1	chr2	173778221	173784336	+
Vma21	utr2	chrX	71820985	71824706	+
Vps45	utr1	chr3	95999831	96000063	-
Wasf3	utr1	chr5	146472412	146473636	+
Wdr45b	utr4	chr11	121347026	121349306	-
Wipi2	utr2	chr5	142667488	142669370	+
Wsb2	utr1	chr5	117377808	117378601	+
Yif1b	utr1	chr7	29247392	29247593	+
Ywhae	utr1	chr11	75764619	75765845	+
Znrf1	utr1	chr8	111623779	111626030	+
